# Supplementary material for: Metagenomic and chemical characterization of soil cobalamin production
Source: ISME J. 2019 Sep 6;14(1):53–66. doi: 10.1038/s41396-019-0502-0 (PMC6908642; doi:10.1038/s41396-019-0502-0)
Supplement: Supplementary file 2 — Supplemental material S1 [file 41396_2019_502_MOESM2_ESM.xlsx]

## Sheet: Soil_metagenomes
Sample	Biome	Source
4477873	Desert	MG-RAST
4477900	Cold Desert	MG-RAST
4492602	Desert	MG-RAST
4497370	Agriculture	MG-RAST
4497385	Forest	MG-RAST
4508942	Forest	MG-RAST
4509398	Agriculture	MG-RAST
4510219	Wetland	MG-RAST
4511180	Grassland	MG-RAST
4539063	Grassland	MG-RAST
4539575	Grassland	MG-RAST
4539580	Grassland	MG-RAST
4539582	Grassland	MG-RAST
4539593	Grassland	MG-RAST
4541647	Grassland	MG-RAST
4541649	Grassland	MG-RAST
4541650	Grassland	MG-RAST
4543021	Desert	MG-RAST
4547279	Agriculture	MG-RAST
4554764	Pasture	MG-RAST
4554769	Pasture	MG-RAST
4554770	Pasture	MG-RAST
4554771	Pasture	MG-RAST
4573680	Lawn	MG-RAST
4573682	Lawn	MG-RAST
4578924	Grassland	MG-RAST
4582238	Forest	MG-RAST
4582244	Forest	MG-RAST
4582254	Forest	MG-RAST
4582263	Forest	MG-RAST
4582273	Forest	MG-RAST
4582275	Forest	MG-RAST
4582277	Forest	MG-RAST
4582792	Forest	MG-RAST
4582796	Forest	MG-RAST
4582799	Forest	MG-RAST
4582800	Forest	MG-RAST
4597444	Agriculture	MG-RAST
4623639	Grassland	MG-RAST
4626747	Agriculture	MG-RAST
4631724	Agriculture	MG-RAST
4635904	Lawn	MG-RAST
4654023	Grassland	MG-RAST
4667212	Agriculture	MG-RAST
4667213	Agriculture	MG-RAST
4637810	Grassland	MG-RAST
4637811	Grassland	MG-RAST
4637814	Grassland	MG-RAST
4637816	Grassland	MG-RAST
4637818	Grassland	MG-RAST
4637819	Grassland	MG-RAST
4637820	Grassland	MG-RAST
4637821	Grassland	MG-RAST
4637822	Grassland	MG-RAST
4637825	Grassland	MG-RAST
4637826	Grassland	MG-RAST
4637828	Grassland	MG-RAST
4637829	Grassland	MG-RAST
4637830	Grassland	MG-RAST
4637832	Grassland	MG-RAST
4637833	Grassland	MG-RAST
4637834	Grassland	MG-RAST
4637838	Pasture	MG-RAST
4637840	Pasture	MG-RAST
4637841	Pasture	MG-RAST
4637842	Pasture	MG-RAST
4637843	Pasture	MG-RAST
4637844	Pasture	MG-RAST
4637845	Pasture	MG-RAST
4637847	Pasture	MG-RAST
4637848	Pasture	MG-RAST
4637849	Pasture	MG-RAST
4637850	Forest	MG-RAST
4637852	Forest	MG-RAST
4637853	Forest	MG-RAST
4637855	Forest	MG-RAST
4637857	Grassland	MG-RAST
4637859	Grassland	MG-RAST
4637860	Grassland	MG-RAST
4637861	Grassland	MG-RAST
4637862	Grassland	MG-RAST
4637864	Grassland	MG-RAST
4637866	Grassland	MG-RAST
4637868	Grassland	MG-RAST
4664851	Forest	MG-RAST
4664852	Forest	MG-RAST
4664853	Forest	MG-RAST
4664854	Forest	MG-RAST
4664855	Grassland	MG-RAST
4664856	Forest	MG-RAST
4664857	Forest	MG-RAST
4664860	Forest	MG-RAST
4664862	Forest	MG-RAST
4664863	Forest	MG-RAST
4664864	Forest	MG-RAST
4664865	Pasture	MG-RAST
4664867	Pasture	MG-RAST
4664868	Forest	MG-RAST
4664869	Forest	MG-RAST
4664870	Pasture	MG-RAST
4664871	Grassland	MG-RAST
4664874	Forest	MG-RAST
4664875	Grassland	MG-RAST
4664876	Forest	MG-RAST
4664877	Forest	MG-RAST
4664878	Grassland	MG-RAST
4664880	Grassland	MG-RAST
4664881	Forest	MG-RAST
4664884	Forest	MG-RAST
4664885	Grassland	MG-RAST
4664889	Grassland	MG-RAST
4664890	Grassland	MG-RAST
4664891	Grassland	MG-RAST
4664892	Forest	MG-RAST
4664893	Forest	MG-RAST
4664895	Forest	MG-RAST
4664896	Forest	MG-RAST
4664898	Grassland	MG-RAST
4664899	Grassland	MG-RAST
4664900	Forest	MG-RAST
4664901	Grassland	MG-RAST
4664905	Forest	MG-RAST
4664907	Pasture	MG-RAST
4664908	Wetland	MG-RAST
4664909	Forest	MG-RAST
4664910	Pasture	MG-RAST
4664911	Forest	MG-RAST
4664912	Pasture	MG-RAST
4664913	Forest	MG-RAST
4664915	Pasture	MG-RAST
4664916	Forest	MG-RAST
4664919	Wetland	MG-RAST
4664922	Pasture	MG-RAST
4664924	Grassland	MG-RAST
4664925	Pasture	MG-RAST
4664926	Pasture	MG-RAST
4664927	Grassland	MG-RAST
4664930	Forest	MG-RAST
4664931	Grassland	MG-RAST
AND11f	Forest	LTER (courtesy of Noah Fierer)
AND11h	Herb	LTER (courtesy of Noah Fierer)
BNZ11f	Forest	LTER (courtesy of Noah Fierer)
BNZ11h	Herb	LTER (courtesy of Noah Fierer)
CDR11f	Forest	LTER (courtesy of Noah Fierer)
CDR11h	Herb	LTER (courtesy of Noah Fierer)
CWT11f	Forest	LTER (courtesy of Noah Fierer)
CWT11h	Herb	LTER (courtesy of Noah Fierer)
HBR11f	Forest	LTER (courtesy of Noah Fierer)
HFR11f	Forest	LTER (courtesy of Noah Fierer)
HFR11h	Herb	LTER (courtesy of Noah Fierer)
KBS11h	Herb	LTER (courtesy of Noah Fierer)
KNZ11f	Forest	LTER (courtesy of Noah Fierer)
KNZ11h	Herb	LTER (courtesy of Noah Fierer)
LUQ11f	Forest	LTER (courtesy of Noah Fierer)
NWT11h	Herb	LTER (courtesy of Noah Fierer)

## Sheet: Phyla_relative_abundance_rpoB
Phyla	Relative abundance (%)
Acidobacteria	21.2449
Actinobacteria	17.6079
Chloroflexi	2.21938
Firmicutes	4.12155
Planctomycetes	3.82093
Proteobacteria	34.395
Thaumarchaeota	0.122534

## Sheet: HMM_list
For information on the whole pathway:
http://www.jcvi.org/cgi-bin/genome-properties/GenomePropDefinition.cgi?prop_acc=GenProp0113
Category	HMM	TIGRFAM/PFAM	HMM length	Group	Mean E-val	sd E-val	Mean % Identity	sd % Identity	Total number across genomes
corrin ring biosynthesis	cbiL_cobI	TIGR01467	230	A	8.23358e-08	1.86276e-07	70.8702	18.2943	7960
corrin ring biosynthesis	cbiH_cobJ	TIGR01466	239	A	5.48243e-08	1.57001e-07	75.6613	14.37	11467
corrin ring biosynthesis	cbiF_cobM	TIGR01465	247	A	9.70421e-08	2.00301e-07	75.5558	13.4603	26704
corrin ring biosynthesis	cbiE_cobL	TIGR02467	204	A	9.6281e-08	1.99138e-07	67.4028	17.3403	4238
corrin ring biosynthesis	cbiT_cobL	TIGR02469	124	A	1.16955e-07	2.29051e-07	69.6536	20.3142	4425
corrin ring biosynthesis	cbiC_cobH	PF02570	196	A	6.07705e-08	1.65328e-07	74.1284	15.6023	9460
corrin ring biosynthesis	cbiA_cobB	TIGR00379	449	A	8.01742e-08	1.88546e-07	67.7286	15.1721	17619
final synthesis and repair	cobO_cobA	TIGR00708	177	B	5.99122e-08	1.64148e-07	75.6121	16.1028	22302
final synthesis and repair	cbiP_cobQ	TIGR00313	477	B	5.81447e-08	1.59948e-07	75.4197	14.77	29581
final synthesis and repair	cbiB_cobD	TIGR00380	305	B	4.8632e-08	1.47612e-07	71.9041	14.6096	10409
final synthesis and repair	cobS	TIGR00317	241	B	1.15813e-07	2.17019e-07	63.3088	18.5043	3705
DMB synthesis and activation	bluB	TIGR02476	205	C	7.08776e-08	1.77217e-07	68.5991	17.068	16481
cobalamin transporter gene	btuB	TIGR01779	614	NA	1.37298e-07	2.30117e-07	60.2724	23.5331	28740
phylogenetic marker	rpoB	FunGene	2842	NA	3.16298e-08	1.22e-07	89.3262	12.4714	919708
Methionine metabolism	metH	TIGR02082	1182	NA	4.6982e-08	1.46573e-07	79.6814	13.0795	366173
methylmalonyl-CoA mutase	mutA	TIGR00642	620	NA	1.15118e-07	2.18533e-07	79.0918	14.7938	25967
16S rRNA (cytosine(967)-C(5))-methyltransferase	rsmB	TIGR00563	437	NA	1.01925e-07	2.06999e-07	62.987	19.9889	32460

## Sheet: B12_genera
Complete cobalamin pathway genera were selected when the all of the 12 cob/cbi genes were present within the same taxa in the same soil metagenome, and annotated with “Y”. Otherwise, “N” means absence of the group gene for that genus. Group A is corrin ring biosynthesis, Group B is final synthesis and repair, and Group C is 5,6-dimethylbenzimidazole (DMB) synthesis.
Genus	Group A	Group B	Group C	Complete cobalamin pathway in the same metagenome
[Clostridium] ultunense	N	N	Y
Acetobacter	N	Y	Y
Acetobacteraceae bacterium AT-5844	N	N	Y
Acetomicrobium	N	N	Y
Acidianus	N	N	Y
Acidibacillus	N	N	Y
Acidimicrobium	N	N	Y
Acidiphilium	N	N	Y
Acidisphaera	N	N	Y
Acidobacteriaceae bacterium KBS 83	N	N	Y
Acidobacteriaceae bacterium KBS 89	N	N	Y
Acidobacteriaceae bacterium TAA166	N	N	Y
Acidobacteriaceae bacterium URHE0068	N	Y	N
Acidobacterium	N	N	Y
Acidocella	N	N	Y
Acidovorax	N	N	Y
Actibacterium	N	N	Y
Actinobacteria bacterium IMCC26207	N	N	Y
Actinobacteria bacterium IMCC26256	N	N	Y
Actinobacteria bacterium OK006	N	N	Y
actinobacterium LLX17	N	N	Y
Actinocatenispora	N	N	Y
Actinokineospora	N	N	Y
Actinomadura	Y	Y	Y
Actinomycetospora	N	N	Y
Actinophytocola	N	N	Y
Actinoplanes	Y	Y	Y
Actinopolymorpha	N	N	Y
Actinopolyspora	N	N	Y
Actinospica	N	N	Y
Actinosynnema	N	N	Y
Actinotalea	N	N	Y
Acuticoccus	N	N	Y
Aeromicrobium	N	N	Y
Aestuariimicrobium	N	N	Y
Afipia	N	N	Y
Agarivorans	N	N	Y
Agrobacterium	N	N	Y
Agromyces	N	N	Y
Ahrensia	N	N	Y
Alcanivorax	N	N	Y
Algiphilus	N	N	Y
Algoriphagus	N	N	Y
Alicyclobacillus	N	N	Y
Aliihoeflea	N	N	Y
Aliiroseovarius	N	N	Y
Alloactinosynnema	N	N	Y
Allokutzneria	N	N	Y
alpha proteobacterium AAP81b	N	N	Y
alpha proteobacterium BAL199	N	N	Y
alpha proteobacterium Mf 1.05b.01	N	N	Y
Alteromonas	N	N	Y
Aminiphilus	N	N	Y
Aminobacter	N	N	Y
Aminomonas	N	N	Y
Ammonifex	N	N	Y
Amycolatopsis	N	Y	Y
Anaerolinea	N	N	Y
Anaerosphaera	N	N	Y
Ancylobacter	N	N	Y
Andreprevotia	N	N	Y
Aneurinibacillus	N	N	Y
Aquimarina	N	N	Y
Archangium	N	N	Y
Arcobacter	N	N	Y
Ardenticatena	N	N	Y
Arenimonas	N	N	Y
Arhodomonas	N	N	Y
Aromatoleum	N	N	Y
Arsenicicoccus	N	N	Y
Asaia	N	N	Y
Asinibacterium	N	N	Y
Aureimonas	Y	Y	Y
Austwickia	N	N	Y
Azoarcus	N	N	Y
Azohydromonas	N	N	Y
Azonexus	N	N	Y
Azorhizobium	N	N	Y
Azospira	N	N	Y
Azospirillum	N	Y	Y
Azotobacter	N	N	Y
Azovibrio	N	N	Y
Bacillus	Y	Y	Y	Y
bacterium JKG1	N	N	Y
bacterium L21-Spi-D4	N	N	Y
Balneola	N	N	Y
Barnesiella	N	N	Y
Bdellovibrio	N	N	Y
Beijerinckia	N	N	Y
Belnapia	Y	N	Y
beta proteobacterium AAP51	N	N	Y
Blastochloris	N	N	Y
Blastococcus	N	N	Y
Blastomonas	N	N	Y
Bordetella	N	N	Y
Bosea	Y	Y	Y	Y
Bradyrhizobium	Y	Y	Y	Y
Brevibacillus	N	N	Y
Bryobacter	N	N	Y
Burkholderia	Y	Y	Y
Burkholderiales bacterium GJ-E10	N	N	Y
Caballeronia	Y	N	Y
Caenispirillum	N	N	Y
Caldanaerobacter	N	N	Y
Caldanaerobius	N	N	Y
Caldanaerovirga	N	N	Y
Caldicoprobacter	N	N	Y
Caldilinea	N	N	Y
Caloramator	N	N	Y
Candidatus Brocadia	N	N	Y
Candidatus Competibacter	N	N	Y
Candidatus Contendobacter	N	N	Y
Candidatus Desulforudis	N	N	Y
Candidatus Glomeribacter	N	N	Y
Candidatus Jettenia	N	N	Y
Candidatus Korarchaeum	N	N	Y
Candidatus Marispirochaeta	N	N	Y
Candidatus Methanoperedens	N	N	Y
Candidatus Microthrix	N	N	Y
Candidatus Nitrosoarchaeum	N	N	Y
Candidatus Nitrosopelagicus	N	N	Y
Candidatus Nitrosotenuis	N	N	Y
Carboxydothermus	N	N	Y
Catelliglobosispora	N	N	Y
Catenulispora	N	N	Y
Caulobacter	N	Y	Y
Caulobacteraceae bacterium OTSz_A_272	N	N	Y
Celeribacter	N	N	Y
Cellulosimicrobium	N	N	Y
Chelatococcus	N	N	Y
Chloracidobacterium	N	N	Y
Chlorobaculum	N	N	Y
Chlorobium	N	N	Y
Chloroflexus	N	N	Y
Chloroherpeton	N	N	Y
Chromobacterium	N	N	Y
Chthonomonas	N	N	Y
Clostridiales bacterium DRI-13	N	N	Y
Clostridiales bacterium VE202-09	N	N	Y
Clostridioides	N	N	Y
Clostridium	Y	Y	Y	Y
Comamonadaceae bacterium CCH4-C5	N	N	Y
Comamonas	N	N	Y
Commensalibacter	N	N	Y
Corynebacterium	N	N	Y
Couchioplanes	N	N	Y
Cupriavidus	N	N	Y
Curvibacter	N	N	Y
Cutibacterium	N	N	Y
Cyanothece	Y	N	N
Cylindrospermum	N	N	Y
Cystobacter	N	N	Y
Dactylosporangium	N	N	Y
Dasania	N	N	Y
Dechloromonas	N	N	Y
Deefgea	N	N	Y
Deferrisoma	N	N	Y
Defluviimonas	N	N	Y
Dehalococcoides	N	Y	N
Dehalogenimonas	N	Y	Y
Deinococcus	N	Y	Y
Delftia	N	N	Y
delta proteobacterium NaphS2	Y	Y	Y	Y
Dermacoccus	N	N	Y
Desulfarculus	Y	N	N
Desulfatibacillum	Y	Y	Y
Desulfatiglans	N	N	Y
Desulfatirhabdium	Y	Y	N
Desulfatitalea	N	N	Y
Desulfitobacterium	N	N	Y
Desulfobacca	Y	N	N
Desulfobacter	N	Y	N
Desulfobacterium	Y	N	Y
Desulfobacula	Y	Y	Y
Desulfobulbus	Y	N	Y
Desulfocapsa	Y	N	N
Desulfocarbo	Y	N	Y
Desulfococcus	Y	Y	Y
Desulfocurvus	N	N	Y
Desulfofustis	Y	N	Y
Desulfomicrobium	N	N	Y
Desulfomonile	Y	Y	N
Desulfonatronospira	N	N	Y
Desulfonatronovibrio	N	N	Y
Desulfonatronum	N	N	Y
Desulfopila	Y	Y	Y
Desulfosarcina	Y	Y	Y
Desulfospira	N	N	Y
Desulfosporosinus	N	Y	Y
Desulfotignum	Y	N	Y
Desulfotomaculum	Y	N	Y
Desulfovermiculus	N	N	Y
Desulfovibrio	Y	N	Y
Desulfovirgula	N	N	Y
Desulfuribacillus	N	N	Y
Desulfurivibrio	Y	N	N
Desulfurococcus	N	N	Y
Desulfuromonas	Y	Y	Y
Dethiobacter	N	N	Y
Dethiosulfatarculus	N	N	Y
Devosia	Y	Y	Y
Dialister	N	N	Y
Dictyoglomus	N	N	Y
Dietzia	N	N	Y
Dinoroseobacter	N	N	Y
Domibacillus	N	N	Y
Donghicola	N	N	Y
Dongia	N	Y	Y
Draconibacterium	N	Y	Y
Duganella	N	N	Y
Dyella	N	Y	Y
Ectothiorhodospira	N	N	Y
Edaphobacter	Y	Y	Y
Effusibacillus	N	N	Y
Eggerthellaceae bacterium AT8	N	N	Y
Elusimicrobium	N	N	Y
Endozoicomonas	N	N	Y
Ensifer	Y	N	Y
Epsilonproteobacteria bacterium LFT 1.7	N	N	Y
Erythrobacteraceae bacterium CCH12-C2	N	N	Y
Ferrimicrobium	N	N	Y
Ferrimonas	N	N	Y
Ferriphaselus	N	N	Y
Ferrithrix	N	N	Y
Fervidicella	N	N	Y
Fervidicola	N	N	Y
Fibrisoma	N	N	Y
Fictibacillus	N	N	Y
Filomicrobium	N	N	Y
Fischerella	N	N	Y
Flammeovirga	N	N	Y
Flavisolibacter	N	N	Y
Flavobacterium	N	N	Y
Fodinicurvata	N	N	Y
Frankia	Y	Y	Y
Fulvimarina	N	N	Y
Fusobacterium	N	Y	N
gamma proteobacterium HdN1	N	N	Y
gamma proteobacterium HTCC2207	N	N	Y
Geitlerinema	N	N	Y
Geminicoccus	N	N	Y
Gemmatimonas	N	N	Y
Gemmobacter	N	N	Y
Geobacter	Y	Y	Y
Geodermatophilaceae bacterium URHB0048	N	N	Y
Geodermatophilaceae bacterium URHB0062	N	N	Y
Geodermatophilus	Y	Y	Y
Geosporobacter	N	N	Y
Gluconacetobacter	N	N	Y
Gluconobacter	N	N	Y
Gordonia	N	N	Y
Gracilimonas	N	N	Y
Granulibacter	N	N	Y
Granulicella	N	N	Y
Granulicoccus	N	N	Y
Hahella	N	N	Y
Halanaerobium	N	N	Y
Haliangium	N	N	Y
Halioglobus	N	N	Y
Haloarcula	N	N	Y
Halobacteroides	N	N	Y
Halocynthiibacter	N	N	Y
Halodesulfovibrio	N	N	Y
Haloferax	N	N	Y
Halofilum	N	N	Y
Haloglycomyces	N	N	Y
Halomonas	N	N	Y
Halonatronum	N	N	Y
Halopiger	N	N	Y
Halotalea	N	N	Y
Haloterrigena	N	N	Y
Heliobacterium	N	N	Y
Herbaspirillum	N	N	Y
Herbidospora	N	N	Y
Herbinix	N	N	Y
Herminiimonas	N	N	Y
Herpetosiphon	N	N	Y
Hoeflea	N	N	Y
Humibacillus	N	N	Y
Hyalangium	N	N	Y
Hydrocarboniphaga	N	N	Y
Hydrococcus	N	N	Y
Hydrogenibacillus	N	N	Y
Hydrogenophaga	N	N	Y
Hyphomicrobium	N	Y	Y
Ilumatobacter	N	Y	Y
Ilyobacter	N	N	Y
Immundisolibacter	N	N	Y
Inquilinus	N	N	Y
Intrasporangiaceae bacterium URHB0013	N	N	Y
Intrasporangium	N	Y	Y
Isoptericola	N	N	Y
Janibacter	N	Y	Y
Jannaschia	N	N	Y
Janthinobacterium	N	N	Y
Jatrophihabitans	Y	N	Y
Jiangella	N	N	Y
Kibdelosporangium	N	N	Y
Kiloniella	N	N	Y
Kineosphaera	N	N	Y
Kitasatospora	N	N	Y
Klebsiella	N	Y	N
Knoellia	N	N	Y
Komagataeibacter	N	N	Y
Kordiimonas	N	N	Y
Kribbella	Y	N	Y
Kribbia	N	N	Y
Ktedonobacter	N	Y	Y
Kushneria	N	N	Y
Kutzneria	Y	N	Y
Kyrpidia	N	N	Y
Labrenzia	N	N	Y
Labrys	N	N	Y
Lachnoclostridium	N	N	Y
Lachnospiraceae bacterium 3_1_57FAA_CT1	N	N	Y
Lachnospiraceae bacterium 6_1_63FAA	N	N	Y
Leadbetterella	N	N	Y
Lechevalieria	N	N	Y
Leisingera	N	N	Y
Lentimicrobium	N	N	Y
Lentisphaera	N	N	Y
Lentzea	N	N	Y
Leptolinea	N	N	Y
Leptolyngbya	N	N	Y
Leptospira	N	N	Y
Leptospirillum	N	N	Y
Litoreibacter	N	N	Y
Loktanella	Y	N	Y
Longispora	N	N	Y
Luteipulveratus	N	N	Y
Lyngbya	N	N	Y
Lysinibacillus	N	N	Y
Lysobacter	N	N	Y
Magnetococcus	N	N	Y
Magnetospira	N	N	Y
Magnetospirillum	Y	N	Y
Magnetovibrio	N	N	Y
Mameliella	N	N	Y
Maribacter	N	N	Y
Maribius	N	N	Y
Maricaulis	N	N	Y
Marichromatium	N	N	Y
marine gamma proteobacterium HTCC2143	N	N	Y
Marinobacter	N	N	Y
Marinobacterium	N	N	Y
Marinomonas	N	N	Y
Marinovum	N	N	Y
Marivirga	N	N	Y
Marmoricola	N	N	Y
Massilia	N	N	Y
Mastigocladopsis	N	N	Y
Megasphaera	N	N	Y
Melioribacter	N	N	Y
Mesorhizobium	Y	Y	Y
Metallosphaera	N	N	Y
Methanobacterium	Y	N	Y
Methanobrevibacter	N	N	Y
Methanocella	N	N	Y
Methanoculleus	N	Y	N
Methanosarcina	N	Y	Y
Methylibium	N	N	Y
Methylobacillus	N	N	Y
Methylobacter	N	N	Y
Methylobacterium	Y	Y	Y
Methylocaldum	N	N	Y
Methylocapsa	N	N	Y
Methyloceanibacter	Y	Y	Y
Methylocella	N	N	Y
Methylococcus	N	N	Y
Methylocystis	N	Y	Y
Methyloferula	N	N	Y
Methyloglobulus	N	N	Y
Methyloligella	N	N	Y
Methylomarinum	N	N	Y
Methylomicrobium	N	N	Y
Methylomonas	N	N	Y
Methylophaga	N	N	Y
Methylophilus	N	N	Y
Methylopila	N	N	Y
Methylosarcina	N	N	Y
Methylosinus	N	N	Y
Methylotenera	N	N	Y
Methyloversatilis	N	N	Y
Methylovorus	N	N	Y
Methylovulum	N	N	Y
Microbispora	N	N	Y
Microbulbifer	N	N	Y
Microcoleus	Y	N	Y
Micromonospora	Y	Y	Y
Microtetraspora	N	N	Y
Microvirga	N	Y	Y
Mitsuokella	N	N	Y
Mobilicoccus	N	N	Y
Modestobacter	N	N	Y
Moorella	N	N	Y
Moritella	N	N	Y
Mycobacterium	Y	Y	Y
Myxosarcina	Y	N	N
Natrialba	N	N	Y
Natrinema	N	N	Y
Natronohydrobacter	N	N	Y
Natronolimnobius	N	N	Y
Natronorubrum	N	N	Y
Neokomagataea	N	N	Y
Neorhizobium	N	N	Y
Neptuniibacter	N	N	Y
Neptunomonas	N	N	Y
Nevskia	N	N	Y
Niastella	N	N	Y
Nioella	N	N	Y
Nisaea	N	N	Y
Nitratireductor	Y	N	Y
Nitrolancea	N	N	Y
Nitrosomonas	N	N	Y
Nitrosopumilus	N	N	Y
Nitrososphaera	Y	Y	Y
Nitrospina	N	Y	Y
Nitrospira	Y	Y	Y
Niveispirillum	N	N	Y
Nocardia	Y	N	Y
Nocardioides	Y	Y	Y
Nocardiopsis	Y	Y	Y
Nonomuraea	N	N	Y
Noviherbaspirillum	N	N	Y
Novispirillum	N	N	Y
Novosphingobium	N	N	Y
Numidum	N	N	Y
Oblitimonas	N	N	Y
Oceanimonas	N	N	Y
Oceanithermus	N	N	Y
Oceanospirillum	N	N	Y
Ochrobactrum	N	N	Y
Octadecabacter	N	N	Y
Oleiagrimonas	N	N	Y
Oleiphilus	N	N	Y
Opitutus	N	N	Y
Orenia	N	N	Y
Ornatilinea	N	N	Y
Oscillatoria	N	N	Y
Oxalobacteraceae bacterium AB_14	N	N	Y
Paenibacillus	Y	Y	Y
Paenirhodobacter	N	N	Y
Paludibacterium	N	N	Y
Pandoraea	N	N	Y
Pannonibacter	N	N	Y
Paraburkholderia	Y	Y	Y
Paracoccus	N	Y	Y
Paramesorhizobium	N	N	Y
Paraprevotella	N	N	Y
Pararhizobium	N	N	Y
Patulibacter	N	N	Y
Pelobacter	Y	Y	N
Pelodictyon	N	N	Y
Pelosinus	N	N	Y
Peptococcaceae bacterium CEB3	N	N	Y
Phaeobacter	N	N	Y
Phaeospirillum	N	N	Y
Phenylobacterium	N	N	Y
Phormidesmis	N	Y	N
Photobacterium	N	N	Y
Phycicoccus	N	N	Y
Phyllobacterium	N	N	Y
Pimelobacter	N	N	Y
Piscicoccus	N	N	Y
Planctomycetaceae bacterium FC18	N	N	Y
Planomonospora	N	N	Y
Pleomorphobacterium	N	N	Y
Pleomorphomonas	N	N	Y
Pleurocapsa	Y	Y	N
Polaromonas	N	N	Y
Polycyclovorans	N	N	Y
Polymorphum	N	N	Y
Porphyrobacter	N	N	Y
Porphyromonadaceae bacterium FC4	N	N	Y
Porphyromonas	N	N	Y
Prauserella	N	N	Y
Propionibacterium	N	N	Y
Propionimicrobium	N	N	Y
Prosthecochloris	N	N	Y
Prosthecomicrobium	N	N	Y
Pseudaminobacter	N	N	Y
Pseudoalteromonas	N	N	Y
Pseudodonghicola	N	N	Y
Pseudoduganella	N	N	Y
Pseudogulbenkiania	N	N	Y
Pseudomonas	Y	Y	Y
Pseudonocardia	Y	Y	Y
Pseudooceanicola	N	N	Y
Pseudopelagicola	N	N	Y
Pseudorhodobacter	N	N	Y
Pseudorhodoferax	N	N	Y
Pseudothermotoga	N	N	Y
Pseudovibrio	N	N	Y
Psychromonas	N	N	Y
Pyrinomonas	N	N	Y
Ralstonia	N	N	Y
Raoultella	N	Y	N
Reinekea	N	N	Y
Reyranella	N	Y	Y
Rhizobiales bacterium CCH10-E5	N	N	Y
Rhizobiales bacterium CCH11-D2	N	N	Y
Rhizobiales bacterium CCH3-A5	N	N	Y
Rhizobiales bacterium HL-109	N	N	Y
Rhizobium	Y	Y	Y
Rhodobacter	N	N	Y
Rhodobacteraceae bacterium CY02	N	N	Y
Rhodobacteraceae bacterium EhC02	N	N	Y
Rhodobacteraceae bacterium HTCC2083	N	N	Y
Rhodobacteraceae bacterium KLH11	N	N	Y
Rhodobacteraceae bacterium PD-2	N	N	Y
Rhodococcus	Y	Y	Y
Rhodocyclaceae bacterium Paddy-1	N	N	Y
Rhodoferax	N	N	Y
Rhodomicrobium	N	N	Y
Rhodoplanes	Y	Y	Y
Rhodopseudomonas	Y	Y	Y
Rhodospirillaceae bacterium CCH5-H10	N	N	Y
Rhodospirillales bacterium URHD0088	Y	Y	Y
Rhodospirillum	N	N	Y
Rhodothermaceae bacterium RA	N	N	Y
Rhodovibrio	N	N	Y
Rhodovulum	N	Y	Y
Robiginitomaculum	N	N	Y
Roseateles	N	N	Y
Roseibium	N	N	Y
Roseiflexus	Y	N	Y
Roseimaritima	N	N	Y
Roseivirga	N	N	Y
Roseobacter	N	N	Y
Roseomonas	N	N	Y
Roseovarius	N	Y	Y
Rubritalea	N	N	Y
Rubrivivax	N	N	Y
Rubrobacter	Y	Y	Y
Ruegeria	N	N	Y
Ruminiclostridium	N	Y	Y
Saccharomonospora	N	N	Y
Saccharopolyspora	N	N	Y
Saccharothrix	N	N	Y
Sagittula	N	N	Y
Salinispora	N	N	Y
Salipiger	N	N	Y
Sciscionella	N	N	Y
Sedimenticola	N	N	Y
Sediminispirochaeta	N	N	Y
Selenomonas	Y	N	N
Serinicoccus	N	N	Y
Shewanella	N	N	Y
Shimia	N	N	Y
Silvibacterium	N	N	Y
Simiduia	N	N	Y
Singulisphaera	Y	Y	Y
Sinorhizobium	Y	N	Y
Skermanella	N	N	Y
Smaragdicoccus	N	N	Y
Solirubrobacter	Y	Y	Y
Sorangium	Y	Y	Y
Sphaerobacter	N	N	Y
Sphaerochaeta	N	N	Y
Sphingobium	N	Y	Y
Sphingomonadales bacterium EhC05	N	N	Y
Sphingomonas	N	Y	Y
Sphingopyxis	N	N	Y
Spirillospora	N	N	Y
Spirochaeta	N	N	Y
Spongiibacter	N	N	Y
Sporosarcina	N	N	Y
Stappia	N	N	Y
Starkeya	N	N	Y
Streptacidiphilus	Y	N	Y
Streptoalloteichus	N	N	Y
Streptomonospora	N	N	Y
Streptomyces	Y	Y	Y
Streptosporangium	Y	N	Y
Sulfitobacter	N	N	Y
Sulfobacillus	N	N	Y
Sulfolobus	N	N	Y
Sulfurimonas	N	N	Y
Sulfurospirillum	N	N	Y
Symbiobacterium	N	N	Y
Syntrophothermus	N	N	Y
Tangfeifania	N	N	Y
Tardiphaga	N	N	Y
Tateyamaria	N	N	Y
Tenacibaculum	N	N	Y
Tepidicaulis	N	N	Y
Tepidimonas	N	N	Y
Tepidiphilus	N	N	Y
Terasakiella	N	N	Y
Terrabacter	N	N	Y
Tessaracoccus	N	N	Y
Thalassobacter	N	N	Y
Thalassobius	N	N	Y
Thalassolituus	N	N	Y
Thalassospira	N	N	Y
Thauera	N	N	Y
Thaumarchaeota archaeon N4	N	N	Y
Thermacetogenium	N	N	Y
Thermoactinomyces	N	Y	Y
Thermoanaerobacter	N	N	Y
Thermobifida	N	N	Y
Thermococcus	N	N	Y
Thermodesulfatator	N	N	Y
Thermodesulfobacterium	N	N	Y
Thermofilum	N	N	Y
Thermogemmatispora	N	N	Y
Thermomicrobium	N	N	Y
Thermomonospora	Y	N	Y
Thermonema	N	N	Y
Thermopetrobacter	N	N	Y
Thermoproteus	N	N	Y
Thermorudis	N	N	Y
Thermosediminibacter	N	N	Y
Thermosulfidibacter	N	N	Y
Thermotoga	N	N	Y
Thermovenabulum	N	N	Y
Thermus	N	Y	Y
Thioalkalivibrio	N	N	Y
Thiobacillus	N	N	Y
Thiocapsa	N	N	Y
Thioclava	N	N	Y
Thiomonas	N	N	Y
Tistrella	N	N	Y
Trichodesmium	N	N	Y
Tropicibacter	N	N	Y
Tyzzerella	N	N	Y
Variovorax	N	N	Y
Verrucosispora	N	N	Y
Vibrio	N	N	Y
Vogesella	N	N	Y
Wenxinia	Y	N	N
Williamsia	N	N	Y
Woeseia	N	N	Y
Xanthobacter	N	N	Y
Xylanimonas	N	N	Y
Xylophilus	N	N	Y
Zetaproteobacteria bacterium TAG-1	N	N	Y
Zhongshania	N	N	Y
Zooshikella	N	N	Y

## Sheet: metH
Taxonomy	AND11f	HBR11f	HFR11f	HFR11h	KBS11h	KNZ11f	KNZ11h	LUQ11f	AND11h	NWT11h	BNZ11f	BNZ11h	CDR11f	CDR11h	CWT11f	CWT11h	4477873	4477900	4492602	4497370	4497385	4508942	4509398	4510219	4511180	4539063	4539575	4539580	4539582	4539593	4541647	4541649	4541650	4543021	4547279	4554764	4554769	4554770	4554771	4573680	4573682	4578924	4582238	4582244	4582254	4582263	4582273	4582275	4582277
[Bacillus] aminovorans	0	0	0	0	0	0	0	0	0	0	0	0	0	0	0	0	0	0	0	0	0	0	0	0	0	0	0	0	0	0	0	0	0	0	0	0	0	0	0	0	0	0	0	0	0	0	0	0	0
[Bacillus] selenitireducens	0	0	0	6	0	0	0	2	0	0	0	0	0	0	0	0	0	0	0	0	0	0	0	0	0	0	0	0	0	0	0	0	0	0	0	0	0	0	0	0	0	0	0	0	0	0	0	0	0
[Bacteroides] pectinophilus	0	0	0	0	0	0	0	0	0	0	0	0	0	0	0	0	0	0	0	0	0	0	0	1	0	0	0	0	0	0	0	0	0	0	0	0	0	0	0	0	0	0	0	0	0	0	0	0	0
[Clostridium] hiranonis	0	0	0	0	0	0	0	0	0	0	0	0	0	0	0	0	0	0	0	0	0	0	0	0	0	0	0	0	0	0	0	0	0	0	0	0	0	0	0	0	0	0	0	0	0	0	0	0	0
[Eubacterium] rectale	0	0	0	0	0	0	0	0	0	0	0	0	0	0	0	0	0	0	0	0	0	0	0	1	0	0	0	0	0	0	0	0	0	0	0	0	0	0	0	0	0	0	0	0	0	0	0	0	0
[Eubacterium] sulci	0	0	0	0	0	0	0	0	0	0	0	0	0	0	0	0	0	0	0	0	0	0	0	2	0	0	0	0	0	0	0	0	0	0	0	0	0	0	0	0	0	0	0	0	0	0	0	0	0
[Polyangium] brachysporum	1	0	0	4	0	0	2	1	0	1	0	0	0	4	0	1	0	0	0	0	0	2	2	0	0	1	1	0	0	0	1	5	4	0	0	0	0	1	0	0	0	0	0	0	0	0	0	1	0
[Pseudomonas] geniculata	0	0	0	0	1	0	0	0	0	0	0	0	0	0	0	0	0	0	1	0	0	0	0	1	0	0	0	0	0	0	0	0	0	0	0	0	0	0	0	0	0	0	0	0	0	0	0	0	0
[Pseudomonas] pictorum	0	0	0	4	1	0	2	1	0	0	0	0	0	0	0	0	0	0	0	0	0	0	0	0	0	0	0	0	0	1	0	0	0	0	0	0	0	0	0	1	0	0	0	0	0	0	0	0	0
Acaryochloris	0	0	2	0	1	0	0	2	0	0	0	0	0	2	0	3	0	0	0	0	0	0	0	5	0	6	0	0	0	0	2	1	0	0	0	0	0	0	0	0	0	0	0	0	0	0	0	0	0
Acetivibrio	0	0	0	0	0	0	0	0	0	0	0	0	0	0	0	0	0	0	0	0	0	0	0	0	0	0	0	0	0	0	0	0	0	0	0	0	0	0	0	0	0	0	0	0	0	0	0	0	0
Acetoanaerobium	0	0	0	0	0	0	0	0	0	0	0	0	0	0	0	0	0	0	0	0	0	0	0	0	0	0	0	0	0	0	0	0	0	0	0	0	0	0	0	0	0	0	0	0	0	0	0	0	0
Acetobacter	2	8	8	3	2	4	7	9	1	8	5	0	10	5	2	10	1	0	2	1	1	5	0	12	0	5	3	1	0	0	8	13	6	0	0	0	0	0	0	1	0	1	0	0	0	1	4	1	2
Acetobacteraceae bacterium AT-5844	1	1	1	1	1	4	0	2	1	0	0	0	0	1	2	1	0	0	1	0	0	0	0	5	0	4	2	0	0	0	6	2	1	0	0	1	0	0	0	0	1	0	0	0	1	0	0	0	1
Acetobacterium	0	0	0	1	0	0	0	0	0	0	0	0	0	0	0	0	0	0	0	0	0	0	0	52	0	0	0	0	0	0	0	0	0	0	0	0	0	0	0	0	1	0	0	0	0	0	0	0	0
Acetohalobium	0	0	3	0	0	0	0	0	0	0	0	0	0	0	0	0	0	0	0	0	0	0	0	27	0	0	0	0	0	0	0	0	0	0	0	0	0	0	0	0	0	0	0	0	0	0	0	0	1
Acetomicrobium	0	0	0	0	0	0	0	0	0	0	0	0	0	0	0	0	0	0	0	0	0	0	0	0	0	0	0	0	0	0	0	0	0	0	0	0	0	0	0	0	0	0	0	0	0	0	0	0	0
Acetonema	0	0	0	1	0	0	0	0	0	0	0	0	0	0	0	0	0	0	0	0	0	0	0	23	0	0	0	0	0	0	0	0	0	0	0	0	0	0	0	0	0	0	0	0	0	0	0	0	0
Achromatium	0	4	0	2	1	0	1	3	0	0	0	1	0	3	1	0	0	0	0	0	0	0	0	19	2	3	1	0	0	1	0	1	1	0	0	0	0	1	0	0	0	0	0	0	0	0	0	0	0
Achromobacter	1	0	0	3	5	1	7	3	1	3	0	0	0	3	3	0	0	0	0	0	1	1	0	9	0	4	5	0	0	1	4	2	1	0	24	0	0	0	0	0	0	2	0	0	0	0	0	0	0
Acidaminococcus	0	0	0	0	0	0	0	0	0	0	0	0	0	0	0	0	0	0	0	0	0	0	0	0	0	0	0	0	0	0	0	1	0	0	0	0	0	0	0	0	0	0	0	0	0	0	0	0	0
Acidibacillus	0	7	18	7	9	1	1	7	3	2	5	0	12	10	9	9	0	0	0	0	2	2	1	7	0	3	1	1	0	2	7	7	5	0	0	0	0	0	0	4	1	0	0	0	1	1	2	1	0
Acidihalobacter	0	2	8	6	6	5	2	4	2	7	1	2	3	6	5	2	1	0	2	0	0	4	2	194	0	9	2	1	0	1	11	7	7	0	0	0	0	0	0	2	2	0	1	0	1	0	0	1	1
Acidimicrobium	1	6	6	4	9	7	6	5	1	3	2	6	3	0	9	8	0	0	1	0	0	11	0	9	0	15	0	0	0	0	15	7	8	0	0	0	0	0	0	2	0	1	0	2	2	0	0	1	0
Acidiphilium	1	6	18	2	1	12	7	3	1	5	4	3	16	9	9	0	0	0	1	0	0	1	0	1	0	8	4	1	0	0	13	25	9	0	0	0	0	0	0	0	0	1	0	0	0	1	2	0	2
Acidipropionibacterium	1	0	2	3	0	0	3	2	0	0	0	0	1	0	1	1	0	0	2	0	0	1	0	3	0	3	2	0	0	0	5	6	4	0	0	0	0	1	0	0	0	0	0	0	0	0	2	1	0
Acidisphaera	2	20	30	4	0	7	5	0	2	4	0	0	1	7	5	4	1	0	0	1	2	5	0	3	0	2	1	0	0	0	10	5	3	0	0	0	0	2	0	2	1	1	0	0	0	0	3	1	1
Acidithrix	3	7	11	5	5	6	11	6	1	6	7	1	11	8	7	5	0	0	3	0	0	4	0	1	0	25	0	0	0	0	11	24	13	0	0	1	0	0	0	1	0	2	2	1	0	0	3	0	1
Acidobacteria bacterium KBS 146	19	21	14	4	10	28	9	4	3	35	8	1	24	16	25	8	0	0	1	1	9	2	2	10	0	4	13	2	0	2	14	32	21	0	0	1	1	0	1	3	2	5	0	0	0	2	6	0	2
Acidobacteriaceae bacterium KBS 83	19	76	67	23	14	48	19	4	8	75	14	8	42	29	49	27	0	0	0	0	9	5	2	9	1	9	12	3	3	4	45	58	49	0	0	0	1	2	1	1	3	17	0	0	3	1	4	4	2
Acidobacteriaceae bacterium KBS 89	25	66	28	15	12	43	23	7	3	116	38	9	94	63	70	18	0	0	0	0	2	7	1	8	0	5	1	0	0	1	40	71	47	0	0	2	2	1	5	2	1	8	1	1	0	3	7	2	0
Acidobacteriaceae bacterium KBS 96	34	138	140	55	23	32	18	8	10	78	44	16	91	82	125	89	0	0	2	2	0	21	0	14	0	24	0	0	0	2	74	72	54	0	0	0	3	2	3	9	10	13	14	5	4	18	5	9	18
Acidobacteriaceae bacterium TAA166	12	17	17	12	13	26	20	9	4	30	13	4	22	9	29	14	0	1	2	1	4	4	1	19	0	15	1	0	1	2	20	33	20	0	0	0	0	2	1	1	4	3	2	0	3	0	6	1	2
Acidobacteriaceae bacterium URHE0068	5	31	25	13	15	28	21	10	4	29	4	3	42	16	31	9	0	3	0	1	14	5	2	42	0	20	6	1	0	2	31	64	24	0	0	0	0	2	0	3	2	5	1	0	1	1	9	1	6
Acidobacterium	30	186	336	200	26	78	33	7	57	326	61	54	77	183	121	196	1	0	0	2	4	61	6	19	0	93	15	2	3	5	280	84	71	0	0	1	3	17	5	4	1	54	20	5	5	31	27	11	26
Acidocella	0	7	11	6	6	2	2	1	2	4	3	2	9	7	9	9	0	0	1	0	1	1	0	2	0	3	0	0	0	0	5	10	5	0	0	0	0	0	0	1	0	1	0	0	0	1	1	0	1
Acidomonas	0	0	0	1	0	0	0	0	0	3	0	0	1	3	1	2	0	0	0	0	0	0	0	0	0	1	3	1	2	0	0	1	0	0	0	0	0	0	0	0	1	0	0	0	0	0	0	0	0
Acidothermus	0	2	3	17	2	2	1	2	2	4	0	1	2	0	2	2	0	0	1	0	1	0	0	0	0	3	0	0	0	0	8	3	4	0	0	0	0	0	0	0	0	0	0	1	1	0	1	0	1
Acidovorax	1	1	5	3	19	26	3	11	2	32	1	1	3	0	1	3	1	1	3	0	0	9	5	7	4	10	4	0	0	0	5	20	5	0	0	1	0	1	0	7	2	0	0	0	0	0	0	1	0
Aciduliprofundum	0	0	0	0	0	0	0	0	0	0	0	0	0	0	0	0	0	0	0	0	0	0	0	0	0	0	0	0	0	0	0	0	0	0	0	0	0	0	0	0	0	0	0	0	0	0	0	0	0
Acinetobacter	4	5	4	14	25	19	11	14	0	24	10	5	34	13	9	7	1	1	3	6	0	8	10	131	2	17	10	2	3	2	19	12	14	0	0	1	0	0	1	2	2	1	1	1	1	2	0	1	0
Actibacterium	0	0	0	1	0	0	0	0	0	0	0	0	0	0	0	0	0	0	0	0	0	0	0	3	0	0	0	0	0	0	0	0	0	0	0	0	0	0	0	0	0	0	0	0	0	0	0	0	0
Actinoalloteichus	2	1	2	0	4	8	7	10	1	0	0	0	0	1	0	6	2	0	6	0	0	2	0	0	0	22	0	0	0	0	15	4	9	0	0	0	0	0	0	0	1	1	0	0	0	0	2	0	0
Actinobacillus	0	0	0	3	1	0	0	1	0	0	0	0	1	3	0	0	0	0	0	0	0	2	0	2	0	0	0	0	0	1	0	0	0	0	0	0	0	0	0	0	0	0	0	0	0	0	0	0	0
Actinobacteria bacterium IMCC26207	3	5	7	18	46	23	30	22	8	13	7	12	18	12	4	7	2	3	7	2	1	31	8	14	0	55	8	1	0	1	46	48	39	0	0	0	1	2	0	10	7	0	1	4	2	3	1	0	1
Actinobacteria bacterium IMCC26256	5	4	1	28	46	72	33	35	10	33	9	15	27	14	7	22	0	0	5	0	0	28	2	8	0	54	2	0	0	0	77	57	40	0	0	1	0	0	0	7	0	1	6	2	1	3	4	3	2
Actinobacteria bacterium OK074	0	0	0	0	0	0	0	0	0	0	0	0	0	0	2	0	0	0	0	0	0	0	0	0	0	0	0	0	0	0	1	0	0	0	0	0	0	0	0	0	0	0	0	0	0	0	0	0	0
Actinobacteria bacterium OV320	0	0	0	0	0	0	0	0	0	0	0	0	0	0	0	0	0	0	0	0	0	0	0	0	0	0	0	0	0	0	1	1	0	0	0	0	0	0	0	0	0	0	0	0	0	0	0	0	0
Actinobacteria bacterium OV450	0	0	0	0	0	0	0	0	0	0	0	0	0	0	0	0	0	0	0	0	0	0	0	0	0	1	0	0	0	0	0	0	0	0	0	0	0	0	0	0	0	0	0	0	0	0	0	0	0
actinobacterium LLX17	0	1	0	1	1	5	3	1	0	6	1	0	0	0	2	3	0	0	3	1	0	0	4	6	0	4	0	1	1	0	5	2	5	0	0	0	0	0	0	0	0	0	0	0	0	1	0	0	0
Actinocatenispora	0	2	0	2	1	7	2	0	0	1	0	0	1	2	2	1	0	0	1	0	0	2	1	3	0	2	11	2	4	3	9	5	8	0	0	0	0	0	0	0	0	0	0	1	0	0	0	0	0
Actinokineospora	3	8	1	14	8	13	15	16	5	8	0	4	23	8	5	13	1	1	2	1	0	13	4	8	0	25	2	0	0	2	22	37	19	0	0	0	0	0	0	4	0	2	0	0	6	1	4	2	2
Actinomadura	7	11	20	42	33	34	39	41	11	44	8	10	31	22	19	28	2	4	6	1	4	51	15	34	0	76	16	4	2	12	114	96	59	0	0	2	0	5	2	5	4	11	11	7	8	10	20	10	7
Actinomyces	0	0	0	0	0	0	0	0	0	0	0	0	0	0	0	0	0	0	0	0	0	0	0	0	0	0	0	0	0	0	0	0	0	0	0	0	0	0	0	0	0	0	0	0	0	0	0	0	0
Actinomycetospora	0	0	0	1	0	0	3	0	1	0	0	0	0	0	0	0	0	0	0	0	0	0	0	0	1	16	0	0	0	0	4	0	1	0	0	0	0	0	0	0	0	1	0	0	0	0	0	0	0
Actinophytocola	2	2	1	1	13	5	4	5	0	13	2	6	1	0	4	9	0	0	2	1	4	8	3	4	0	9	2	0	1	0	32	19	9	0	0	0	1	0	0	3	0	0	3	5	2	0	3	1	1
Actinoplanes	6	11	14	25	36	23	30	47	9	37	4	7	51	28	15	16	2	1	7	0	3	35	15	41	3	66	20	3	2	15	69	61	50	0	0	0	0	0	2	7	2	5	2	4	8	7	9	4	5
Actinopolymorpha	1	4	0	3	5	6	4	6	4	6	1	3	7	1	2	2	2	0	0	2	2	5	6	8	0	12	10	1	2	2	18	19	8	0	0	0	0	0	0	0	0	1	2	1	1	2	2	3	1
Actinopolyspora	0	0	0	0	0	0	1	0	0	4	0	0	0	0	0	0	0	0	0	0	0	0	0	2	0	1	3	0	0	0	0	1	0	0	0	0	0	0	0	0	0	0	0	0	0	0	0	0	0
Actinospica	0	1	0	3	0	6	2	2	0	0	1	0	7	0	0	0	0	0	0	0	1	0	0	0	0	3	0	0	0	0	4	5	9	0	0	0	0	0	0	0	0	0	1	1	0	0	1	1	0
Actinosynnema	0	0	0	0	0	0	0	1	0	0	0	0	0	2	0	0	0	1	1	0	0	0	0	2	0	1	0	0	0	0	5	2	4	0	0	0	0	0	0	0	0	0	0	0	0	0	0	1	0
Acuticoccus	0	1	2	19	7	1	1	6	0	2	0	0	0	2	5	3	0	0	0	0	1	2	2	12	0	7	1	0	0	0	5	4	6	0	0	0	0	1	0	1	0	1	0	1	1	0	0	0	0
Adhaeribacter	0	1	0	4	2	2	0	5	1	5	0	1	1	1	1	0	3	2	5	3	0	2	0	21	0	3	1	2	0	1	5	2	1	0	0	0	0	0	0	0	0	3	0	0	0	2	1	0	0
Adlercreutzia	0	0	0	0	0	0	0	0	0	0	0	0	0	0	0	0	0	0	0	0	0	0	0	0	0	0	0	0	0	0	0	0	0	0	0	0	0	0	0	0	0	0	0	0	0	0	0	0	0
Advenella	0	0	0	1	5	0	0	1	0	1	0	2	3	0	0	0	0	0	0	0	0	0	1	5	0	6	0	0	0	1	0	0	1	0	0	0	0	0	0	1	0	0	0	0	0	0	0	0	0
Aequorivita	0	0	0	3	5	3	3	0	1	1	0	1	1	1	0	0	0	0	0	0	0	3	0	12	0	1	0	3	1	0	2	0	2	0	0	0	0	0	0	0	0	0	0	0	0	0	0	0	1
Aeribacillus	0	0	2	0	0	0	0	0	1	0	0	1	0	0	0	0	0	0	0	0	0	0	0	0	0	0	0	0	0	0	1	0	0	0	0	0	0	0	0	0	0	0	0	0	0	0	0	0	0
Aerococcus	0	0	0	0	0	0	0	0	0	0	0	0	0	0	0	0	0	0	0	0	0	0	0	0	0	0	0	0	0	0	0	0	0	0	0	0	0	0	0	0	0	0	0	0	0	0	0	0	0
Aeromicrobium	2	4	4	20	14	8	5	8	1	2	0	3	8	1	3	2	2	2	7	5	0	5	10	43	8	24	43	20	18	6	26	7	15	0	0	0	0	0	1	2	0	1	1	0	0	0	1	0	0
Aeromonas	2	3	4	11	7	23	10	6	1	8	1	2	9	3	5	6	1	2	1	1	6	3	5	70	1	7	4	1	2	2	7	8	7	0	0	0	0	0	0	4	2	1	1	1	1	0	1	0	0
Aestuariibacter	0	0	0	4	3	0	0	3	0	2	0	0	0	0	0	2	0	0	0	0	0	0	1	15	0	0	0	0	0	0	1	0	0	0	0	0	0	0	0	0	0	0	0	0	0	0	0	0	1
Aestuariimicrobium	0	0	0	2	6	1	1	3	0	3	0	0	0	0	0	3	0	0	0	0	0	0	0	0	0	2	0	0	1	1	5	2	5	0	0	0	0	0	0	0	0	0	0	0	1	0	0	0	0
Aestuariivita	0	0	0	0	0	0	0	0	0	0	0	0	0	0	0	0	0	0	0	0	0	0	0	1	0	0	0	0	0	0	0	0	0	0	0	0	0	0	0	0	0	0	0	0	0	0	0	0	0
Afifella	0	1	1	3	10	2	3	2	0	0	0	0	0	0	0	2	1	0	2	0	0	2	0	12	0	3	2	0	0	0	3	0	3	0	0	0	0	0	0	0	1	0	0	0	0	1	0	0	0
Afipia	4	11	10	29	33	42	11	16	13	25	8	8	36	16	18	15	2	0	4	5	5	23	8	42	0	31	11	3	2	4	40	35	46	0	0	1	1	0	1	6	2	4	1	1	3	1	5	2	2
Agarivorans	0	0	0	0	1	0	0	4	0	0	0	0	0	0	0	1	0	0	0	0	0	0	0	3	0	0	0	0	0	0	1	0	0	0	0	0	0	0	0	0	0	0	0	0	0	0	0	0	0
Aggregatibacter	0	0	2	1	0	0	0	0	0	0	0	0	2	3	0	0	0	0	0	0	0	0	0	4	0	1	0	0	0	0	1	1	1	0	0	0	0	0	0	0	0	0	0	0	0	0	0	0	0
Agrobacterium	1	1	7	4	10	18	4	3	2	8	3	1	10	12	4	12	0	0	1	1	0	1	1	27	0	5	1	0	0	0	10	8	13	0	2	0	0	0	0	1	2	1	2	0	0	1	0	0	0
Agromyces	0	0	0	0	1	0	1	3	2	0	0	0	1	0	1	1	0	0	0	0	0	0	1	0	0	0	0	0	0	0	1	2	1	0	1	0	0	0	0	1	0	0	0	0	0	0	0	0	1
Ahrensia	1	0	0	0	0	0	0	0	0	0	1	0	0	0	0	0	0	0	0	0	0	0	0	0	0	0	0	0	0	0	0	0	0	0	0	0	0	0	0	1	0	0	0	0	0	0	0	0	0
Akkermansia	0	0	0	4	1	2	3	2	0	0	0	1	0	0	0	1	0	0	0	0	0	0	0	28	0	2	1	0	0	0	4	3	2	0	0	0	0	0	0	0	1	0	0	0	0	0	0	0	0
Alcaligenes	0	0	0	0	0	0	0	2	0	2	0	0	0	0	0	1	0	0	0	0	0	0	0	5	0	0	0	1	0	0	2	1	0	0	0	0	0	0	0	0	0	0	0	0	0	0	0	0	0
Alcanivorax	5	0	11	9	16	22	6	6	0	19	2	5	18	6	8	0	1	3	3	4	2	8	2	133	0	7	6	2	1	6	11	14	12	0	0	0	0	0	0	1	3	1	0	1	3	0	1	1	0
Algibacter	0	0	0	0	0	1	0	0	0	0	0	0	0	1	0	0	0	0	0	0	0	0	0	10	0	0	0	1	0	0	0	0	0	0	0	0	0	0	0	0	0	0	0	0	0	0	0	0	0
Algicola	0	2	2	0	0	2	0	0	0	9	4	1	7	1	1	1	0	0	0	0	0	1	0	3	0	0	1	0	0	0	1	3	5	0	0	0	0	0	0	0	0	0	0	0	0	0	0	0	0
Algiphilus	0	2	1	0	0	1	0	0	0	0	1	0	0	0	3	0	0	0	1	0	0	0	0	1	0	3	0	0	0	0	4	2	2	0	0	0	0	0	0	1	0	0	1	0	0	0	1	1	0
Algoriphagus	2	1	2	4	17	9	3	8	1	5	2	7	6	2	1	4	0	0	0	2	2	3	2	42	0	8	8	2	0	1	4	5	8	0	0	0	0	0	0	0	0	0	1	0	0	0	1	0	2
Aliagarivorans	0	0	0	0	1	0	0	3	0	0	0	0	0	0	1	0	0	0	1	0	0	0	3	14	0	0	1	0	0	0	0	1	0	0	0	0	0	0	0	0	0	0	0	0	1	0	0	0	0
Alicycliphilus	0	0	0	0	0	0	0	0	0	0	0	0	0	0	0	0	0	0	0	0	0	0	0	1	0	0	0	0	0	0	0	0	0	0	0	0	0	0	0	0	0	0	0	0	0	0	0	0	0
Alicyclobacillus	13	26	60	59	12	35	17	28	9	18	9	5	17	16	26	28	1	0	0	0	0	15	4	38	0	32	4	0	0	0	37	25	22	0	0	0	0	2	1	7	9	0	1	7	1	4	3	1	3
Aliifodinibius	0	0	1	1	1	2	3	6	0	3	0	0	6	2	2	6	0	0	1	0	0	1	0	25	0	3	1	0	0	0	4	0	1	2	0	0	0	0	0	0	0	0	0	1	0	0	0	0	0
Aliiglaciecola	1	0	1	0	0	0	1	0	0	0	0	0	0	0	0	0	0	0	0	1	1	1	1	8	0	1	1	0	0	0	1	0	0	0	0	0	0	0	0	1	0	0	0	0	0	0	0	0	0
Aliihoeflea	0	0	0	1	2	0	0	4	0	0	0	1	1	0	1	2	1	0	0	0	0	1	0	6	0	0	1	0	0	0	0	5	2	0	0	0	0	0	0	0	0	0	0	0	0	0	0	0	0
Aliiroseovarius	0	0	0	0	0	0	0	0	0	0	0	0	0	0	0	0	0	0	0	0	0	0	0	0	0	0	0	0	0	0	0	0	0	0	0	0	0	0	0	0	0	0	0	0	0	0	0	0	0
Aliivibrio	0	0	3	0	0	0	0	1	0	0	0	0	3	2	0	2	0	0	0	0	0	0	0	3	0	2	0	0	0	1	1	1	0	0	0	0	0	0	0	0	0	0	0	0	0	0	0	0	0
Alishewanella	1	5	3	5	2	4	0	4	0	4	0	1	4	0	2	1	0	0	0	2	1	3	3	9	0	2	1	1	0	0	3	4	6	0	0	0	0	0	0	0	0	0	0	0	1	0	0	0	0
Alistipes	1	2	6	16	9	8	2	16	1	5	3	0	8	13	16	9	2	0	1	2	2	3	5	77	0	6	4	2	1	1	5	4	8	0	0	1	0	0	0	0	1	0	0	0	1	0	0	1	4
Aliterella	0	0	0	0	0	0	0	0	0	0	0	0	0	2	0	0	0	0	0	0	0	0	0	0	0	0	0	0	0	0	0	0	0	0	0	0	0	0	0	0	0	0	0	0	0	0	0	0	0
Alkalibacter	0	0	0	0	0	0	0	0	0	0	0	0	0	0	0	0	0	0	0	0	0	0	0	4	0	0	0	0	0	0	0	0	0	0	0	0	0	0	0	0	0	0	0	0	0	0	0	0	0
Alkaliflexus	2	0	1	12	4	0	2	4	0	0	2	0	7	2	2	0	1	0	0	2	0	0	2	38	0	5	2	0	1	2	3	3	3	0	0	1	0	0	0	1	0	0	1	1	0	0	0	0	0
Alkalilimnicola	1	3	9	4	1	2	0	0	0	0	0	1	0	0	1	3	0	0	1	0	1	3	0	35	0	4	0	0	0	0	1	1	3	1	0	0	0	0	0	1	0	1	0	0	0	0	1	0	0
Alkaliphilus	0	4	2	2	0	5	1	0	0	6	0	0	6	4	7	4	0	0	0	0	0	0	0	8	0	1	0	0	0	0	0	4	0	0	0	0	0	0	0	0	0	0	0	0	0	1	0	0	1
Alkanindiges	0	0	0	0	0	0	0	2	0	0	1	0	0	2	0	4	0	0	0	0	0	0	1	3	0	0	0	0	0	0	1	1	1	0	0	0	0	0	0	0	0	0	0	0	0	0	0	0	0
Alloactinosynnema	1	3	1	12	16	3	2	10	2	8	5	4	9	4	2	3	1	1	0	0	1	8	1	7	0	11	6	1	1	1	13	12	9	0	0	0	0	0	0	0	0	0	2	3	0	2	2	4	0
Allochromatium	1	0	1	3	0	5	0	0	4	1	0	2	2	1	2	5	0	1	2	0	0	1	0	54	0	1	0	0	0	0	3	4	1	0	0	0	0	0	0	1	0	0	0	1	0	0	0	0	0
Allokutzneria	0	3	0	1	4	7	6	2	0	6	2	1	3	9	6	0	0	0	1	0	0	5	0	0	0	14	0	0	0	0	23	9	5	0	0	0	0	0	0	1	0	0	0	1	0	0	0	0	0
Alloprevotella	0	0	0	0	0	0	0	0	1	0	0	0	3	0	0	0	0	0	0	0	0	0	0	2	0	0	0	0	0	1	0	0	0	0	0	0	0	0	0	0	0	0	0	0	1	0	0	0	0
Allosalinactinospora	1	5	4	1	8	5	0	3	0	1	0	0	3	3	0	3	0	2	0	1	0	2	0	1	0	5	0	0	0	0	11	4	5	0	0	0	0	0	0	0	0	1	1	1	0	0	2	0	0
alpha proteobacterium AAP38	0	2	2	3	4	4	8	4	1	0	0	0	0	2	1	4	0	0	0	0	1	3	1	9	0	2	0	0	0	0	6	7	3	0	0	0	0	0	0	0	0	0	0	0	0	0	1	1	2
alpha proteobacterium AAP81b	1	2	0	0	5	4	6	5	0	5	0	0	1	1	1	1	1	0	1	0	0	0	1	9	1	2	3	0	1	0	2	2	3	0	0	0	0	0	0	0	1	0	1	0	0	0	2	0	2
alpha proteobacterium BAL199	0	0	5	1	3	1	2	1	1	8	2	1	7	5	5	6	0	0	1	1	1	3	2	31	1	4	7	1	0	2	2	4	2	0	0	0	0	0	0	1	1	0	1	0	0	0	0	0	0
alpha proteobacterium HIMB59	0	0	0	0	0	0	0	0	0	0	0	0	0	0	0	0	0	0	0	0	0	0	0	0	0	0	0	0	0	0	0	0	0	0	0	0	0	0	0	0	0	0	0	0	0	0	0	0	0
alpha proteobacterium IMCC14465	0	3	0	4	10	26	2	11	0	3	0	1	12	2	5	2	0	0	0	0	0	4	3	14	0	6	16	2	3	3	4	6	3	0	0	0	0	0	0	1	0	3	0	0	0	0	0	1	0
alpha proteobacterium LLX12A	0	0	0	0	0	0	0	0	0	0	0	0	0	0	0	0	0	0	0	0	0	0	0	0	0	0	0	0	0	0	0	0	0	0	0	0	0	0	0	0	0	0	0	0	0	0	0	0	0
alpha proteobacterium Mf 1.05b.01	1	4	2	7	7	3	2	3	0	1	0	0	5	4	3	4	0	0	0	0	0	2	0	12	0	3	1	0	0	1	4	5	6	0	0	0	0	0	0	1	3	3	0	1	1	0	0	0	1
alpha proteobacterium Q-1	1	1	2	4	5	2	2	4	2	2	0	2	1	7	3	2	0	0	0	0	1	1	1	19	0	3	2	1	0	2	2	5	3	0	0	0	0	0	0	0	0	0	0	0	0	1	0	0	1
alpha proteobacterium RS24	0	4	5	8	5	1	11	3	0	3	1	1	5	10	4	1	0	0	1	1	1	4	4	11	0	7	17	4	0	7	0	6	4	0	0	0	0	0	0	2	3	3	0	0	0	0	0	0	0
Altererythrobacter	0	1	0	6	16	4	3	9	2	2	1	1	3	1	1	3	2	0	5	0	0	0	1	37	0	6	2	0	0	1	2	2	5	0	0	0	0	0	0	3	1	0	0	0	0	0	1	0	0
Alteromonadaceae bacterium Bs12	0	0	2	1	0	0	0	0	0	0	0	0	1	0	0	0	0	0	0	0	0	0	0	5	0	0	0	0	0	0	0	0	0	0	0	0	0	0	0	0	0	0	0	0	0	0	0	0	0
Alteromonadaceae bacterium XY-R5	0	1	2	1	2	1	1	0	0	1	0	0	0	2	3	1	0	0	0	1	0	0	1	12	0	2	3	1	0	0	1	2	1	0	0	0	0	0	0	0	0	0	0	0	0	0	0	0	0
Alteromonadales bacterium BS08	0	0	0	0	1	0	4	0	0	0	0	0	0	0	0	0	0	0	0	0	0	0	1	7	0	0	0	0	0	0	1	0	4	0	0	0	0	0	0	0	0	1	0	0	0	0	0	0	0
Alteromonadales bacterium TW-7	0	0	0	0	0	0	0	0	0	0	0	0	0	0	0	0	0	0	0	0	0	0	0	1	0	0	0	0	0	0	0	0	0	0	0	0	0	0	0	0	0	0	0	0	0	0	0	0	0
Alteromonas	0	0	1	4	5	10	2	4	1	1	1	1	4	3	2	5	1	0	1	1	0	0	2	93	0	3	5	1	0	3	4	3	3	0	0	0	0	0	0	0	1	0	0	0	1	2	0	0	0
Altibacter	0	0	0	0	0	4	0	2	0	1	0	0	0	0	0	0	0	0	0	0	0	1	0	22	0	0	0	0	0	0	0	1	1	0	0	0	0	0	0	0	0	0	0	0	0	0	0	0	0
Amantichitinum	0	0	0	0	0	1	1	0	0	0	0	1	0	1	2	0	0	0	0	0	0	1	0	9	0	0	0	0	0	0	0	0	1	0	0	0	0	0	0	0	0	0	0	0	0	0	0	0	0
Aminiphilus	0	0	0	0	0	0	0	0	0	0	0	0	0	0	0	0	0	0	0	0	0	0	0	0	0	0	0	0	0	0	0	0	0	0	0	0	0	0	0	0	0	0	0	0	0	0	0	0	0
Aminobacter	1	0	0	2	2	0	0	0	1	2	0	0	0	0	0	0	0	0	1	0	0	1	0	1	0	1	0	0	0	0	2	0	3	0	0	0	0	0	0	0	0	0	0	0	0	0	0	0	0
Aminomonas	0	0	0	1	0	0	0	0	0	0	0	0	0	0	0	0	0	0	0	0	0	0	0	1	0	0	0	0	0	0	0	0	0	0	0	0	0	0	0	0	0	0	0	0	0	0	0	0	0
Amorphus	1	2	0	2	11	5	1	14	0	0	1	1	6	2	0	3	1	1	0	1	0	2	3	24	0	3	2	0	0	0	9	3	5	0	0	0	0	0	0	1	0	0	0	0	0	1	0	1	0
Amphritea	0	0	0	2	0	1	0	0	0	0	0	0	0	0	0	0	0	0	0	0	0	1	1	20	0	2	1	0	0	0	0	0	0	0	0	0	0	0	0	0	0	0	0	1	0	0	0	1	0
Amycolatopsis	5	5	12	56	77	65	53	67	21	42	5	11	65	30	25	46	6	7	4	4	6	29	35	98	1	98	53	7	8	12	166	102	70	0	0	3	1	1	3	6	6	5	6	7	5	4	14	8	3
Anabaena	0	0	0	0	0	0	0	0	0	0	0	0	0	0	0	0	0	0	0	0	0	0	0	1	0	0	0	0	0	0	1	0	0	0	0	0	0	0	0	0	0	0	0	0	0	0	0	0	0
Anaeroarcus	0	0	0	0	0	0	0	0	0	0	0	0	0	0	0	0	0	0	0	0	0	0	0	2	0	0	0	0	0	0	0	0	0	0	0	0	0	0	0	0	0	0	0	0	0	0	0	0	0
Anaerobacillus	0	0	3	7	2	0	1	3	0	0	0	0	0	6	1	1	0	0	0	0	0	0	0	4	0	0	0	0	0	0	2	0	1	0	0	0	0	0	0	0	1	0	0	0	0	0	0	0	0
Anaerobranca	0	0	0	0	0	0	0	0	0	0	0	0	0	0	0	0	0	0	0	0	0	0	0	0	0	0	0	0	0	0	0	0	0	0	0	0	0	0	0	0	0	0	0	0	0	0	0	0	0
Anaerococcus	0	0	0	0	0	0	0	0	0	0	0	0	0	0	0	0	0	0	0	0	0	0	0	1	0	0	0	0	0	0	0	0	0	0	0	0	0	0	0	0	0	0	0	0	0	0	0	0	0
Anaeroglobus	0	0	0	0	0	0	0	0	0	0	0	0	0	0	0	0	0	0	0	0	0	0	0	0	0	0	0	0	0	0	0	0	0	0	0	0	0	0	0	0	0	0	0	0	0	0	0	0	0
Anaerolinea	1	9	2	15	13	13	2	18	3	6	5	5	5	7	6	6	0	0	0	0	0	4	0	105	0	10	0	0	0	0	9	4	9	0	0	0	1	1	2	18	3	4	0	3	1	1	2	2	0
Anaerolineaceae bacterium oral taxon 439	0	0	0	0	0	0	0	0	0	0	0	0	0	0	0	0	0	0	0	0	0	0	0	0	0	0	0	0	0	0	0	0	0	0	0	0	0	0	0	2	0	0	0	0	0	0	0	0	0
Anaeromyxobacter	6	16	22	33	2	6	1	0	3	9	3	5	12	8	4	1	0	0	1	1	1	8	2	34	0	10	1	0	0	0	19	5	6	0	0	0	0	1	3	4	0	5	1	2	0	0	2	1	0
Anaerophaga	0	0	0	0	0	5	0	3	0	0	0	0	0	0	0	1	1	0	0	0	0	2	1	40	0	1	1	0	0	0	1	2	1	0	0	0	0	0	0	2	0	0	0	0	0	2	0	0	0
Anaerosporobacter	0	0	0	0	0	0	0	0	0	0	0	0	0	0	0	0	0	0	0	0	0	0	0	0	0	0	0	0	0	0	0	0	0	0	0	0	0	0	0	0	0	0	0	0	0	0	0	0	0
Anaerosporomusa	0	0	0	2	0	0	0	0	0	0	0	0	0	0	0	0	0	0	0	0	0	0	0	2	0	1	0	0	0	0	0	0	0	0	0	0	0	0	0	0	0	0	0	0	0	0	0	0	0
Anaerostipes	0	0	0	0	0	0	0	0	0	0	0	0	0	0	0	0	0	0	0	0	0	0	0	3	0	0	0	0	0	0	0	0	0	0	0	0	0	0	0	0	0	0	0	0	0	0	0	0	0
Anaerotruncus	0	0	0	1	0	0	0	0	0	0	0	0	0	0	0	0	0	0	0	0	0	0	0	12	0	0	0	0	0	0	0	0	0	0	0	0	0	0	0	0	0	0	0	0	0	0	0	0	0
Anaerovibrio	0	0	0	0	0	0	0	0	0	0	0	0	0	0	0	0	0	0	0	0	0	0	0	0	0	0	0	0	0	0	0	0	0	0	0	0	0	0	0	0	0	0	0	0	0	0	0	0	0
Anaerovorax	0	0	0	0	0	0	0	0	0	0	0	0	0	0	0	0	0	0	0	0	0	0	0	0	0	0	0	0	0	0	0	0	0	0	0	0	0	0	0	0	0	0	0	0	0	0	0	0	0
Ancylobacter	2	0	0	2	1	4	0	0	2	6	1	1	3	3	3	3	0	0	0	2	0	5	1	6	0	2	7	0	1	3	10	8	3	0	0	0	0	0	0	1	0	0	0	2	0	0	2	3	0
Anditalea	0	0	0	1	4	0	1	2	0	0	0	0	0	0	0	0	0	0	0	0	0	0	0	2	0	0	0	0	0	0	1	1	2	0	0	0	0	0	0	1	0	0	0	0	0	0	0	0	0
Andreprevotia	0	0	0	0	0	0	1	2	0	0	0	0	0	2	0	0	0	0	0	0	0	0	0	4	0	0	0	0	0	0	0	0	1	0	0	0	0	0	0	0	1	0	0	0	0	0	0	0	0
Aneurinibacillus	0	4	2	4	2	0	0	3	1	0	0	2	1	1	3	6	0	0	0	0	1	5	1	4	0	4	1	0	0	0	4	1	3	0	0	0	0	0	0	1	0	0	0	0	3	1	0	1	0
Angustibacter	0	0	0	0	2	0	1	0	3	6	0	0	0	0	2	3	0	0	5	0	1	7	0	5	1	17	1	1	0	0	18	7	9	0	0	1	0	0	0	0	0	0	1	0	0	0	2	0	1
Anoxybacillus	3	6	3	6	0	2	0	9	1	2	2	2	2	1	7	4	0	0	0	0	0	6	0	10	0	1	0	0	0	0	3	4	5	0	0	0	0	0	0	0	0	0	1	1	0	2	1	0	0
Aphanizomenon	0	0	0	0	0	0	0	0	0	0	0	0	0	0	0	0	0	0	0	0	0	0	0	0	0	0	0	0	0	0	0	0	1	0	0	0	0	0	0	0	0	0	0	0	0	0	0	0	0
Apibacter	0	0	0	1	0	0	0	2	0	0	0	0	0	0	1	0	0	0	0	0	0	0	0	8	0	1	0	0	0	0	1	0	0	0	0	0	0	0	0	0	0	0	0	0	0	0	0	0	0
Aquabacterium	1	0	0	0	6	2	2	2	1	2	0	1	4	4	0	1	0	0	0	0	0	1	0	5	0	5	1	0	0	0	4	2	1	0	0	0	0	0	0	0	0	0	0	0	0	1	0	0	0
Aquamicrobium	0	0	0	0	3	0	1	1	0	0	0	0	1	0	1	3	0	0	0	0	1	0	2	3	0	2	0	0	0	1	4	2	2	0	0	0	0	0	0	0	0	0	0	1	0	0	0	1	0
Aquaspirillum	0	0	4	1	0	5	1	0	0	0	0	2	0	4	1	2	0	0	1	1	0	2	1	9	0	2	0	0	0	0	3	6	5	0	0	0	0	0	0	1	0	0	0	0	0	0	0	0	0
Aquimarina	0	0	0	8	0	2	1	1	0	0	2	0	6	3	1	0	0	0	1	1	0	0	0	25	0	1	0	1	0	1	3	1	2	0	0	0	0	0	0	2	0	2	0	0	0	0	0	0	0
Aquincola	0	0	0	1	8	4	0	3	0	1	0	1	0	1	0	5	0	0	1	0	0	1	0	0	0	2	1	0	0	0	0	2	2	0	0	0	0	0	0	0	0	0	0	0	0	0	0	0	0
Aquitalea	0	0	0	0	5	3	1	0	0	0	0	0	0	0	1	0	0	0	0	0	0	0	2	13	0	1	0	0	0	1	1	2	0	0	0	0	0	0	0	1	1	0	0	0	0	0	0	0	0
Arachidicoccus	3	3	2	12	26	31	17	10	1	30	8	6	30	10	4	8	0	2	8	0	1	4	4	15	0	24	6	2	2	3	13	29	14	0	0	0	0	0	0	1	1	0	0	2	0	2	0	1	0
Archaeoglobus	0	0	0	0	0	0	0	0	0	0	0	0	0	0	0	0	0	0	0	0	0	0	0	3	0	0	0	0	0	0	0	0	0	0	0	0	0	0	0	0	0	0	0	0	0	0	0	0	0
Archangium	0	4	6	14	9	7	3	0	0	4	1	2	1	2	3	8	0	0	2	0	0	1	0	1	0	3	0	0	0	0	4	5	4	0	0	0	0	0	0	0	0	2	0	0	1	0	0	2	0
Arcobacter	0	1	0	1	0	0	2	2	1	0	5	3	5	0	0	1	0	0	2	0	0	1	0	14	0	0	0	0	0	1	0	2	1	0	0	0	0	0	0	0	0	0	0	0	0	0	0	1	0
Arcticibacter	5	0	1	4	5	13	3	3	0	16	2	2	4	3	2	4	0	0	0	2	2	1	4	22	1	10	3	2	0	1	6	10	8	0	0	0	1	0	0	0	1	0	0	0	0	0	0	1	1
Ardenticatena	1	6	10	7	6	5	7	17	2	7	1	5	13	4	3	11	0	0	2	0	1	11	1	41	0	16	0	0	0	0	28	11	11	0	0	0	0	0	0	4	1	2	1	0	0	0	0	2	0
Arenibacter	0	0	0	0	0	0	0	0	0	0	0	3	0	1	0	0	0	0	0	0	0	0	0	14	0	0	0	0	0	0	2	0	0	0	0	0	0	0	0	0	1	0	0	0	0	0	0	0	0
Arenimonas	7	11	19	16	51	41	11	21	3	10	7	7	7	9	15	16	1	2	5	3	5	16	3	72	0	26	9	3	1	1	26	35	14	0	0	0	0	0	0	7	4	4	0	0	2	1	2	1	4
Arenitalea	0	0	1	0	0	0	0	0	0	0	0	0	0	0	0	0	0	0	0	0	0	0	0	3	0	0	0	0	0	0	0	0	0	0	0	0	0	0	0	0	0	0	0	0	0	0	0	0	0
Arhodomonas	0	0	0	9	8	4	0	0	2	0	2	0	0	3	0	2	0	0	0	1	0	3	1	27	0	3	0	0	0	1	1	3	3	0	0	0	0	0	0	0	0	0	0	0	2	0	0	0	0
Armatimonadetes bacterium GXS	0	0	0	0	0	0	0	0	0	0	0	0	0	0	0	0	0	0	0	0	0	0	0	0	0	0	0	0	0	0	0	0	0	0	0	0	0	0	0	0	0	0	0	0	0	0	0	0	0
Aromatoleum	0	0	0	0	0	0	3	3	0	1	0	0	0	0	0	0	0	0	0	0	0	1	0	2	0	0	0	0	0	0	0	1	0	0	0	0	0	0	0	0	1	0	0	0	0	0	0	0	0
Arsenicibacter	0	0	1	2	5	8	3	2	0	4	2	1	7	4	0	0	0	1	0	0	0	0	0	37	0	2	0	0	0	0	0	2	4	0	0	0	0	0	0	0	0	0	0	0	0	0	0	0	0
Arsenicicoccus	0	1	8	4	4	5	4	0	1	10	1	2	1	3	4	9	0	0	4	0	0	4	1	1	0	13	1	0	1	0	29	22	17	0	0	0	0	0	1	0	0	0	3	1	1	1	2	2	3
Arsukibacterium	0	0	0	0	0	0	0	0	0	1	0	1	2	1	0	0	0	0	0	0	0	0	0	4	0	0	2	0	0	1	0	0	0	0	0	0	0	0	0	0	0	0	0	1	0	0	0	0	0
Arthrobacter	0	0	0	2	4	1	0	0	1	0	1	0	3	2	1	0	0	0	0	1	0	0	1	4	0	5	0	0	1	0	5	1	2	0	0	0	0	0	0	0	0	0	0	0	0	0	1	5	0
Arthrospira	0	0	0	0	2	0	0	1	0	0	0	0	0	0	0	0	0	0	0	0	0	1	0	2	0	2	0	0	0	0	0	1	1	0	0	0	0	0	0	0	0	0	0	0	0	0	0	0	0
Asaia	0	0	1	0	0	3	1	0	0	5	0	1	8	1	1	1	0	0	0	0	0	1	0	1	0	4	0	1	0	0	5	2	0	0	0	0	0	0	0	0	2	0	0	0	0	1	1	0	0
Asinibacterium	6	3	4	7	26	66	22	29	4	22	9	9	27	3	6	8	4	10	7	1	1	5	5	14	1	23	25	6	5	3	17	29	26	0	0	0	0	0	0	1	0	0	0	1	2	0	0	0	0
Asticcacaulis	1	3	5	1	7	8	5	13	0	7	1	4	2	4	1	0	1	0	2	0	0	4	4	19	0	13	1	0	1	0	4	21	12	0	0	0	0	1	0	2	0	0	1	1	0	1	0	1	0
Aurantimonas	2	1	2	6	4	8	7	4	1	4	0	3	12	8	3	2	0	0	2	0	1	3	0	7	1	2	1	0	0	1	3	7	5	0	0	0	0	0	0	0	1	0	0	0	2	0	0	0	0
Aureimonas	5	11	7	10	15	20	24	7	6	17	2	8	22	17	14	8	4	0	4	0	2	10	7	44	0	16	15	3	1	12	25	13	29	0	0	1	0	1	1	8	2	2	0	2	1	2	0	2	0
Aureispira	0	1	3	5	1	2	1	1	0	0	0	0	0	0	0	1	0	1	0	0	1	0	1	27	0	0	0	0	0	0	1	1	2	0	0	0	0	0	0	0	0	0	0	0	1	0	2	1	1
Austwickia	0	0	0	0	1	0	2	2	0	0	0	0	0	0	2	0	0	0	0	1	0	2	1	2	0	4	0	0	0	0	3	0	0	0	0	0	0	0	0	0	0	2	0	0	0	0	0	0	0
Azoarcus	0	6	16	30	12	15	7	11	2	17	4	3	24	18	5	19	1	2	0	3	4	10	9	57	0	9	18	8	1	7	13	19	8	0	0	0	0	0	0	4	1	4	1	0	0	3	0	0	0
Azohydromonas	0	0	0	1	5	5	1	2	1	1	0	0	0	0	0	2	0	0	0	0	0	0	1	4	0	4	0	0	0	0	1	4	3	0	0	0	0	0	0	0	4	0	0	0	1	0	0	0	0
Azonexus	0	0	0	3	1	3	1	1	1	0	0	0	0	0	0	1	0	0	0	0	0	0	0	2	0	1	1	0	0	0	0	4	1	0	0	0	0	0	0	0	0	0	0	0	0	1	0	0	0
Azorhizobium	3	10	9	13	7	12	5	2	1	2	2	3	7	7	11	1	1	0	0	1	0	15	1	16	0	3	0	0	1	0	10	16	11	0	0	0	0	0	1	3	0	1	1	1	0	0	0	2	0
Azospira	0	0	0	0	2	0	0	1	0	5	0	0	0	1	0	0	0	0	0	0	0	0	0	1	0	1	0	0	0	0	0	1	0	0	0	0	0	0	0	0	0	0	0	0	0	0	0	0	0
Azospirillum	0	6	11	4	12	12	4	12	3	3	1	3	2	3	9	5	4	8	5	1	1	2	3	17	0	31	15	9	4	4	14	7	12	0	0	1	0	0	0	4	1	1	0	2	0	0	1	0	1
Azotobacter	0	0	0	0	0	0	0	0	0	0	0	0	0	0	0	0	0	0	2	0	0	0	0	1	0	1	0	0	0	0	0	0	1	0	0	0	0	0	0	0	0	0	0	0	1	0	0	0	0
Azovibrio	2	0	0	1	1	2	0	0	0	0	1	0	0	0	0	0	0	0	0	0	0	0	0	9	0	1	2	0	0	0	0	0	0	0	0	0	0	0	1	0	0	0	0	0	0	0	0	0	0
Bacilli bacterium VT-13-104	0	0	0	0	0	0	0	0	0	0	0	0	0	0	0	0	0	0	0	0	0	0	0	0	0	0	0	0	0	0	0	0	0	0	0	0	0	0	0	0	0	0	0	0	0	0	0	0	0
Bacillus	32	106	107	142	65	85	48	82	33	64	19	23	83	83	117	101	4	6	5	4	6	53	10	149	0	78	43	19	17	15	114	82	92	7	0	1	0	0	0	10	13	5	9	13	36	22	6	25	13
Bacteriovorax	1	5	8	7	21	9	9	9	0	10	3	2	9	11	3	1	1	0	1	0	0	9	4	51	0	11	6	4	1	1	17	8	12	0	0	0	0	0	0	1	0	0	0	0	0	1	0	3	0
bacterium 336/3	0	2	4	9	7	11	7	8	3	2	2	0	1	4	2	1	1	0	2	0	0	3	1	33	0	5	11	1	2	4	5	4	2	0	0	0	0	0	0	2	1	0	0	1	0	1	0	0	0
bacterium endosymbiont of Mortierella elongata FMR23-6	0	0	0	0	0	0	0	0	0	0	0	0	0	0	0	0	0	0	0	0	0	0	0	0	0	0	0	0	0	0	0	0	0	0	0	0	0	0	0	0	0	0	0	0	0	0	0	0	0
bacterium JKG1	0	5	3	15	8	12	2	17	2	5	1	5	13	6	1	3	1	1	2	0	0	2	4	27	0	14	1	0	1	0	16	8	12	0	0	0	0	0	1	1	1	3	0	1	0	0	0	1	1
bacterium L21-Spi-D4	0	1	1	1	2	0	0	2	0	1	2	1	5	0	0	0	0	0	0	0	0	2	1	7	0	0	1	0	0	0	2	0	1	0	0	0	0	0	0	0	1	0	0	0	0	0	0	0	0
bacterium MS4	0	0	0	0	0	0	0	0	0	0	0	0	0	0	0	0	0	0	0	0	0	0	0	0	0	0	0	0	0	0	0	0	0	0	0	0	0	0	0	0	0	0	0	0	0	0	0	0	0
bacterium OL-1	0	0	0	0	0	0	0	0	0	0	0	0	0	0	0	0	0	0	0	0	0	0	0	0	0	0	0	0	0	0	0	0	0	0	0	0	0	0	0	0	0	0	0	0	0	0	0	0	0
bacterium SIT5	0	2	0	0	2	2	0	0	1	3	0	0	4	1	4	1	0	0	4	0	0	1	1	0	0	4	0	0	0	0	6	0	5	0	0	0	0	0	0	0	0	0	0	1	0	0	1	0	1
Bacteroidales bacterium 6E	0	0	0	0	0	1	0	4	0	1	0	0	1	1	0	1	0	0	0	0	0	0	0	79	0	3	1	0	0	1	0	4	2	0	0	0	0	2	0	0	0	0	0	1	0	0	0	0	1
Bacteroidales bacterium Barb4	0	0	0	0	0	0	0	3	0	0	0	0	0	0	0	0	0	0	0	0	0	0	0	3	0	0	0	0	0	0	0	0	1	0	0	0	0	0	0	0	0	0	0	0	0	0	0	0	0
Bacteroidales bacterium Barb6	0	0	0	0	0	0	0	0	0	0	0	0	0	0	0	0	0	0	0	0	0	0	0	0	0	0	0	0	0	0	0	0	0	0	0	0	0	0	0	0	0	0	0	0	0	0	0	0	0
Bacteroidales bacterium Barb6XT	0	0	0	0	0	1	0	0	1	0	0	0	0	0	0	0	0	0	0	0	0	1	0	3	0	0	2	0	0	1	0	4	1	0	0	0	0	0	0	0	0	0	0	0	0	0	0	0	0
Bacteroidales bacterium KA00344	0	0	0	0	0	0	0	0	0	0	0	0	0	0	0	0	0	0	0	0	0	0	0	1	0	0	1	0	0	0	0	1	0	0	0	0	0	0	0	0	0	0	0	0	0	0	0	0	0
Bacteroides	2	7	14	12	25	20	6	11	2	7	4	3	2	6	11	7	1	0	0	3	6	8	13	161	0	14	8	6	2	7	13	10	12	0	0	0	0	0	0	4	1	0	1	2	0	3	2	3	3
Bacteroidetes oral taxon 274	0	0	0	0	0	0	0	0	0	0	0	0	0	0	0	0	0	0	0	0	0	0	0	0	0	0	0	0	0	0	0	0	0	0	0	0	0	0	0	0	0	0	0	0	0	0	0	0	0
Balneatrix	0	0	2	0	0	1	2	0	0	0	0	0	0	0	0	0	0	0	1	0	0	0	1	11	0	1	0	0	0	1	2	1	0	0	0	0	0	0	0	0	0	0	0	0	0	0	0	0	0
Balneola	0	0	1	0	0	0	1	0	0	0	0	0	3	0	0	2	0	0	0	0	0	0	0	14	0	0	1	0	0	0	1	0	1	0	0	0	0	0	0	0	0	0	0	0	0	0	0	0	0
Bariatricus	0	0	0	0	0	0	0	0	0	0	0	0	0	0	0	0	0	0	0	0	0	0	0	5	0	0	0	0	0	0	0	0	0	0	0	0	0	0	0	0	0	0	0	0	0	0	0	0	0
Barnesiella	0	0	0	0	2	2	0	0	0	2	1	1	3	3	0	0	1	0	0	0	1	0	1	17	0	3	0	0	0	1	1	1	0	0	0	0	0	0	0	1	0	0	0	0	0	1	0	1	0
Bartonella	0	1	1	8	5	3	5	1	1	0	0	2	4	0	7	2	0	0	0	0	0	0	4	13	0	1	4	0	0	0	2	4	3	0	0	0	0	0	0	0	0	0	0	0	0	1	0	0	0
Basfia	0	1	0	3	1	0	0	0	0	8	0	0	0	0	3	0	0	0	0	0	0	0	0	3	0	1	0	0	0	1	1	0	1	0	0	0	0	0	0	0	0	0	0	0	0	1	0	0	0
Bathymodiolus septemdierum thioautotrophic gill symbiont	0	0	0	0	0	4	0	0	0	0	0	0	0	0	3	0	0	0	0	0	0	0	0	12	0	1	0	0	0	0	0	0	0	0	0	0	0	0	0	0	0	0	0	0	0	0	0	0	0
Bathymodiolus thermophilus thioautotrophic gill symbiont	0	0	0	0	2	0	0	0	0	0	0	0	0	0	0	2	0	0	0	0	0	1	0	9	0	0	0	0	1	0	3	2	1	0	0	0	0	0	0	1	1	0	0	0	0	0	0	0	0
Beduini	0	0	0	0	0	0	0	0	0	0	0	0	0	0	0	0	0	0	0	0	0	0	0	0	0	0	0	0	0	0	0	0	0	0	0	0	0	0	0	0	0	0	0	0	0	0	0	0	0
Beggiatoa	0	3	1	4	4	1	1	1	0	3	1	1	3	0	1	3	0	0	0	0	0	0	1	30	0	2	0	0	0	0	1	2	3	0	0	0	0	0	0	1	0	0	1	0	0	0	0	1	0
Beijerinckia	2	21	23	11	8	11	2	5	2	4	2	5	12	5	12	7	0	0	1	1	0	5	5	12	0	5	3	0	0	0	15	9	8	0	0	0	0	0	0	1	0	2	1	2	1	2	0	0	3
Belliella	0	0	0	0	0	1	0	0	1	0	0	0	0	0	0	0	0	0	0	0	0	0	0	2	0	0	0	1	0	3	0	0	2	0	0	0	0	0	0	0	0	0	0	0	0	0	0	0	0
Bellilinea	4	5	0	18	12	16	15	34	8	7	2	3	31	6	2	14	2	0	2	0	0	11	0	96	0	11	0	0	0	0	30	10	12	0	0	0	0	0	0	15	4	1	1	2	3	3	1	2	0
Belnapia	2	1	10	6	5	8	4	3	4	9	3	2	12	10	15	11	2	1	6	0	2	0	2	6	0	7	6	1	1	0	10	18	11	0	0	1	0	1	0	0	1	2	0	2	0	0	3	0	0
Bermanella	0	0	0	0	0	0	1	0	0	0	0	0	0	0	0	1	0	0	0	0	0	0	0	4	0	0	0	0	0	0	0	1	0	0	0	0	0	0	0	0	0	0	0	0	0	0	0	0	0
Bernardetia	0	3	0	0	1	0	0	1	0	2	0	1	1	3	0	0	0	0	0	0	0	0	0	6	0	0	4	1	0	0	2	1	1	0	0	0	0	0	0	0	0	0	0	0	0	0	0	0	0
beta proteobacterium AAP51	0	0	0	1	0	0	0	1	0	1	0	0	1	0	0	0	0	0	0	0	0	1	0	4	0	0	0	0	0	0	1	3	0	0	0	0	0	0	0	0	0	0	0	0	1	0	0	0	0
beta proteobacterium AAP99	0	0	0	0	0	2	1	0	0	0	0	0	2	0	0	0	0	0	0	0	0	0	0	2	0	0	0	0	0	0	1	0	0	0	0	0	0	0	0	0	0	0	0	0	0	0	0	0	0
beta proteobacterium CB	0	3	2	10	2	7	0	4	0	5	0	0	2	2	2	2	0	0	0	0	0	2	2	16	0	1	4	2	0	2	1	1	3	0	0	0	0	0	0	1	0	0	0	0	0	0	0	0	0
beta proteobacterium KB13	0	0	0	0	3	0	0	2	0	0	0	0	2	0	0	0	0	0	0	0	0	0	0	6	0	0	1	0	0	0	0	1	0	0	0	0	0	0	0	0	0	0	0	0	0	0	0	0	0
beta proteobacterium L13	0	0	0	0	0	2	0	0	0	4	0	0	0	0	0	0	0	0	0	0	0	0	1	3	0	0	0	0	0	0	1	0	1	0	0	0	0	0	0	0	0	0	1	0	0	0	1	0	0
Betaproteobacteria bacterium MOLA814	0	1	0	0	1	0	0	0	0	0	0	0	0	0	0	0	0	0	0	0	0	0	0	0	0	0	0	0	0	0	1	0	0	0	0	0	0	0	0	0	0	0	0	0	0	0	0	0	0
Bibersteinia	0	0	2	5	2	3	0	3	0	0	0	2	1	1	4	2	0	0	1	0	0	0	1	15	0	5	1	0	0	1	3	0	0	0	0	0	0	0	0	0	0	0	0	0	0	0	0	0	0
Bilophila	0	0	0	0	0	8	0	0	0	0	0	0	0	0	0	0	0	0	0	0	0	0	0	3	0	0	0	0	0	0	0	0	0	0	0	0	0	0	0	0	0	0	0	0	0	0	0	0	0
Blastochloris	0	7	6	6	7	4	1	1	1	0	3	2	8	3	1	2	0	0	0	0	1	2	0	9	0	1	3	0	0	1	5	10	9	0	0	0	0	0	0	1	2	1	0	1	0	0	1	2	0
Blastococcus	2	5	0	6	12	5	4	6	0	5	2	2	13	3	3	1	1	0	7	0	0	2	5	24	3	10	0	0	0	0	11	6	13	0	0	0	0	0	0	1	1	0	0	0	1	0	1	0	0
Blastomonas	0	0	0	0	13	4	3	3	1	2	0	0	0	1	0	0	6	0	6	0	0	1	2	16	0	4	1	0	0	1	6	3	3	0	0	0	0	0	0	0	0	0	0	0	0	0	1	0	0
Blastopirellula	2	6	10	6	16	13	7	12	3	4	1	3	1	2	6	6	0	0	1	0	0	10	3	45	0	18	4	1	1	1	12	3	6	0	0	0	0	0	0	3	1	0	0	1	2	1	0	0	0
Blautia	0	0	0	0	0	4	0	0	0	0	0	0	0	0	0	0	0	0	0	0	0	1	0	24	0	1	0	0	0	0	0	0	0	0	0	0	0	0	0	1	0	0	0	0	0	0	0	0	0
Bordetella	4	8	4	12	17	16	12	19	1	13	2	6	14	9	6	3	0	0	1	1	0	9	3	31	2	8	4	1	0	1	9	19	11	0	1	0	0	0	0	1	1	1	0	2	0	2	2	1	0
Bosea	9	13	31	12	20	25	23	14	9	25	12	8	26	9	17	27	1	0	3	3	3	12	9	60	0	26	19	2	6	10	40	27	21	0	3	0	0	0	0	6	7	2	4	2	1	5	4	4	3
Brachybacterium	1	0	0	0	0	0	0	0	0	0	0	0	0	1	0	0	0	0	0	0	0	0	0	0	0	0	0	0	0	0	1	0	1	0	0	0	0	0	0	0	0	0	0	0	0	0	0	0	0
Brachymonas	0	0	0	0	2	0	0	0	0	0	0	0	0	0	0	0	0	0	0	0	0	0	1	0	0	0	0	0	0	0	0	0	0	0	0	0	0	0	0	0	0	0	0	0	0	0	0	0	0
Brachyspira	0	0	0	0	0	0	0	0	0	0	0	2	0	0	0	0	0	0	0	0	0	0	0	0	0	2	0	0	0	0	0	0	0	0	0	0	0	0	0	0	0	0	0	0	0	0	0	0	0
Bradyrhizobiaceae bacterium SG-6C	0	0	0	0	1	0	0	1	1	0	0	1	0	4	0	0	1	0	0	1	0	0	0	0	0	5	0	0	0	0	0	2	2	0	0	0	0	0	0	0	0	0	0	0	0	0	0	0	1
Bradyrhizobium	70	75	96	124	165	205	147	83	49	299	162	100	731	268	153	193	10	4	3	14	31	95	56	136	3	281	162	42	36	43	361	353	325	0	0	6	0	6	1	19	8	40	18	21	3	19	15	8	16
Brenneria	1	0	1	0	0	0	0	2	0	0	1	1	0	0	0	0	0	0	0	0	0	0	1	1	0	0	0	0	0	0	1	0	0	0	0	0	0	0	0	1	0	0	0	1	0	0	0	0	0
Brevibacillus	12	28	31	39	8	25	9	14	5	38	8	8	36	24	34	29	1	0	2	1	0	8	4	19	0	12	12	4	1	2	22	12	15	0	0	0	0	0	0	4	3	1	4	2	2	3	3	2	4
Brevibacterium	0	0	0	0	0	0	0	0	0	0	0	0	0	0	0	0	0	0	0	0	0	0	0	0	0	0	0	0	0	0	0	0	0	0	0	0	0	0	0	0	0	0	0	0	0	0	0	0	0
Brevundimonas	4	11	13	30	44	29	14	40	3	26	5	3	23	25	11	12	4	2	14	7	9	10	15	66	3	25	13	3	3	4	23	51	20	0	0	0	0	0	0	1	5	6	0	0	3	1	3	1	2
Brochothrix	0	0	0	0	0	0	0	0	0	0	0	0	0	0	0	0	0	0	0	0	0	0	0	0	0	0	0	0	0	0	0	0	0	0	0	0	0	0	0	0	0	0	0	0	0	0	0	0	0
Brucella	1	2	0	0	2	7	0	2	2	2	2	0	7	6	2	4	1	0	2	0	0	3	0	11	0	3	2	0	0	0	3	3	2	0	0	0	0	0	0	0	0	0	0	0	0	0	0	0	0
Bryobacter	43	91	25	43	52	78	53	36	13	91	29	17	80	63	77	55	1	0	1	1	7	12	4	10	0	20	18	3	3	5	73	108	75	0	0	1	1	2	0	3	8	14	2	0	2	2	7	3	3
Budvicia	0	0	0	1	0	2	0	0	0	0	0	0	0	0	0	0	0	0	0	0	0	0	0	3	0	0	0	0	0	0	1	0	0	0	0	0	0	0	0	0	0	0	0	0	0	0	0	0	0
Burkholderia	8	15	52	58	39	58	31	30	8	39	23	11	20	14	27	30	1	1	1	4	5	11	21	91	5	40	26	5	3	12	34	47	22	0	0	0	0	1	0	2	5	6	1	3	2	1	2	2	2
Burkholderiaceae bacterium 26	0	0	0	0	0	0	0	2	0	0	0	0	0	0	0	3	0	0	0	0	0	1	0	0	0	0	0	0	0	0	0	0	0	0	0	0	0	0	0	0	0	0	0	0	0	0	0	0	0
Burkholderiales bacterium GJ-E10	0	1	3	12	7	20	6	8	0	3	1	1	5	10	3	6	1	0	2	0	0	6	0	11	0	8	2	1	0	0	3	5	4	0	0	0	0	0	0	4	3	1	1	0	1	0	0	0	0
Burkholderiales bacterium JOSHI_001	0	0	1	1	5	1	3	1	0	0	2	0	2	1	0	1	0	0	0	0	0	1	0	2	0	0	1	0	0	1	0	4	3	0	0	0	0	0	1	0	2	1	0	1	0	0	0	1	1
Buttiauxella	0	0	4	2	0	0	0	0	0	0	0	0	0	0	0	0	0	0	0	0	0	0	0	1	0	0	0	0	0	0	0	0	0	0	0	0	0	0	0	0	0	0	0	0	0	0	0	0	0
Butyricicoccus	0	0	0	0	0	0	0	0	0	0	0	0	0	0	0	0	0	0	0	0	0	0	0	5	0	0	0	0	0	0	0	0	0	0	0	0	0	0	0	0	0	0	0	0	0	0	0	0	0
Butyricimonas	1	1	9	0	1	2	0	0	0	0	0	0	0	0	1	1	0	0	1	0	0	0	1	8	0	0	20	8	5	3	4	0	0	0	0	0	0	0	0	0	0	0	0	0	0	0	0	0	0
Butyrivibrio	0	0	0	0	0	0	0	0	0	0	0	0	0	0	0	0	0	0	0	0	0	0	0	1	0	0	0	0	0	0	0	0	0	0	0	0	0	0	0	0	0	0	0	0	0	1	0	0	0
Caballeronia	2	4	8	0	5	3	5	2	0	3	2	0	33	7	3	0	0	0	0	0	0	0	1	1	0	5	1	0	0	0	7	5	0	0	0	0	0	0	0	0	0	1	0	0	0	0	0	1	0
Caenimonas	0	0	0	0	0	0	0	2	0	0	0	0	0	0	0	0	0	0	0	0	0	0	1	0	0	0	0	0	0	0	0	0	0	0	0	0	0	0	0	0	0	0	0	0	0	0	0	0	0
Caenispirillum	0	1	1	0	0	1	0	0	0	1	1	0	0	1	5	1	0	0	0	0	0	0	0	3	0	0	1	0	0	0	3	0	0	0	0	0	0	0	0	0	1	0	0	0	0	0	1	0	1
Caldalkalibacillus	1	0	2	1	0	3	0	0	0	1	0	0	1	1	0	1	0	0	0	0	0	1	0	4	0	3	0	0	0	0	1	2	1	0	0	0	0	0	0	0	0	0	0	0	0	0	0	1	0
Caldanaerobacter	0	0	0	0	1	0	0	0	0	1	0	0	0	0	0	0	0	0	0	0	0	0	0	4	0	0	0	0	0	0	0	1	1	0	0	0	0	0	0	0	0	0	0	0	0	0	0	0	0
Caldanaerobius	0	0	0	0	0	0	0	0	0	0	1	0	0	0	0	0	0	0	0	0	0	0	0	16	0	0	0	0	0	0	1	0	0	0	0	0	0	0	0	1	0	0	0	0	0	0	0	0	0
Caldanaerovirga	0	0	0	0	0	0	0	0	0	0	0	0	0	0	0	0	0	0	0	0	0	2	0	1	0	1	0	0	0	0	0	0	0	0	0	0	0	0	0	0	0	0	0	0	0	0	0	0	0
Caldicellulosiruptor	0	0	0	5	0	0	0	0	0	0	0	0	0	0	0	0	0	0	0	0	0	1	0	8	0	0	0	0	0	0	0	0	0	0	0	0	0	0	0	1	0	0	0	0	0	0	0	0	0
Caldicoprobacter	0	0	1	3	0	1	0	1	0	0	0	0	0	0	0	0	0	0	0	0	0	2	1	97	0	4	0	0	0	0	0	0	1	0	0	0	0	0	0	2	0	0	0	0	0	0	0	1	0
Caldilinea	0	0	0	0	5	0	0	0	0	0	0	0	0	0	0	0	0	0	0	0	0	1	0	40	0	0	0	0	0	0	2	0	0	0	0	0	0	0	0	7	1	1	1	0	0	0	0	0	0
Caldimonas	0	0	0	2	1	2	0	2	1	1	1	0	2	3	0	1	0	0	0	0	0	0	0	1	0	3	0	0	0	1	2	1	0	0	0	0	0	0	0	0	0	0	0	1	0	0	0	0	0
Calditerrivibrio	0	0	0	0	2	0	0	0	0	3	0	0	3	1	0	0	0	0	0	0	0	0	0	2	0	2	0	0	0	0	1	1	0	0	0	0	0	0	0	0	0	0	0	0	0	0	0	0	1
Caldithrix	0	0	0	2	0	1	4	5	0	2	0	0	2	0	0	1	0	1	0	0	0	0	5	46	0	5	1	1	0	1	3	0	3	0	0	0	0	1	0	0	0	0	1	0	0	0	1	0	1
Calothrix	0	1	0	0	2	0	0	5	0	2	1	0	0	2	0	0	0	0	1	0	0	1	0	6	0	6	0	0	0	0	4	1	2	0	0	0	0	0	0	0	0	0	0	0	0	1	0	0	0
Calyptogena okutanii thioautotrophic gill symbiont	0	0	0	0	0	3	0	0	0	0	0	0	0	0	0	0	0	0	0	0	0	0	0	1	0	2	0	0	0	0	0	1	0	0	0	0	0	0	0	0	0	0	1	0	0	0	0	0	0
Caminicella	0	0	0	0	0	0	0	0	0	0	0	0	0	0	0	0	0	0	0	0	0	0	0	0	0	0	0	0	0	0	0	0	0	0	0	0	0	0	0	0	0	0	0	0	0	0	0	0	0
Candidatus Accumulibacter	1	0	0	2	9	5	1	0	0	7	0	0	5	1	2	2	0	1	0	1	0	1	0	9	0	1	1	0	0	0	3	7	3	1	0	0	0	0	0	3	2	0	0	0	0	0	0	0	0
Candidatus Azobacteroides	0	0	0	0	0	0	0	0	0	0	0	0	0	2	0	0	0	0	0	0	0	0	0	0	0	0	0	0	0	0	0	0	0	0	0	0	0	0	0	0	0	0	0	0	0	0	0	0	0
Candidatus Brocadia	0	0	0	0	0	0	0	0	0	0	0	0	0	0	0	0	0	0	0	0	0	0	0	1	0	0	0	0	0	0	0	0	0	0	0	0	0	0	0	0	0	0	0	0	0	0	0	0	0
Candidatus Competibacter	1	8	2	7	13	2	0	5	0	2	0	2	0	2	0	0	0	0	1	0	0	1	2	29	0	5	2	0	0	1	6	3	7	0	0	0	0	0	0	3	1	0	1	0	0	0	0	1	0
Candidatus Contendobacter	2	6	8	7	5	3	0	11	2	1	0	0	3	0	1	3	0	0	0	0	2	4	0	25	0	3	0	0	0	0	1	3	3	0	0	0	0	0	0	0	1	1	0	1	0	1	0	0	0
Candidatus Endolissoclinum	1	1	0	3	2	3	2	4	0	1	0	0	3	1	1	0	0	0	0	1	0	2	0	18	0	0	0	0	0	2	2	1	4	3	0	0	0	0	0	4	2	0	0	0	0	0	0	1	0
Candidatus Evansia	0	2	0	0	0	0	0	0	0	2	1	0	0	0	0	0	0	0	1	0	0	0	0	5	0	1	1	0	0	0	0	0	0	0	0	0	0	0	0	0	0	0	0	0	0	0	0	0	0
Candidatus Glomeribacter	0	0	2	0	1	2	1	0	0	0	1	2	3	2	1	0	0	0	0	0	0	2	0	1	0	2	0	0	0	0	2	2	1	0	0	0	0	0	0	2	0	0	0	0	0	0	0	1	1
Candidatus Korarchaeum	0	0	1	0	0	0	0	0	0	0	0	0	0	0	0	0	0	0	0	0	0	0	0	8	0	0	0	0	0	0	0	0	0	0	0	0	0	0	0	0	0	0	0	0	0	0	0	0	0
Candidatus Koribacter	28	60	62	44	35	65	32	21	9	82	11	7	47	28	56	35	0	0	1	9	26	12	5	29	0	28	35	13	10	13	68	75	49	0	0	2	2	4	4	2	7	28	11	1	1	7	11	3	7
Candidatus Kryptobacter	0	1	0	1	0	0	0	0	0	0	0	0	0	0	0	0	0	0	0	0	0	0	0	0	0	0	0	0	0	0	0	0	0	0	0	0	0	0	0	0	0	0	0	0	0	0	0	0	0
Candidatus Magnetobacterium	0	0	0	0	0	0	0	0	0	0	0	0	0	0	0	0	0	0	0	0	0	0	0	0	0	0	0	0	0	0	0	0	0	0	0	0	0	0	0	0	0	0	0	0	0	0	0	0	0
Candidatus Marispirochaeta	0	0	1	4	0	3	2	2	0	0	0	3	0	1	0	0	0	0	0	0	0	2	0	17	0	0	0	0	0	0	3	2	2	0	0	0	0	0	0	1	0	1	0	0	0	0	0	0	0
Candidatus Marithrix	0	2	0	0	1	3	0	0	0	0	0	2	2	0	0	0	0	0	0	0	0	0	0	17	0	0	0	0	0	0	2	0	1	0	0	0	0	0	0	1	1	0	0	0	0	2	0	1	0
Candidatus Methanomethylophilus	0	0	0	0	0	0	0	0	0	0	0	0	0	0	0	0	0	0	0	0	0	0	0	0	0	0	0	0	0	0	0	0	0	0	0	0	0	0	0	0	0	0	0	0	0	0	0	0	0
Candidatus Methylopumilus	1	0	0	1	3	4	2	5	0	3	1	0	1	6	1	1	1	0	0	0	0	0	1	15	0	3	1	0	0	0	1	1	0	0	0	0	0	0	0	0	0	0	0	0	0	0	0	0	0
Candidatus Microthrix	6	3	17	7	31	10	23	19	5	12	3	2	12	3	2	3	0	0	3	0	0	22	0	10	0	29	2	0	0	0	26	31	30	0	0	0	0	0	0	6	2	3	0	0	0	4	2	0	2
Candidatus Nitrosoarchaeum	0	0	0	0	0	0	0	2	0	0	0	0	0	0	0	0	0	0	0	0	0	3	0	2	0	6	0	0	0	0	1	0	1	0	0	0	0	0	0	1	5	0	0	0	0	0	1	0	0
Candidatus Nitrosopelagicus	0	0	0	0	0	0	0	1	0	0	0	0	0	0	0	0	0	0	0	0	0	7	0	0	0	4	0	0	0	0	2	0	0	0	0	0	0	0	0	1	1	0	0	1	0	0	0	0	0
Candidatus Nitrosotenuis	0	0	0	1	0	0	0	4	0	0	0	0	0	0	0	0	0	0	0	0	0	3	0	0	0	1	0	0	0	0	1	0	1	0	0	0	0	0	0	2	2	0	1	0	0	0	0	0	0
Candidatus Pelagibacter	0	0	0	0	0	0	0	0	0	0	0	0	0	0	0	0	0	0	0	0	0	0	0	0	0	0	0	0	0	0	0	0	0	0	0	0	0	0	0	0	0	0	0	0	0	0	0	0	0
Candidatus Phaeomarinobacter	0	1	0	1	2	11	6	5	3	3	1	0	3	6	3	1	0	0	0	0	0	2	1	12	0	2	0	0	0	0	7	7	3	0	0	0	0	0	0	0	0	0	0	1	0	0	0	0	0
Candidatus Puniceispirillum	0	0	0	0	2	3	0	0	0	0	0	0	0	0	0	0	0	0	0	0	0	2	0	1	0	0	0	0	0	0	0	1	0	0	0	0	0	0	0	1	0	1	0	0	0	0	0	0	0
Candidatus Soleaferrea	0	0	0	0	0	0	0	0	0	0	0	0	0	0	0	0	0	0	0	0	0	0	0	0	0	0	0	0	0	0	0	0	0	0	0	0	0	0	0	0	0	0	0	0	0	0	0	0	0
Candidatus Solibacter	36	98	125	94	23	47	64	11	17	103	56	29	114	99	107	115	2	0	2	0	0	40	2	59	0	41	4	0	2	3	76	107	71	0	0	1	1	17	9	8	16	12	15	4	3	11	9	5	11
Candidatus Stoquefichus	0	0	0	0	0	0	0	0	0	0	0	0	0	0	0	0	0	0	0	0	0	0	0	0	0	0	0	0	0	0	0	0	0	0	0	0	0	0	0	0	0	0	0	0	0	0	0	0	0
Candidatus Symbiobacter	0	0	0	0	0	0	2	1	0	1	0	0	3	4	0	0	0	0	0	0	0	0	0	6	0	3	1	0	0	0	3	0	1	0	0	0	0	0	0	2	0	0	0	0	0	0	0	0	0
Candidatus Symbiothrix	0	0	0	0	0	0	0	0	0	0	0	0	0	0	0	0	0	0	0	0	0	0	0	0	0	0	0	0	0	0	0	0	0	0	0	0	0	0	0	0	0	0	0	0	0	0	0	0	0
Candidatus Thiodiazotropha	0	6	1	3	8	1	0	3	2	14	4	2	9	11	7	2	0	0	0	0	0	1	1	132	0	3	0	0	2	0	7	5	5	0	0	0	0	0	0	0	0	0	0	0	0	1	1	0	0
Candidatus Thioglobus autotrophicus	0	0	0	0	0	0	0	0	1	1	0	0	1	0	0	1	1	0	0	0	0	0	0	18	0	0	0	0	0	2	0	0	2	0	0	0	0	0	0	0	0	0	0	0	0	0	0	0	0
Candidatus Thioglobus singularis	0	0	0	0	0	0	0	0	0	0	0	0	0	0	0	0	0	0	0	0	0	0	0	28	0	0	0	0	0	0	0	0	0	0	0	0	0	0	0	1	0	0	0	0	0	0	0	0	0
Candidimonas	0	0	0	0	0	0	0	0	0	4	0	0	0	0	0	0	0	0	1	0	0	0	0	0	0	0	0	0	0	0	0	1	0	0	0	0	0	0	0	0	0	0	0	0	0	0	0	0	0
Carboxydothermus	0	0	0	0	0	0	0	0	0	0	0	0	0	0	0	0	0	0	0	0	0	0	0	14	0	0	0	0	0	0	0	0	0	0	0	0	0	0	0	0	0	0	0	0	1	0	0	0	0
Cardiobacterium	0	0	0	0	0	0	0	0	0	0	0	0	0	0	0	0	0	0	0	0	0	0	0	0	0	0	0	0	0	0	0	0	0	0	0	0	0	0	0	0	0	0	0	0	0	0	0	0	0
Carnimonas	0	0	0	0	3	0	0	0	0	6	0	0	0	0	1	0	1	0	0	0	0	0	0	4	0	0	0	0	0	0	0	0	1	0	0	0	0	0	0	0	0	0	0	0	0	0	0	0	0
Caryophanon	1	6	1	0	1	0	0	0	0	0	0	0	0	1	2	1	0	0	0	0	0	0	0	0	0	0	0	0	1	0	0	2	0	0	0	0	0	0	0	0	0	0	0	0	0	0	0	0	1
Castellaniella	0	0	0	6	2	8	3	3	0	4	0	0	1	0	1	1	2	0	0	0	0	1	1	6	0	1	1	0	0	0	4	3	1	0	0	0	0	0	0	0	0	0	0	0	0	0	0	1	0
Catabacter	0	0	0	0	0	0	0	0	0	0	0	0	0	0	0	0	0	0	0	0	0	1	0	7	0	0	0	0	0	0	0	0	0	0	0	0	0	0	0	0	0	0	0	0	0	0	0	0	0
Catelliglobosispora	0	0	2	0	4	0	1	0	3	0	0	0	5	0	1	0	0	0	0	0	0	1	2	0	0	4	0	0	0	0	1	0	2	0	0	1	0	0	0	0	0	0	0	0	0	0	0	0	0
Catenovulum	0	2	1	5	14	5	1	4	1	6	1	1	2	1	2	3	2	1	3	1	0	2	5	41	0	1	2	0	1	1	2	3	1	0	0	0	0	0	0	0	0	0	0	0	1	0	0	1	0
Catenulispora	0	1	3	2	3	11	3	1	0	1	1	1	1	2	1	5	0	0	1	0	0	1	0	0	0	6	1	0	1	0	9	5	4	0	0	0	0	0	0	1	0	1	0	0	0	0	0	0	1
Caulobacter	4	7	12	19	16	42	9	15	2	17	13	2	21	6	8	6	1	0	1	0	2	3	6	20	2	16	8	0	1	0	15	37	16	0	0	0	0	0	1	0	2	0	0	1	1	1	0	1	0
Caulobacteraceae bacterium OTSz_A_272	1	0	4	8	18	10	0	30	0	9	1	1	3	0	0	0	0	1	0	0	0	1	1	7	0	2	0	0	0	0	2	3	7	0	0	0	0	0	0	2	6	0	1	4	0	2	0	1	0
Caulobacteraceae bacterium PMMR1	0	4	2	1	4	2	2	3	2	0	1	0	2	2	5	1	1	0	2	0	1	3	0	8	0	5	0	0	0	0	7	3	4	0	0	0	0	0	0	1	0	0	0	0	0	1	0	1	0
Cecembia	0	0	0	2	0	2	3	0	0	3	0	0	2	0	0	0	0	0	0	0	1	0	1	6	0	0	0	0	0	0	0	0	0	0	0	0	0	0	0	0	0	0	0	0	0	0	0	0	0
Cedecea	0	0	4	0	1	0	0	1	0	0	0	0	0	0	0	0	0	0	0	0	0	0	1	6	0	0	0	0	0	0	0	1	0	0	0	0	0	0	0	0	0	0	1	0	0	0	0	0	0
Celeribacter	0	0	0	0	0	0	0	0	0	0	0	0	0	0	0	1	0	0	0	0	0	0	0	3	0	0	0	0	0	0	2	1	0	0	0	0	0	0	0	0	0	0	0	0	0	0	0	0	0
Cellulomonas	0	0	0	1	1	0	4	0	2	0	0	0	2	0	2	1	0	0	1	0	0	0	0	19	0	3	0	0	0	1	8	2	3	0	0	0	0	0	0	0	1	0	0	0	0	0	0	0	0
Cellulophaga	0	0	0	0	3	1	0	3	1	2	0	1	0	5	0	0	0	0	0	1	0	0	0	13	0	1	0	1	0	0	0	0	0	0	0	0	0	0	0	2	0	0	0	0	0	0	0	0	0
Cellulosilyticum	0	0	0	0	7	3	2	5	0	0	0	0	0	0	2	1	0	0	0	0	0	3	1	11	0	1	0	1	0	1	1	0	1	0	0	0	0	0	0	2	1	0	0	0	0	0	0	0	0
Cellulosimicrobium	0	4	2	4	4	1	5	5	0	12	0	3	2	3	0	2	0	0	1	0	0	1	4	3	0	14	0	1	0	0	10	4	7	0	0	0	0	0	0	0	0	0	1	0	0	1	0	0	1
Cellvibrio	0	3	2	0	2	1	0	0	0	4	0	0	1	1	0	3	0	0	0	1	0	1	1	27	1	6	0	0	0	0	0	4	4	0	0	0	0	0	0	1	0	0	0	1	0	0	0	0	0
Centipeda	0	0	0	0	0	0	0	0	0	0	0	0	0	0	0	0	0	0	0	0	0	0	0	3	0	0	0	0	0	0	0	0	0	0	0	0	0	0	0	0	0	0	0	0	0	0	0	0	0
Cephaloticoccus	1	3	4	5	7	9	2	4	0	6	3	2	0	8	7	3	0	1	2	1	0	1	1	17	0	4	4	2	1	1	7	7	7	0	0	0	0	0	0	0	1	0	0	0	0	1	0	0	1
Cesiribacter	1	0	6	7	3	7	19	6	1	2	0	4	8	6	2	3	0	0	0	0	0	7	3	19	0	9	16	2	2	12	17	15	4	0	0	0	1	0	1	0	0	0	1	0	0	0	0	1	0
Cetobacterium	0	0	0	0	0	0	0	0	0	0	0	0	0	0	0	0	0	0	0	0	0	0	0	4	0	0	0	0	0	0	0	0	0	0	0	0	0	0	0	0	0	0	0	0	0	0	0	0	0
Chamaesiphon	0	0	0	0	0	3	1	1	0	1	0	1	2	0	1	0	0	0	0	0	1	1	0	1	0	3	0	0	0	0	2	1	0	0	0	0	0	0	0	1	0	0	0	0	0	0	0	0	0
Chania	0	0	0	0	0	0	0	0	0	0	0	0	0	0	0	3	0	0	0	0	0	0	0	0	0	0	0	0	0	0	0	1	0	0	0	0	0	0	0	0	0	0	0	0	0	0	0	0	0
Chelativorans	0	2	0	3	0	3	1	1	1	4	1	1	3	0	0	0	0	0	0	0	0	3	0	19	0	2	0	0	0	0	3	3	2	0	0	0	0	0	0	0	1	1	0	1	0	0	0	0	0
Chelatococcus	0	2	6	1	1	1	0	1	2	2	0	1	1	3	0	0	2	0	0	0	0	2	2	20	0	4	0	0	0	0	3	0	6	0	0	0	0	0	0	0	1	1	0	3	2	0	0	2	0
Chishuiella	0	0	0	0	3	0	0	0	0	0	1	1	1	2	1	0	0	0	0	0	0	0	0	1	0	2	0	0	0	0	0	3	0	0	0	0	0	0	0	0	0	0	0	0	0	0	0	0	0
Chitinibacter	0	0	0	1	5	0	0	0	0	1	0	0	1	0	0	0	0	0	0	0	0	0	0	3	0	1	0	0	0	0	2	0	2	0	0	0	0	0	0	1	0	0	0	1	0	0	0	0	0
Chitinilyticum	0	0	0	1	1	6	1	2	0	5	0	0	1	0	0	0	0	0	0	0	0	0	0	10	0	1	0	0	0	0	0	2	3	0	0	0	1	0	0	5	0	0	0	0	0	0	1	0	0
Chitinimonas	0	0	3	8	6	6	10	8	0	5	1	6	2	7	0	3	0	0	1	0	0	4	2	35	0	5	3	2	2	0	4	5	6	1	0	0	0	0	1	1	2	0	0	1	0	1	0	2	0
Chitiniphilus	0	0	1	6	4	8	0	6	1	1	1	1	1	6	1	7	0	0	1	1	0	3	0	8	0	1	1	1	0	0	2	2	2	0	0	0	0	0	0	0	0	0	0	0	0	0	0	0	0
Chitinivibrio	0	0	0	0	1	0	0	0	0	0	0	0	0	0	0	0	0	0	0	0	0	0	0	10	0	0	0	0	0	0	0	0	0	0	0	0	0	0	0	0	0	0	0	0	0	0	0	0	0
Chitinophaga	5	7	7	27	16	40	16	16	2	26	9	8	44	8	10	8	1	4	7	1	1	5	13	52	5	34	3	8	3	1	17	22	19	0	0	0	0	0	0	0	2	2	0	1	0	2	0	0	0
Chitinophagaceae bacterium PMP191F	3	9	0	7	27	71	14	23	2	23	6	5	16	2	2	8	2	1	4	1	0	4	5	12	0	26	1	1	0	0	10	20	18	0	0	0	0	0	0	0	3	0	1	0	1	0	0	0	0
Chloracidobacterium	7	6	14	35	24	22	12	21	12	14	6	4	27	19	14	12	1	2	2	0	0	17	6	52	0	24	11	1	2	3	17	23	24	0	0	0	1	0	2	11	8	3	4	2	2	4	1	4	0
Chlorobaculum	0	1	0	0	4	9	5	1	4	7	1	0	1	5	0	2	0	0	0	2	0	5	1	20	0	6	0	0	0	1	4	3	2	1	0	0	1	0	1	0	0	1	0	0	0	0	0	0	1
Chlorobium	2	9	7	14	29	15	12	24	2	13	3	2	14	29	8	8	2	0	3	1	3	13	8	90	0	19	48	18	10	9	24	19	17	1	0	0	0	0	0	4	3	1	3	4	0	2	1	4	2
Chloroflexus	1	1	0	8	8	15	2	7	3	6	3	2	7	7	1	4	1	3	4	0	0	4	5	9	0	17	3	0	0	2	11	7	9	0	0	0	0	0	0	2	4	5	1	1	0	0	0	0	1
Chlorogloeopsis	0	0	0	0	2	0	2	2	0	0	0	0	1	0	0	0	0	0	0	0	0	1	0	0	0	3	0	0	0	1	0	2	1	0	0	0	0	0	0	0	1	0	0	1	0	0	0	0	0
Chloroherpeton	0	2	7	10	4	9	4	10	2	0	0	0	4	2	0	5	2	2	0	1	2	3	4	51	0	4	16	2	5	3	3	3	3	0	0	0	0	0	0	2	1	0	0	1	0	1	0	1	0
Chondromyces	5	4	24	39	52	48	26	76	6	9	2	8	17	28	13	31	3	1	3	3	0	31	25	45	0	34	30	8	7	8	32	42	18	0	0	1	2	2	0	12	6	3	4	6	0	3	1	9	3
Christensenella	0	1	5	0	0	0	0	0	0	0	0	0	0	0	1	3	0	0	0	0	0	0	0	6	0	0	0	0	0	0	1	1	0	0	0	0	0	0	0	0	0	0	0	0	0	0	0	0	0
Chromobacterium	1	2	10	17	7	15	3	6	0	6	1	1	0	0	2	0	1	0	0	0	0	3	3	37	0	5	9	3	1	8	4	6	5	0	0	0	0	0	0	0	0	0	1	2	0	1	2	0	1
Chromohalobacter	0	6	19	8	1	1	0	0	1	3	1	3	2	0	3	3	0	0	1	0	0	3	0	41	0	2	1	0	0	0	1	5	5	0	0	0	0	0	0	0	0	2	1	1	0	0	0	0	0
Chroococcidiopsis	0	0	2	2	2	0	1	0	0	0	0	0	0	0	1	2	1	0	1	1	0	1	1	5	0	3	0	0	0	0	1	2	2	0	0	0	0	0	0	0	0	0	0	0	0	1	0	0	0
Chroogloeocystis	0	0	1	0	0	1	0	0	0	0	0	0	0	0	0	0	0	0	0	0	0	0	0	1	0	0	0	0	0	0	1	1	0	0	0	0	0	0	0	0	1	0	0	0	0	0	1	0	0
Chryseobacterium	2	0	7	4	8	16	10	23	4	2	1	4	11	4	0	4	1	3	1	1	0	6	4	58	0	10	14	5	5	4	4	13	10	0	0	0	0	0	0	0	1	1	0	0	2	1	1	0	1
Chryseolinea	5	0	1	4	41	45	2	35	3	10	0	4	4	4	2	11	1	1	0	1	1	4	1	6	0	5	5	2	1	3	5	8	15	0	0	0	0	0	0	4	6	0	1	0	2	0	0	0	1
Chrysiogenes	1	5	0	4	2	7	2	5	0	3	0	2	0	1	2	1	0	0	0	0	0	1	1	3	0	2	2	0	0	0	2	1	3	0	0	0	0	0	0	1	0	0	0	1	0	1	0	0	0
Chthoniobacter	3	12	33	24	40	53	40	36	1	28	5	3	18	8	23	17	0	0	3	0	0	21	9	14	1	17	8	1	4	3	33	51	25	0	0	0	0	1	0	4	6	1	3	0	2	3	2	6	2
Chthonomonas	0	8	18	19	15	21	23	21	2	10	2	4	11	10	8	9	1	2	2	1	2	19	13	49	0	14	7	1	1	2	20	15	12	0	0	0	0	1	0	1	1	0	0	2	1	1	3	0	2
Citreicella	0	8	4	1	1	5	0	0	0	2	0	0	1	0	6	1	0	0	0	0	0	3	0	10	0	2	0	0	0	0	2	3	2	0	0	0	0	0	0	0	0	1	0	0	1	0	0	0	0
Citrobacter	1	0	0	0	0	0	0	4	0	0	0	0	1	2	0	2	0	0	0	1	0	0	0	9	0	1	0	0	0	0	2	1	0	0	2	0	0	0	0	0	0	1	1	0	0	0	0	0	0
Citromicrobium	0	0	2	0	6	2	1	0	0	1	0	0	0	0	0	0	1	0	1	0	0	0	1	11	0	2	1	0	0	0	2	1	1	0	0	0	0	0	0	0	0	0	0	0	0	0	1	0	0
Cloacibacillus	0	0	0	0	0	0	0	0	0	0	0	0	0	0	0	0	0	0	0	0	0	0	0	1	0	0	0	0	0	0	0	0	0	0	0	0	0	0	0	0	0	0	0	0	0	0	0	0	0
Cloacibacterium	0	0	3	0	0	1	0	3	0	0	0	0	1	0	0	0	0	0	0	0	0	0	1	3	0	4	1	0	1	0	1	2	0	0	0	0	0	0	0	0	0	0	0	0	0	0	0	0	0
Clostridia bacterium UC5.1-1E11	0	0	0	0	0	0	0	0	0	0	0	0	0	0	0	0	0	0	0	0	0	0	0	0	0	0	0	0	0	0	0	0	0	0	0	0	0	0	0	0	0	0	0	0	1	0	0	0	0
Clostridia bacterium UC5.1-2H11	0	0	0	0	0	0	0	0	0	0	0	0	0	0	0	0	0	0	0	0	0	0	0	2	0	0	0	0	0	0	0	0	0	0	0	0	0	0	0	0	0	0	0	0	0	0	0	0	0
Clostridiaceae bacterium mt12	0	0	0	0	0	0	0	0	0	0	0	0	0	0	0	0	0	0	0	0	0	0	0	2	0	0	0	0	0	0	0	0	0	0	0	0	0	0	0	0	0	0	0	0	0	0	0	0	0
Clostridiales bacterium 1_7_47FAA	0	0	0	0	0	0	0	0	0	0	0	0	0	0	0	0	0	0	0	0	0	0	0	2	0	0	0	0	0	0	0	0	0	0	0	0	0	0	0	0	0	0	0	0	0	0	0	0	0
Clostridiales bacterium DRI-13	0	0	0	0	0	0	0	0	0	0	0	0	0	0	0	0	0	0	0	0	0	0	0	1	0	0	0	0	0	0	0	0	0	0	0	0	0	0	0	0	0	0	0	0	0	0	0	0	0
Clostridiales bacterium KLE1615	0	0	0	0	0	0	0	0	0	0	0	0	0	0	0	0	0	0	0	0	0	0	0	0	0	0	0	0	0	0	0	0	0	0	0	0	0	0	0	0	0	0	0	0	0	0	0	0	0
Clostridiales bacterium oral taxon 876	0	0	0	0	0	0	0	0	0	0	0	0	0	0	0	0	0	0	0	0	0	0	0	0	0	0	0	0	0	0	0	0	0	0	0	0	0	0	0	0	0	0	0	0	0	0	0	0	0
Clostridiales bacterium VE202-03	0	0	0	0	0	0	0	0	0	0	0	0	0	0	0	0	0	0	0	0	0	0	0	0	0	0	0	0	0	0	0	0	0	0	0	0	0	0	0	0	0	0	0	0	0	0	0	0	0
Clostridiales bacterium VE202-06	0	0	0	0	0	0	0	0	0	0	0	0	0	0	0	0	0	0	0	0	0	0	0	17	0	0	0	0	0	0	0	0	0	0	0	0	0	0	0	0	0	0	0	0	0	0	0	0	0
Clostridioides	0	0	1	1	0	0	0	0	0	0	0	0	0	0	0	0	0	0	0	0	0	0	0	3	0	0	0	0	0	0	0	0	0	0	0	0	0	0	0	0	0	0	0	0	0	0	0	0	0
Clostridium	0	3	18	13	8	7	2	14	0	5	3	3	5	2	1	0	0	0	0	0	1	0	6	201	0	7	2	1	5	6	2	1	13	0	0	0	1	0	0	2	1	1	0	0	0	0	0	2	0
Cnuella	0	0	1	8	2	4	4	7	0	1	1	2	0	1	6	1	0	0	2	0	0	1	0	11	0	2	0	1	0	0	3	5	1	0	0	0	0	0	0	2	0	1	1	0	0	0	0	0	0
Cobetia	1	0	1	2	7	4	0	5	0	1	1	0	3	0	0	5	1	0	0	1	0	3	2	16	0	4	0	0	0	1	0	3	3	0	0	0	0	0	0	2	1	0	0	0	0	0	1	1	0
Cohnella	2	4	10	2	3	3	1	8	1	2	2	2	4	7	6	0	0	0	0	0	0	4	3	2	0	5	0	0	0	0	5	4	2	0	0	0	0	0	1	1	0	0	0	2	0	1	0	2	0
Coleofasciculus	0	0	0	0	1	5	0	0	0	0	0	0	0	0	0	0	0	0	0	0	0	1	0	6	0	1	0	0	2	0	0	1	0	0	0	0	0	0	0	0	0	0	0	0	0	0	0	0	0
Collimonas	0	3	0	8	3	8	2	2	0	9	4	1	2	0	1	1	0	0	1	0	0	0	0	10	1	4	1	0	1	1	2	6	3	0	0	0	0	0	0	2	1	0	0	0	0	0	0	1	0
Collinsella	0	0	0	0	0	0	0	0	0	0	0	0	0	0	0	0	0	0	0	0	0	0	0	1	0	0	0	0	0	0	0	0	0	0	0	0	0	0	0	0	0	0	0	0	0	0	0	0	0
Colwellia	0	0	0	2	0	2	0	2	0	0	1	1	0	0	1	2	0	0	1	0	0	0	0	17	0	0	0	0	0	0	1	1	0	0	0	0	0	0	0	0	0	0	0	0	0	0	0	0	0
Comamonadaceae bacterium A1	0	0	0	0	0	0	0	0	0	0	0	0	0	0	0	0	0	0	0	0	0	0	0	0	0	0	0	0	0	0	0	0	0	0	0	0	0	0	0	0	0	0	0	0	0	0	0	0	0
Comamonadaceae bacterium B1	0	0	1	0	1	0	0	0	0	0	0	0	0	1	0	0	0	0	0	0	0	2	0	2	0	0	0	0	0	0	1	0	0	0	0	0	0	0	0	0	0	0	0	0	0	0	0	0	0
Comamonadaceae bacterium CCH4-C5	0	0	0	0	0	0	0	0	0	0	0	0	0	0	0	0	0	0	0	0	0	0	0	0	0	0	0	0	0	0	0	0	0	0	0	0	0	0	0	0	0	0	0	0	0	0	0	0	0
Comamonadaceae bacterium H1	0	0	0	0	0	2	3	2	0	0	0	0	0	0	1	0	0	0	0	0	0	0	0	0	0	1	0	0	0	0	0	2	0	0	0	0	0	0	0	0	0	0	0	0	0	0	0	0	0
Comamonadaceae bacterium URHA0028	0	1	0	1	4	2	0	0	0	0	0	1	0	0	0	0	0	0	0	0	0	0	0	0	0	1	0	0	0	0	0	2	1	0	0	0	0	0	0	0	0	0	0	1	0	0	0	0	0
Comamonas	0	5	4	9	5	12	7	10	0	2	0	0	1	2	1	4	2	0	0	1	1	5	1	15	0	4	4	0	0	0	6	11	3	0	0	0	0	0	0	0	1	0	0	0	0	0	0	1	1
Commensalibacter	0	0	0	1	0	2	0	1	0	1	0	0	2	1	1	2	1	0	0	0	0	1	0	1	0	2	1	0	0	0	0	0	0	0	0	0	0	0	0	0	0	0	1	0	0	0	1	0	0
Conexibacter	4	11	11	10	27	15	18	16	4	11	4	6	26	12	6	4	4	4	17	1	1	31	15	10	0	76	0	0	0	1	142	57	57	0	0	0	0	3	1	4	9	30	2	0	0	0	4	3	2
Congregibacter	0	0	0	0	0	5	0	0	0	0	0	0	1	0	0	0	0	0	0	0	0	2	0	23	0	2	0	0	0	1	0	0	0	0	0	0	0	0	0	0	0	0	0	0	0	0	0	0	0
Coprobacillus	0	0	0	0	0	0	0	0	0	0	0	0	0	0	0	0	0	0	0	0	0	0	0	0	0	0	0	0	0	0	0	0	0	0	0	0	0	0	0	0	0	0	0	0	0	0	0	0	0
Coprobacter	0	0	0	1	1	2	0	0	0	0	0	0	0	1	0	0	0	0	0	0	1	0	0	19	0	0	1	0	0	0	2	0	0	0	0	0	0	0	0	0	0	0	0	0	0	0	0	0	0
Coprococcus	0	0	0	0	0	0	0	0	0	0	0	0	0	0	0	0	0	0	0	0	0	0	0	1	0	0	0	0	0	0	0	0	0	0	0	0	0	0	0	0	0	0	0	0	0	0	0	0	0
Coprothermobacter	0	0	0	0	0	0	0	0	0	0	0	0	0	0	0	0	0	0	0	0	0	0	0	0	0	0	0	0	0	0	0	0	0	0	0	0	0	0	0	0	0	0	0	0	0	0	0	0	0
Coraliomargarita	4	3	1	5	3	7	3	4	2	0	2	0	1	7	7	3	0	0	0	0	1	6	0	26	0	3	1	0	1	0	6	3	5	0	0	0	0	0	0	4	1	0	0	0	0	0	0	0	0
Corallococcus	0	5	0	7	2	4	2	3	0	4	0	3	1	4	0	0	0	0	1	0	0	1	0	2	0	4	0	0	0	0	5	2	0	0	0	0	0	0	0	0	0	0	0	0	0	1	0	0	0
Corynebacterium	1	9	1	12	13	15	12	3	3	20	5	3	11	12	7	5	2	1	3	1	1	8	4	28	0	17	6	3	3	3	39	22	25	0	0	0	0	0	0	1	2	0	1	0	4	0	4	2	1
Couchioplanes	0	0	0	1	3	1	4	1	0	0	0	0	3	2	1	1	0	0	0	0	0	0	0	1	0	3	0	0	0	0	4	0	4	0	0	0	0	0	0	0	0	1	0	0	0	0	1	0	1
Crenobacter	0	0	0	0	0	0	0	1	0	0	0	0	0	0	0	0	0	0	1	0	0	0	1	3	0	0	0	0	0	0	1	0	1	0	0	0	0	0	0	0	0	0	0	0	0	0	0	0	0
Crinalium	0	0	1	0	2	2	0	1	1	0	1	1	5	1	0	0	0	0	1	0	0	1	0	1	0	21	0	0	0	0	5	0	4	0	0	0	0	0	0	0	0	0	0	0	0	1	0	0	0
Croceicoccus	0	1	0	2	1	5	2	5	0	3	0	0	6	0	0	2	1	0	2	0	0	0	0	20	0	2	1	0	0	0	1	0	3	0	0	0	0	0	0	0	0	0	0	0	0	1	0	1	0
Croceitalea	0	0	0	0	3	0	0	2	0	0	0	0	0	0	0	0	0	0	2	0	0	1	0	7	0	1	0	0	0	0	0	0	0	0	0	0	0	0	0	0	1	0	0	0	0	0	0	0	0
Crocinitomix	0	0	1	0	0	0	0	2	0	1	0	0	2	0	0	0	1	0	0	0	0	1	1	33	0	1	0	0	0	0	1	1	1	0	0	0	0	0	0	1	0	0	0	0	0	0	0	0	0
Crocosphaera	0	0	0	3	0	0	0	0	0	0	0	0	0	0	0	1	0	0	0	0	0	0	0	2	0	0	0	0	0	0	0	1	0	0	0	0	0	0	0	0	0	0	0	0	0	0	0	0	0
Cronobacter	0	0	1	0	0	0	0	0	0	0	0	1	0	1	0	0	0	0	0	1	0	1	0	3	0	1	0	0	0	0	1	1	1	0	0	0	0	0	0	0	0	0	0	0	0	0	0	0	0
Cruoricaptor	1	1	2	0	4	4	2	0	0	1	0	1	0	2	0	0	1	0	0	2	0	2	0	17	0	3	7	1	3	1	2	1	0	0	0	0	0	0	0	0	0	0	0	0	0	0	0	0	0
Cryobacterium	0	1	0	0	0	0	0	1	0	0	0	0	1	0	1	1	0	0	0	0	0	0	1	0	0	0	0	0	0	0	2	3	5	0	0	0	0	0	0	0	0	0	0	0	0	1	0	0	0
Cryptosporangium	2	0	0	6	5	1	0	1	2	0	0	0	0	0	0	11	0	0	1	0	0	4	0	0	0	6	0	0	0	0	3	5	2	0	0	0	0	1	0	0	0	0	0	0	0	0	0	0	0
Cucumibacter	0	0	0	0	0	0	0	0	0	0	0	0	0	0	0	0	0	0	0	0	0	0	0	0	0	0	0	0	0	0	0	0	0	0	0	0	0	0	0	0	1	0	0	0	0	0	0	0	0
Culturomica	0	1	0	0	0	0	0	0	0	0	0	0	0	0	0	1	0	0	0	0	0	0	0	5	0	0	0	0	0	0	0	0	0	0	0	0	0	0	0	0	0	0	0	0	0	0	0	0	0
Cupriavidus	3	0	3	33	21	23	16	23	2	5	1	4	4	5	0	4	2	1	0	0	0	6	1	32	1	12	0	0	0	1	3	13	9	0	0	0	0	0	0	3	3	0	0	1	0	2	0	0	0
Curvibacter	0	0	0	0	0	0	1	0	0	1	2	0	0	0	0	0	0	1	0	0	0	0	0	0	0	0	0	0	0	0	1	0	1	0	0	0	0	0	0	0	0	0	0	0	0	0	0	0	0
Cutibacterium	0	0	0	0	3	4	1	0	0	0	0	0	7	0	0	0	1	0	1	0	0	0	0	0	0	4	0	0	0	1	4	2	2	0	0	0	0	0	0	0	0	0	0	0	1	1	0	0	0
Cyanobacterium	0	0	0	0	0	0	3	3	1	1	0	0	2	0	0	3	0	0	0	0	0	2	0	1	0	10	0	0	0	0	4	0	2	0	0	0	0	0	0	1	1	0	0	1	0	0	0	0	0
cyanobacterium endosymbiont of Epithemia turgida	0	0	0	0	0	0	0	2	0	0	0	0	0	0	0	0	0	0	0	0	0	0	0	4	0	0	0	0	0	0	1	1	1	0	0	0	0	0	0	0	1	0	0	0	0	0	0	0	0
cyanobacterium PCC 7702	0	0	0	0	0	0	0	0	0	0	0	0	0	0	0	0	0	0	0	0	0	0	0	1	0	0	0	0	0	0	1	0	0	0	0	0	0	0	0	0	0	0	0	0	0	0	0	1	0
Cyanobium	0	1	2	0	5	5	2	5	2	0	0	1	4	4	2	1	0	1	0	0	0	0	1	6	0	2	0	0	0	1	3	3	0	0	0	0	0	0	1	0	1	0	0	0	0	0	1	0	0
Cyanothece	2	0	0	2	2	5	1	16	2	0	1	0	1	0	0	5	0	0	1	0	0	1	0	41	0	26	1	0	0	2	4	0	5	0	0	0	0	0	0	0	0	0	0	0	0	0	0	0	0
Cyclobacterium	1	0	1	2	7	0	4	1	0	0	0	0	1	1	0	3	0	0	0	0	0	0	0	19	0	1	0	0	0	1	2	2	4	0	0	0	0	0	0	0	0	0	0	1	0	0	0	0	0
Cycloclasticus	0	0	0	2	2	1	0	4	0	1	3	1	3	0	0	2	0	0	0	0	0	0	1	20	0	2	1	0	0	0	3	2	0	0	0	0	0	0	0	0	0	0	0	0	0	0	0	0	0
Cylindrospermopsis	0	0	0	0	1	1	1	0	0	0	0	0	0	0	0	0	0	0	0	0	0	1	0	3	0	3	0	0	0	1	1	0	1	0	0	0	0	0	0	0	0	0	0	0	0	0	0	0	0
Cylindrospermum	0	0	0	0	0	0	2	0	0	0	0	0	0	0	0	0	0	0	0	0	0	0	0	0	0	1	0	0	0	0	0	1	0	0	0	0	0	0	0	0	0	0	0	0	0	0	0	0	0
Cytophaga	2	0	1	1	1	5	1	2	1	8	0	0	3	0	0	4	0	0	0	2	0	4	0	8	0	2	4	1	0	1	0	4	3	0	0	0	0	0	0	1	0	0	0	0	0	0	0	0	0
Cytophagales bacterium B6	0	0	3	0	2	0	1	0	0	2	0	0	0	3	2	0	0	0	0	0	0	0	0	1	0	0	0	0	0	0	0	2	0	0	0	0	0	0	0	0	0	0	0	0	0	0	0	0	0
Dactylococcopsis	0	0	0	0	1	0	0	0	0	0	0	0	0	0	0	0	0	0	2	0	0	1	0	0	0	0	0	0	0	0	0	0	0	0	0	0	0	0	0	0	0	0	0	0	0	0	0	0	0
Dactylosporangium	3	5	0	0	1	7	1	4	4	5	1	0	5	2	4	3	0	0	2	0	0	3	2	10	0	9	1	0	0	0	8	15	7	0	0	0	1	0	0	1	0	1	1	2	0	0	0	2	0
Dasania	1	1	0	0	0	1	1	1	0	0	0	0	0	0	0	1	0	0	0	1	0	0	0	5	0	0	0	0	0	0	0	0	1	0	0	0	0	0	0	0	0	0	0	0	0	0	0	0	0
Dechloromonas	1	0	6	5	5	4	2	5	0	0	3	0	4	0	0	0	0	0	0	0	0	0	3	20	0	2	3	0	1	1	2	4	2	1	0	0	0	1	0	0	1	0	0	0	0	0	0	0	0
Deefgea	0	0	0	0	0	1	0	0	0	0	0	0	0	0	0	0	0	0	0	0	0	0	0	1	0	1	0	0	0	0	2	0	0	0	0	0	0	0	0	1	1	0	0	0	0	0	0	0	0
Deferribacter	0	4	1	4	0	0	1	0	1	0	0	0	1	2	0	1	0	0	0	0	0	0	0	6	0	1	4	1	0	0	1	1	1	0	0	0	0	0	0	0	0	0	0	0	0	0	0	0	0
Deferrisoma	0	0	2	4	0	0	0	0	0	0	0	0	0	0	0	1	0	0	0	0	0	0	0	30	0	2	0	0	0	0	0	0	1	0	0	0	0	0	0	1	0	0	1	0	0	1	0	0	0
Defluviimonas	0	7	4	3	10	2	6	2	0	3	1	1	5	4	8	5	1	1	0	1	0	1	2	18	0	1	2	2	0	0	5	5	6	0	0	1	0	0	0	1	0	0	0	1	1	0	0	0	0
Defluviitalea	0	0	0	0	0	0	0	0	0	0	0	0	0	0	0	0	0	0	0	0	0	0	0	3	0	0	0	0	0	0	0	0	0	0	0	0	0	0	0	0	0	0	0	0	0	0	0	0	0
Defluviitoga	0	0	0	0	0	0	0	0	0	0	0	0	0	0	0	0	0	0	0	0	0	0	0	2	0	0	0	0	0	0	0	0	0	0	0	0	0	0	0	0	0	0	0	0	0	0	0	0	0
Dehalobacter	1	4	0	1	6	0	0	12	0	2	1	0	5	1	2	3	0	0	0	0	0	5	2	33	0	3	1	0	1	0	4	4	4	0	0	0	0	0	0	1	2	0	0	1	0	0	0	1	0
Dehalogenimonas	0	0	0	0	0	0	0	0	0	0	0	0	0	0	0	0	0	0	0	0	0	0	0	0	0	0	0	0	0	0	0	0	0	0	0	0	0	0	0	0	0	0	0	0	0	0	0	0	0
Deinococcus	7	5	33	33	29	57	25	38	17	26	13	3	28	12	15	21	1	0	6	6	0	19	19	160	2	25	53	14	8	9	45	42	24	1	0	0	0	3	0	7	4	0	2	5	2	4	2	4	2
Delftia	0	1	2	6	9	12	3	6	1	4	3	3	2	0	3	5	0	0	0	1	0	3	8	15	1	7	1	2	2	0	2	6	3	0	0	0	0	0	0	1	1	0	3	0	0	2	0	0	0
delta proteobacterium MLMS-1	0	0	0	0	0	0	0	0	0	0	0	0	0	0	0	0	0	0	0	0	0	0	0	3	0	0	0	0	0	0	0	0	1	0	0	0	0	0	0	0	0	0	0	0	0	0	0	0	0
delta proteobacterium NaphS2	0	0	0	0	0	0	0	0	0	0	0	0	0	0	0	0	0	0	0	0	0	0	0	22	0	0	0	0	0	0	0	0	0	0	0	0	0	0	0	0	0	0	0	0	0	0	0	0	0
delta proteobacterium PSCGC 5342	0	0	0	0	0	0	0	0	0	0	0	0	0	0	0	0	0	0	0	0	0	0	0	0	0	0	0	0	0	0	0	0	0	0	0	0	0	0	0	0	0	0	0	0	0	0	0	0	0
delta proteobacterium PSCGC 5451	0	0	1	1	0	0	0	0	0	0	0	0	0	0	0	0	0	0	0	0	0	0	0	43	0	0	0	0	0	0	0	0	0	0	0	0	0	0	0	2	0	0	0	0	0	0	0	0	0
Demetria	0	0	0	1	5	8	1	0	0	0	0	0	2	1	0	3	0	0	0	0	0	1	0	6	1	4	0	0	0	0	4	3	0	0	0	0	0	0	0	0	0	0	0	0	0	0	0	0	0
Denitrovibrio	0	0	0	0	2	1	0	3	0	0	0	0	0	0	2	1	0	0	0	0	0	0	1	3	0	1	0	0	0	0	3	0	4	0	0	0	0	0	0	0	0	0	0	1	0	0	0	0	0
Dermacoccus	0	0	0	1	5	4	1	11	1	0	0	0	1	1	1	0	0	1	2	0	1	3	3	17	0	9	3	0	0	0	4	4	7	0	0	0	0	0	0	2	3	0	0	0	0	0	0	1	0
Dermatophilus	0	0	2	0	1	0	0	0	0	0	0	0	0	0	0	1	0	0	0	0	0	1	0	1	0	0	0	0	0	0	0	2	2	0	0	0	0	0	0	0	1	0	0	0	0	1	0	0	0
Derxia	0	0	0	4	2	5	0	8	0	0	0	0	2	0	0	0	0	0	0	0	0	1	0	4	0	2	0	0	0	0	0	0	1	0	0	0	0	1	0	0	1	0	0	0	0	0	0	0	0
Desertifilum	0	0	1	0	1	7	0	5	0	0	0	0	1	0	0	0	0	0	2	0	0	0	0	0	0	6	0	0	0	0	0	2	2	0	0	0	0	0	0	0	0	0	0	0	0	0	0	0	0
Desmospora	0	1	3	6	1	0	0	2	0	2	2	0	1	2	0	1	0	0	0	0	0	1	0	2	0	1	0	0	0	0	2	3	0	0	0	0	0	1	0	0	0	0	0	0	0	0	0	0	0
Desulfacinum	0	0	0	2	0	0	0	0	0	0	0	0	0	0	0	0	0	0	0	0	0	0	0	64	0	0	0	0	0	0	0	0	0	0	0	0	0	0	1	0	0	0	0	0	0	0	0	0	0
Desulfarculus	0	0	0	0	0	0	0	0	0	0	0	0	0	0	0	1	0	0	0	0	0	0	0	21	0	0	0	0	0	0	0	0	0	0	0	0	0	0	0	0	0	0	0	0	0	0	0	0	0
Desulfatibacillum	0	0	3	2	0	0	0	0	0	2	0	2	0	0	0	0	0	0	0	0	0	0	0	66	0	0	0	0	0	0	3	0	0	0	0	0	0	0	0	0	0	0	0	0	1	2	0	1	0
Desulfatirhabdium	0	0	0	0	0	0	0	0	0	0	0	0	0	0	0	0	0	0	0	0	0	0	0	0	0	0	0	0	0	0	0	0	0	0	0	0	0	0	0	0	0	0	0	0	0	0	0	0	0
Desulfitibacter	0	0	1	0	0	0	0	0	0	0	0	0	0	0	0	0	0	0	0	0	0	1	0	15	0	0	0	0	0	0	0	0	0	0	0	0	0	0	0	0	0	0	0	0	0	0	0	0	0
Desulfitobacterium	0	1	0	6	1	0	0	0	0	3	0	0	0	0	3	1	1	0	0	0	0	5	0	68	0	2	0	0	0	0	1	1	1	0	0	0	0	0	0	4	0	0	0	0	1	0	0	0	0
Desulfobacca	0	0	0	0	0	0	0	0	0	0	0	0	0	0	0	0	0	0	0	0	0	0	0	0	0	0	0	0	0	0	0	0	0	0	0	0	0	0	0	0	0	0	0	0	0	0	0	0	0
Desulfobacterium	0	0	0	0	0	0	0	0	0	0	0	0	0	0	0	0	0	0	0	0	0	0	0	3	0	0	0	0	0	0	0	0	0	0	0	0	0	0	0	1	0	0	0	0	0	0	0	0	0
Desulfobacula	0	0	0	0	2	2	0	0	0	0	0	0	0	0	0	0	0	0	0	0	0	0	0	28	0	2	0	0	0	0	0	0	0	0	0	0	0	0	0	0	0	0	0	0	0	0	0	0	0
Desulfobulbus	0	2	0	0	5	4	3	1	1	4	0	0	4	0	2	0	0	0	1	0	0	2	1	124	0	0	1	0	0	0	1	1	1	0	0	0	0	0	0	12	0	1	0	0	0	0	0	0	0
Desulfocapsa	0	0	1	0	0	1	0	0	0	0	0	0	0	0	0	0	0	0	0	0	0	0	0	7	0	0	0	0	0	0	0	0	0	0	0	0	0	0	0	0	0	0	0	0	0	0	0	0	0
Desulfococcus	0	0	0	0	0	0	0	0	0	0	0	0	0	0	0	0	0	0	0	0	0	0	0	41	0	0	0	0	0	0	0	0	0	0	0	0	0	0	0	1	0	0	0	0	0	0	0	0	0
Desulfocurvus	0	0	0	0	1	0	0	0	0	0	0	1	0	1	0	0	0	0	0	0	0	0	0	4	0	1	0	0	0	0	1	0	0	0	0	0	0	0	0	0	1	0	0	0	0	0	0	0	0
Desulfofustis	0	2	0	0	1	0	0	0	0	0	0	0	0	0	0	0	0	0	0	0	0	0	0	14	0	1	0	0	0	0	0	0	0	0	0	0	0	0	0	0	0	0	0	0	0	0	0	1	0
Desulfohalobium	0	0	0	0	0	0	0	0	0	0	0	0	0	0	0	0	0	0	0	0	0	0	0	0	0	0	0	0	0	0	0	0	0	0	0	0	0	0	0	0	0	0	0	0	0	0	0	0	0
Desulfomicrobium	2	0	0	2	1	2	0	1	0	1	0	0	0	3	0	0	0	0	0	0	0	0	0	0	0	4	0	0	0	0	0	0	3	1	0	0	0	0	0	0	1	0	0	0	0	0	0	0	0
Desulfomonile	0	0	0	2	0	0	0	0	0	0	0	0	0	0	0	0	0	0	0	0	0	0	0	82	0	0	0	0	0	0	0	0	0	0	0	0	0	0	0	4	0	0	0	0	0	0	0	0	0
Desulfonatronospira	0	0	0	0	0	0	0	0	0	0	0	0	0	0	0	0	0	0	0	0	0	0	0	1	0	0	0	0	0	0	0	0	0	0	0	0	0	0	0	0	0	0	0	0	0	0	0	0	0
Desulfonatronovibrio	0	0	0	0	0	0	0	0	0	0	0	0	0	0	0	0	0	0	0	0	0	0	0	1	0	0	0	0	0	0	0	0	0	0	0	0	0	0	0	0	0	0	0	0	0	0	0	0	0
Desulfonatronum	0	0	0	0	0	0	0	0	0	0	0	0	0	0	0	0	0	0	0	0	0	0	0	1	0	0	0	0	0	0	0	0	0	0	0	0	0	0	0	0	0	0	0	0	0	0	0	0	0
Desulfoplanes	0	0	0	0	0	0	0	0	0	0	0	0	0	0	0	0	0	0	0	0	0	0	0	0	0	0	0	0	0	0	0	0	0	0	0	0	0	0	0	0	0	0	0	0	0	0	0	0	0
Desulforegula	0	0	0	1	0	0	0	0	0	0	0	0	0	0	0	0	0	0	0	0	0	0	0	0	0	0	0	0	0	0	0	0	0	0	0	0	0	0	0	0	0	0	0	0	0	0	0	0	0
Desulfosarcina	0	0	0	0	0	0	0	0	0	0	0	0	0	0	0	0	0	0	0	0	0	0	0	6	0	0	0	0	0	0	0	0	0	0	0	0	0	0	0	0	0	0	0	1	1	0	0	0	0
Desulfospira	0	0	0	1	0	0	0	0	0	1	0	0	0	0	0	0	0	0	0	0	0	0	0	28	0	0	0	0	0	0	0	0	0	0	0	0	0	0	0	1	0	0	0	0	0	0	0	0	0
Desulfosporosinus	0	1	1	4	7	0	0	0	0	1	0	0	0	1	0	0	0	2	0	0	1	1	1	215	0	5	1	1	0	3	0	0	0	1	0	0	1	1	0	2	1	0	0	0	0	1	0	0	0
Desulfotalea	0	0	0	0	0	0	0	0	0	1	0	0	0	0	0	0	0	0	0	0	0	0	0	9	0	1	0	0	0	0	1	0	0	0	0	0	0	0	0	0	0	0	0	0	0	0	0	1	0
Desulfotignum	0	0	0	0	0	0	0	0	0	0	0	0	0	0	0	0	0	0	0	0	0	0	0	70	0	0	0	0	0	0	0	0	0	0	0	0	0	0	0	0	0	0	0	0	0	0	0	0	0
Desulfotomaculum	3	0	0	7	0	0	0	0	0	1	0	1	3	4	0	2	0	0	0	0	0	1	0	105	0	1	0	0	0	0	1	3	0	0	0	0	0	0	0	3	1	0	2	1	0	0	0	2	0
Desulfovermiculus	0	0	0	0	0	0	0	0	0	0	0	0	0	0	0	0	0	0	0	0	0	0	0	22	0	0	0	0	0	0	0	0	0	0	0	0	0	0	0	0	0	0	0	0	0	0	0	0	0
Desulfovibrio	1	0	0	2	1	1	0	1	1	1	0	0	0	0	0	1	0	0	0	0	0	0	0	31	0	1	0	0	0	0	0	2	0	0	0	0	0	0	0	0	0	1	0	0	0	0	0	0	0
Desulfovirgula	0	0	0	0	0	0	0	0	0	0	0	0	0	0	0	0	0	0	0	0	0	0	0	36	0	0	0	0	0	0	0	0	0	0	0	0	0	0	0	1	0	0	0	0	0	0	0	0	0
Desulfurella	0	0	5	0	0	0	0	0	0	0	0	0	0	0	0	0	0	0	0	0	0	0	0	1	0	0	0	0	0	0	0	0	0	0	0	0	0	0	0	0	0	0	0	0	0	0	0	0	0
Desulfuribacillus	0	0	0	0	0	0	0	0	0	0	0	0	0	0	0	0	0	0	0	0	0	0	0	9	0	0	0	0	0	0	0	0	0	0	0	0	0	0	0	0	0	0	0	0	0	0	0	0	0
Desulfurispirillum	0	1	0	2	2	0	1	1	0	1	1	0	0	1	2	1	0	0	0	0	0	0	0	1	0	3	0	0	0	0	1	0	3	0	0	0	0	0	0	0	0	0	0	0	0	0	0	0	0
Desulfurispora	0	0	0	0	0	0	0	0	0	1	0	0	0	0	0	0	0	0	0	0	0	0	0	7	0	0	0	0	0	0	0	0	0	0	0	0	0	0	0	0	0	0	0	0	0	0	0	0	0
Desulfurivibrio	0	0	0	0	1	0	0	1	0	0	0	2	0	0	0	0	0	0	0	0	0	0	0	62	0	0	0	0	0	0	0	0	0	0	0	0	0	0	0	1	0	0	0	0	0	0	0	0	0
Desulfurobacterium	0	0	0	0	0	0	0	0	0	0	0	0	0	0	0	0	0	0	0	0	0	0	0	0	0	0	0	0	0	0	0	0	0	0	0	0	0	0	0	0	0	0	0	0	0	0	0	0	0
Desulfuromonas	0	3	0	1	0	0	0	1	0	0	0	0	0	0	0	5	0	0	0	0	0	3	0	48	0	0	0	0	0	0	1	1	0	0	0	0	0	0	1	4	2	2	0	0	0	0	0	0	0
Dethiobacter	0	0	0	0	0	0	0	0	0	0	0	0	0	0	0	0	0	0	0	0	0	0	0	40	0	0	0	0	0	0	0	0	0	0	0	0	0	0	0	0	0	0	0	0	0	0	0	0	0
Dethiosulfatarculus	0	0	0	0	0	0	0	0	0	0	0	0	0	0	0	0	0	0	0	0	0	0	0	15	0	0	0	0	0	0	0	0	0	0	0	0	0	0	0	0	0	0	0	0	0	0	0	0	0
Dethiosulfatibacter	0	0	0	0	0	0	0	0	0	0	1	0	0	0	0	0	0	0	0	0	0	0	0	14	0	0	0	0	0	0	0	0	0	0	0	0	0	0	0	0	0	0	0	0	0	0	0	0	0
Devosia	5	7	34	32	29	44	26	26	9	41	5	13	25	19	27	22	3	1	5	6	5	19	7	67	6	28	132	20	12	31	32	30	43	0	0	0	0	0	0	9	3	4	1	1	2	1	1	1	2
Dialister	0	0	0	0	0	0	0	0	0	0	0	0	0	0	0	0	0	0	0	0	0	0	0	1	0	0	0	0	0	0	0	0	1	0	0	0	0	0	0	0	0	0	0	0	0	0	0	0	0
Diaphorobacter	0	0	3	0	0	0	0	0	0	0	0	0	0	0	0	0	0	0	0	0	0	0	0	0	0	0	0	0	0	0	0	0	0	0	0	0	0	0	0	0	0	0	0	0	0	0	0	0	0
Dickeya	0	0	0	0	2	14	0	2	1	1	0	1	9	1	2	2	1	0	0	0	0	0	0	11	0	3	0	0	0	1	3	3	1	0	0	0	0	0	0	1	1	0	0	0	0	0	1	0	0
Dictyoglomus	0	0	0	0	0	1	0	0	0	0	0	0	0	0	0	1	0	0	0	0	0	0	0	28	0	0	0	0	0	0	0	0	0	0	0	0	0	0	0	0	0	0	0	0	0	0	0	0	0
Dietzia	2	4	4	5	7	5	4	1	2	4	0	2	2	1	0	3	2	1	1	0	0	3	1	8	0	6	1	0	0	0	17	6	6	0	0	0	0	0	0	0	0	3	0	1	0	3	3	0	0
Dinoroseobacter	0	0	0	0	0	0	0	0	0	0	0	0	0	0	0	0	0	0	0	0	0	0	0	0	0	0	0	0	0	0	0	0	0	0	0	0	0	0	0	0	0	0	0	0	0	0	0	0	0
Diplosphaera	0	2	0	0	0	1	0	0	0	0	1	1	2	0	0	0	0	0	0	0	0	0	1	4	0	3	1	0	0	1	2	3	1	0	0	0	0	0	0	0	1	0	0	0	0	0	0	0	0
Dissulfuribacter	0	0	0	0	0	0	0	0	0	0	0	0	0	0	0	0	0	0	0	0	0	0	0	1	0	0	0	0	0	0	1	0	0	0	0	0	0	0	0	0	0	0	0	0	0	1	0	0	0
Dokdonella	1	2	1	3	5	8	4	1	0	11	2	4	1	2	0	2	0	0	0	0	0	4	2	15	0	2	2	0	1	0	2	9	3	0	0	0	0	0	0	1	0	0	0	0	0	1	0	0	0
Dokdonia	0	1	1	5	10	2	5	3	1	1	0	0	1	0	0	0	0	0	0	0	0	1	0	10	0	2	1	0	0	1	2	10	1	0	0	0	0	0	0	0	0	0	0	0	0	1	0	0	0
Dolichospermum	0	0	0	0	0	0	0	0	0	0	0	0	0	0	0	0	0	0	0	0	0	0	0	0	0	0	0	0	0	0	0	0	0	0	0	0	0	0	0	0	0	0	0	0	0	0	0	0	0
Domibacillus	0	1	0	1	0	4	0	2	1	3	1	0	19	1	7	2	0	0	1	0	1	1	0	2	0	1	0	0	0	0	3	0	5	0	0	0	0	0	0	0	0	1	0	0	0	1	2	1	0
Donghicola	2	5	8	11	6	8	1	4	0	8	2	2	1	2	7	3	1	0	0	0	4	2	6	40	2	4	12	9	5	4	2	0	5	0	0	0	0	0	0	0	1	0	1	0	0	0	0	0	1
Dongia	0	0	0	0	1	1	0	0	0	0	0	0	1	0	0	0	0	0	0	0	0	0	0	3	0	1	0	0	0	0	0	0	0	0	0	0	0	0	0	1	1	0	0	0	0	0	1	0	0
Dorea	4	0	0	0	0	0	0	0	0	0	0	0	0	3	0	0	0	0	0	0	0	0	0	1	0	0	0	0	0	0	0	0	2	0	0	0	0	0	0	0	0	0	0	0	0	0	0	0	0
Draconibacterium	0	0	0	0	2	0	0	0	0	4	0	0	0	0	0	0	0	0	0	1	0	1	0	284	0	2	1	0	0	0	1	1	0	0	0	0	0	0	0	0	0	0	0	0	0	0	0	0	0
Duganella	0	0	0	2	0	1	1	13	3	0	1	0	1	2	0	1	0	0	1	1	0	2	2	11	0	3	2	0	0	1	4	3	6	0	0	0	0	0	0	3	1	0	0	0	0	1	0	0	0
Dyadobacter	1	5	3	12	11	8	8	14	3	1	2	1	6	9	1	4	0	3	2	1	1	5	7	48	9	7	6	0	2	3	9	6	6	0	0	0	0	0	0	3	0	2	0	0	1	0	1	1	0
Dyella	5	10	19	13	15	39	12	12	3	42	1	3	6	16	19	5	1	0	0	0	3	2	6	62	0	14	1	0	0	0	20	21	15	0	0	0	0	0	0	2	2	3	1	1	1	1	2	2	1
Dyella-like sp. DHo	2	6	1	7	13	2	5	11	0	8	0	4	2	0	2	7	1	1	1	0	0	4	1	30	0	5	1	0	0	0	5	9	12	0	0	0	0	0	0	9	2	0	0	0	0	0	0	0	1
Dysgonomonas	1	4	4	2	1	5	4	2	1	2	0	3	5	3	1	2	1	0	0	1	0	0	1	16	0	3	15	3	4	10	8	1	2	0	0	0	0	0	0	0	0	0	0	0	0	0	0	1	0
Echinicola	1	0	0	2	12	5	2	2	0	4	0	0	1	3	0	1	0	0	0	0	0	1	1	17	0	3	2	1	0	2	3	3	1	0	0	0	0	0	0	0	0	0	0	0	0	1	1	0	0
Ectothiorhodospira	0	2	2	1	4	3	0	13	0	4	0	0	1	0	0	11	0	0	1	0	0	2	1	50	0	0	0	0	0	0	11	4	3	0	0	0	0	0	0	2	3	0	0	1	0	0	0	0	0
Edaphobacter	16	70	52	18	11	49	27	5	6	56	14	11	57	22	70	41	1	0	1	2	3	9	0	9	0	19	9	0	1	1	43	83	46	0	0	1	1	3	2	6	0	18	7	1	0	0	6	0	7
Edwardsiella	0	5	2	1	9	5	3	5	1	5	0	0	9	4	5	2	0	0	0	0	1	2	1	33	0	4	1	0	1	0	3	5	3	0	0	0	0	0	0	0	0	0	0	1	1	0	0	0	0
Effusibacillus	2	7	4	11	2	3	1	7	1	5	5	2	1	2	5	3	0	0	0	0	0	4	1	5	0	0	2	0	1	1	5	7	4	0	0	0	0	0	0	3	0	0	1	1	0	3	0	1	0
Eisenbergiella	0	0	0	0	0	0	0	0	0	0	0	0	0	0	0	0	0	0	0	0	0	0	0	1	0	0	0	0	0	0	0	0	0	0	0	0	0	0	0	0	0	0	0	0	0	0	0	0	0
Eisenibacter	2	1	1	3	6	6	5	8	2	13	2	3	12	0	2	1	0	3	0	0	0	3	3	49	0	6	7	1	3	4	8	9	7	0	0	1	0	0	0	1	2	0	1	0	1	0	2	0	2
Elioraea	0	6	8	2	1	7	1	2	0	0	1	0	5	5	5	6	0	0	3	1	2	2	3	5	0	2	2	2	0	3	5	6	4	0	0	0	0	0	0	5	2	1	0	0	0	0	2	2	0
Elizabethkingia	0	2	5	2	1	1	1	0	0	0	0	0	0	2	1	0	0	0	0	0	1	0	2	22	0	2	5	1	0	2	6	0	0	0	0	0	0	0	0	0	0	0	0	0	0	0	0	0	0
Elstera	2	12	23	8	11	10	7	5	1	5	4	2	5	7	6	7	0	0	0	2	2	5	2	6	0	8	2	0	0	0	10	20	8	0	0	0	0	0	0	1	2	2	2	0	0	1	3	0	0
Emergencia	0	0	0	1	0	0	0	0	0	0	1	0	0	0	0	0	0	0	0	0	0	0	0	0	0	0	0	0	0	0	0	0	0	0	0	0	0	0	0	0	0	0	0	0	0	0	0	0	0
Empedobacter	0	0	0	0	0	1	1	6	0	1	0	0	1	0	0	0	0	0	0	0	0	0	1	9	0	0	1	0	0	0	1	1	1	0	0	0	0	0	0	0	0	0	0	0	0	0	0	0	0
Emticicia	2	1	0	0	2	0	1	2	1	5	0	1	2	1	0	4	0	0	0	0	0	1	0	17	0	3	0	0	0	0	1	2	1	0	0	0	0	0	0	0	1	0	0	0	0	1	1	0	0
endosymbiont of Ridgeia piscesae	0	0	0	0	2	0	0	0	0	0	0	0	0	0	0	0	0	0	0	0	0	0	0	6	0	0	0	0	0	0	0	0	0	0	0	0	0	0	0	0	0	0	0	0	0	0	0	0	0
endosymbiont of Tevnia jerichonana	1	0	0	8	6	0	1	0	0	1	1	0	1	1	2	0	0	0	0	0	0	0	0	63	0	0	0	0	0	0	1	1	0	0	0	0	0	0	0	0	0	0	0	0	0	0	1	0	0
endosymbiont of unidentified scaly snail isolate Monju	2	0	0	0	1	3	0	5	0	1	0	0	1	0	3	1	0	1	0	0	0	0	2	102	0	1	2	0	0	4	0	5	0	0	0	0	0	0	0	2	0	1	0	0	0	0	0	0	0
Endozoicomonas	1	0	0	6	3	2	0	4	3	8	0	1	0	2	0	0	2	1	2	0	0	3	2	80	0	2	0	0	0	0	4	7	6	0	0	0	0	0	0	1	1	1	0	0	0	0	0	1	0
Enhydrobacter	0	0	0	0	0	0	0	0	0	0	0	0	0	0	0	0	0	0	0	0	0	0	0	0	0	0	0	0	0	0	0	0	0	0	0	0	0	0	0	0	0	0	0	0	0	0	0	0	0
Enorma	0	0	0	0	0	0	0	0	0	0	0	0	0	0	0	0	0	0	0	0	0	0	0	0	0	0	0	0	0	0	0	0	0	0	0	0	0	0	0	0	0	0	0	0	0	0	0	0	0
Ensifer	0	15	15	6	9	16	4	8	0	5	10	4	7	5	21	8	1	0	2	1	2	7	3	31	0	3	1	1	0	2	8	12	11	0	0	0	0	1	0	0	1	0	0	0	0	1	0	0	0
Enterobacter	2	4	3	5	15	11	9	9	4	5	7	0	8	8	6	3	0	0	1	2	0	3	1	29	0	7	3	9	5	2	10	18	5	0	1	0	0	0	0	1	0	0	0	0	0	1	1	0	0
Enterobacteriaceae bacterium ATCC 29904	0	0	0	0	0	0	0	0	0	0	0	0	0	0	0	2	0	0	0	0	0	0	0	0	0	0	0	0	0	0	0	0	0	0	0	0	0	0	0	0	0	0	0	0	0	0	0	0	0
Enterobacteriaceae bacterium B14	0	0	0	0	0	1	0	0	0	0	1	0	0	0	0	0	0	0	0	0	0	1	0	1	0	0	0	0	0	0	0	0	1	0	0	0	0	0	0	0	0	0	0	0	0	0	0	0	0
Enterobacteriaceae bacterium LSJC7	0	0	0	1	0	0	0	0	0	0	0	0	0	0	0	0	0	0	0	0	0	0	0	1	0	1	3	0	1	0	0	0	1	0	0	0	0	0	0	0	1	0	0	0	0	0	1	0	0
Enterobacteriaceae bacterium strain FGI 57	0	0	0	0	0	0	0	0	0	0	0	0	0	0	0	0	0	0	0	0	0	0	0	0	0	0	0	0	0	0	0	0	0	0	0	0	0	0	0	0	0	0	0	0	0	0	0	0	0
Enterococcus	0	0	0	0	0	0	0	0	0	0	0	0	0	0	0	0	0	0	0	0	0	0	0	1	0	0	0	0	0	0	0	0	0	0	0	0	0	0	0	0	0	0	0	0	0	0	0	0	0
Enterorhabdus	0	0	0	0	1	0	0	0	0	0	0	0	0	0	0	0	0	0	0	0	0	0	0	0	0	0	0	0	0	0	0	0	0	0	0	0	0	0	0	0	0	0	0	0	0	0	0	0	0
Enterovibrio	2	0	1	1	1	1	2	1	0	0	0	0	2	0	0	1	0	0	0	0	0	0	0	12	0	2	1	0	0	0	2	2	1	0	0	0	0	0	0	0	0	0	0	2	0	0	0	0	0
Epsilonproteobacteria bacterium LFT 1.7	2	0	0	0	0	0	0	0	0	2	0	0	0	1	0	1	0	0	0	0	0	0	0	0	0	0	0	0	0	0	1	0	0	0	0	0	0	0	0	0	0	0	0	0	0	0	0	0	0
Epulopiscium	0	0	0	0	0	0	0	0	0	0	0	0	0	0	0	0	0	0	0	0	0	0	0	0	0	0	0	0	0	0	0	0	0	0	0	0	0	0	0	0	0	0	0	0	0	0	0	0	0
Erwinia	1	9	8	10	4	9	1	3	0	0	3	2	5	1	3	1	0	0	0	0	1	0	1	27	1	3	0	0	0	1	3	7	0	0	0	0	0	0	0	0	1	0	0	0	1	3	1	0	0
Erysipelatoclostridium	0	0	0	0	0	0	0	0	0	0	0	0	0	0	0	0	0	0	0	0	0	0	0	0	0	0	0	0	0	0	0	0	0	0	0	0	0	0	0	0	0	0	0	0	0	0	0	0	0
Erysipelotrichaceae bacterium 5_2_54FAA	0	0	0	0	0	0	0	1	0	0	0	0	0	0	0	0	0	0	0	0	0	0	0	0	0	0	0	0	0	0	0	0	0	0	0	0	0	0	0	0	0	0	0	0	0	0	0	0	0
Erysipelotrichaceae bacterium MTC7	0	0	0	0	0	0	0	0	0	0	0	0	0	0	0	0	0	0	0	0	0	0	0	0	0	0	0	0	0	0	0	0	0	0	0	0	0	0	0	0	0	0	0	0	0	0	0	0	0
Erythrobacter	3	7	1	9	14	13	9	21	0	5	3	2	6	3	5	7	9	1	19	1	0	6	10	74	1	14	2	3	1	1	11	12	8	0	0	0	0	0	0	1	2	1	0	0	0	1	0	0	1
Erythrobacteraceae bacterium CCH12-C2	0	0	0	0	3	0	0	0	0	0	0	0	0	0	0	0	0	0	0	0	0	0	1	0	0	0	0	0	0	0	0	0	0	0	0	0	0	0	0	0	0	0	0	0	0	0	0	0	0
Escherichia	1	6	3	1	4	4	3	5	1	3	0	0	4	1	2	2	0	0	0	0	2	1	1	38	0	2	2	1	3	0	5	5	7	0	0	0	0	0	0	1	0	0	1	0	0	0	0	0	0
Eubacterium	0	0	0	1	0	2	0	0	0	0	0	0	0	0	0	0	0	0	0	0	0	1	0	25	0	0	0	0	0	0	0	0	0	0	0	0	0	0	0	0	0	0	0	1	0	0	1	0	0
Eudoraea	0	0	0	0	0	0	0	0	0	0	0	2	2	0	2	0	0	0	0	0	0	0	0	8	0	0	1	0	0	0	1	3	0	0	0	0	0	0	0	0	0	0	0	0	0	0	0	0	0
Euryhalocaulis	0	0	0	3	1	1	0	1	0	1	0	0	1	1	2	0	0	0	0	0	0	1	0	8	0	0	0	0	0	0	3	0	2	0	0	0	0	0	0	0	0	0	0	0	0	0	0	0	1
Ewingella	0	0	0	0	0	0	0	0	0	0	0	0	0	0	0	0	0	0	0	0	0	0	1	0	0	0	0	0	0	0	0	0	0	0	0	0	0	0	0	0	0	0	0	0	0	0	0	0	0
Fabibacter	1	0	0	1	18	14	5	9	1	14	0	1	1	3	0	6	0	0	1	0	0	1	0	64	1	6	4	1	0	1	5	1	5	0	0	0	0	0	0	1	0	0	0	0	1	0	1	1	2
Facklamia	0	0	0	0	0	0	0	0	0	0	0	0	0	0	0	0	0	0	0	0	0	0	0	1	0	0	0	0	0	0	0	0	0	0	0	0	0	0	0	0	0	0	0	0	0	0	0	0	0
Faecalibacterium	2	0	15	5	4	0	4	1	2	0	0	0	5	3	1	5	0	1	2	1	0	1	1	12	0	3	3	1	0	1	2	3	2	0	0	0	0	0	0	0	0	0	1	0	1	0	0	1	0
Faecalibaculum	0	0	0	0	0	0	0	0	0	0	0	0	0	0	0	0	0	0	0	0	0	0	0	0	0	0	0	0	0	0	0	0	0	0	0	0	0	0	0	0	0	0	0	0	0	0	0	0	0
Falsirhodobacter	0	0	0	0	0	0	0	0	0	0	1	0	0	2	1	0	0	0	0	0	1	1	0	2	0	1	0	0	0	0	0	0	1	0	0	0	0	0	0	0	0	0	0	0	0	0	0	0	0
Fangia	0	0	1	0	0	1	0	0	0	0	1	2	2	0	2	0	2	0	0	0	0	4	0	11	0	1	0	0	0	1	2	4	1	0	0	0	0	0	0	0	0	0	0	0	1	0	1	0	0
Fermentimonas	1	0	2	1	0	3	0	0	0	0	0	1	0	0	1	0	1	0	0	0	0	1	1	8	0	0	0	0	1	0	2	2	0	0	0	0	0	0	0	0	0	0	0	0	2	0	0	0	0
Ferrimicrobium	0	0	1	3	18	4	1	4	0	8	0	2	8	0	0	2	0	0	1	0	0	3	0	1	0	4	0	0	0	0	6	11	8	0	0	0	0	1	0	2	0	3	0	0	0	0	1	0	1
Ferrimonas	0	0	1	3	6	12	4	4	0	2	0	2	4	0	2	5	1	0	5	0	2	2	2	75	0	2	5	0	1	0	3	5	6	0	0	0	0	0	0	0	0	0	0	0	1	2	0	1	0
Ferriphaselus	0	0	6	9	11	14	4	4	1	7	1	3	5	3	0	4	0	0	1	0	1	3	1	35	0	0	3	0	0	0	4	4	3	0	0	0	0	2	0	5	0	0	1	0	0	1	0	0	0
Ferrithrix	2	3	12	9	6	7	2	1	1	4	5	0	8	1	4	7	0	0	2	0	0	3	0	4	0	12	0	1	0	0	12	10	3	0	0	0	0	0	0	2	2	4	1	1	0	0	2	1	0
Ferroglobus	0	0	0	0	0	0	0	0	0	0	0	0	0	0	0	0	0	0	0	0	0	0	0	3	0	0	0	0	0	0	0	0	0	0	0	0	0	0	0	0	0	0	0	0	0	0	0	0	0
Ferrovum	0	1	6	11	18	8	3	12	2	1	1	2	12	5	5	8	0	0	2	0	0	6	0	41	0	10	2	0	0	0	5	10	11	0	0	0	0	0	0	3	1	1	1	2	0	0	0	2	0
Fervidicella	0	0	0	0	0	0	0	0	0	0	0	0	0	0	0	0	0	0	0	0	0	0	0	1	0	0	0	0	0	0	0	0	0	0	0	0	0	0	0	0	0	0	0	0	0	0	0	0	0
Fervidicola	0	0	0	0	0	0	0	0	0	2	0	0	0	0	0	0	0	0	0	0	0	0	0	2	0	1	0	0	0	0	1	0	2	0	0	0	0	0	0	0	0	0	0	0	0	0	0	0	0
Fervidobacterium	0	0	0	0	2	0	0	0	0	0	0	0	0	0	0	0	0	0	0	0	0	0	0	13	0	0	0	0	0	0	0	0	0	0	0	0	0	0	0	0	0	0	0	0	0	0	0	0	0
Fibrella	0	3	8	0	6	6	0	3	0	1	2	0	2	1	1	0	0	1	1	0	0	3	1	8	2	4	3	1	0	0	1	1	2	0	0	0	0	0	0	0	0	0	0	0	1	0	0	0	0
Fibrisoma	1	6	3	5	5	2	3	16	0	1	0	0	6	0	6	2	1	0	0	0	0	4	1	12	0	0	3	1	0	1	2	8	3	0	0	0	0	1	0	0	0	1	1	0	0	0	0	0	0
Fibrobacter	0	0	1	1	0	0	0	0	0	0	0	0	1	0	0	0	0	0	0	0	0	0	0	3	0	1	1	0	0	0	0	0	0	0	0	0	0	0	0	0	0	0	0	0	0	0	0	0	0
Fictibacillus	0	1	1	1	2	0	2	5	0	0	1	0	0	3	0	2	0	0	0	0	0	0	0	1	0	3	0	0	0	0	4	0	1	0	0	0	0	0	0	0	1	0	0	0	1	0	0	0	0
filamentous cyanobacterium ESFC-1	0	0	0	1	0	0	1	1	0	0	0	0	0	0	0	0	0	0	0	0	0	1	0	0	0	1	0	0	0	0	1	0	2	0	0	0	0	0	0	0	0	0	0	0	0	1	2	0	0
Filomicrobium	0	4	7	6	3	8	4	3	3	3	1	1	12	3	0	2	0	0	0	0	0	2	2	15	0	9	6	1	3	0	6	5	8	0	0	0	0	0	0	2	1	1	0	3	1	0	0	1	1
Fimbriimonas	3	6	0	8	5	2	6	0	0	10	3	4	3	5	0	3	0	0	0	1	0	2	0	4	0	6	0	1	0	0	6	5	6	0	0	0	0	0	1	1	0	0	1	0	0	0	1	0	1
Firmicutes bacterium M10-2	0	0	0	0	0	0	0	0	0	0	0	0	0	0	0	0	0	0	0	0	0	0	0	0	0	0	0	0	0	0	0	0	0	0	0	0	0	0	0	0	0	0	0	0	0	0	0	0	0
Fischerella	0	1	0	5	2	2	1	4	3	0	0	1	4	3	0	1	0	0	0	0	0	0	0	3	0	3	0	0	0	0	1	1	1	0	0	0	0	0	0	0	0	0	1	0	0	0	0	0	0
Flagellimonas	0	0	0	1	0	2	0	0	0	0	0	0	0	0	0	0	0	0	1	0	0	0	0	10	0	0	0	0	0	0	0	1	0	0	0	0	0	0	0	0	0	0	0	0	0	0	0	0	0
Flammeovirga	0	4	0	2	0	7	6	0	0	0	4	0	0	1	3	1	0	0	0	0	1	6	1	23	0	4	7	3	1	0	1	2	3	0	0	0	0	0	0	0	0	0	0	0	0	0	0	0	0
Flammeovirgaceae bacterium 311	1	1	0	2	2	4	0	0	0	0	2	3	0	1	1	0	0	0	0	1	0	1	2	11	0	1	1	0	0	0	4	1	2	0	0	0	0	0	0	1	0	0	1	1	0	0	0	0	1
Flavihumibacter	11	0	6	18	42	91	30	60	3	23	9	13	25	9	15	10	4	6	3	9	0	11	16	25	1	27	14	7	8	10	22	38	27	0	0	0	0	0	0	2	4	0	0	3	1	0	1	1	0
Flaviramulus	0	0	0	0	0	3	0	0	0	0	0	0	0	0	0	0	0	0	0	0	0	0	0	9	0	0	0	0	0	0	0	1	0	0	0	0	0	0	0	1	0	0	0	0	0	0	0	0	0
Flavisolibacter	9	7	9	36	46	141	28	86	2	66	9	9	21	13	19	5	11	16	30	5	2	16	21	16	0	54	20	3	4	5	43	39	45	0	0	0	0	1	0	0	2	4	3	1	3	3	1	2	0
Flavobacteria bacterium BAL38	0	0	0	0	0	0	0	0	0	0	0	0	0	0	0	0	0	0	0	0	0	0	0	1	0	0	0	0	0	0	0	0	0	0	0	0	0	0	0	0	0	0	0	0	0	0	0	0	0
Flavobacteria bacterium MS024-2A	0	0	0	1	5	0	2	1	1	0	2	0	0	0	0	0	0	0	0	0	0	0	0	7	0	1	0	0	0	0	0	2	0	0	0	0	0	0	0	0	0	0	0	0	0	1	0	0	0
Flavobacteria bacterium MS024-3C	1	1	0	1	0	0	0	1	0	0	0	0	1	0	1	0	0	0	0	0	0	0	0	2	0	0	0	0	0	0	0	0	0	0	0	0	0	0	0	0	0	0	0	0	0	0	0	0	0
Flavobacteriaceae bacterium 3519-10	0	0	0	0	0	0	0	0	0	0	1	0	0	0	0	0	0	0	0	0	0	0	0	4	0	0	0	0	0	0	0	3	1	0	0	0	0	0	0	0	0	0	0	0	0	0	0	0	0
Flavobacteriaceae bacterium A100	1	0	0	0	2	3	0	0	0	1	0	0	1	0	0	0	0	1	0	0	0	0	0	4	0	3	0	0	0	0	1	1	0	0	0	0	0	0	0	0	0	0	0	0	0	0	0	0	0
Flavobacteriaceae bacterium CP2B	1	2	0	1	0	2	0	6	0	4	0	0	0	0	0	0	0	0	0	0	0	1	0	18	0	0	0	0	0	0	1	0	0	0	0	0	0	0	0	0	0	0	0	0	0	0	0	0	0
Flavobacteriaceae bacterium UJ101	0	0	0	0	1	0	0	2	1	0	0	0	0	0	0	0	0	0	0	0	0	0	0	7	0	2	0	0	0	1	3	0	0	0	0	0	0	0	0	0	0	0	0	0	0	0	0	0	0
Flavobacteriales bacterium ALC-1	0	0	0	1	0	1	0	1	0	0	0	0	0	0	0	0	0	0	0	0	0	1	1	13	0	0	0	0	0	1	0	0	1	0	0	0	0	0	0	0	0	0	0	0	0	0	0	0	0
Flavobacterium	4	9	3	31	36	54	9	20	4	15	4	2	13	12	6	6	1	6	0	3	3	20	9	117	10	16	21	21	12	8	10	53	15	0	0	0	0	0	0	2	4	0	2	4	0	0	0	2	0
Flavonifractor	0	0	0	0	0	0	0	0	0	0	0	0	0	0	0	0	0	0	0	0	0	0	0	0	0	0	0	0	0	0	0	0	0	0	0	0	0	0	0	0	0	0	0	0	0	0	0	0	0
Flectobacillus	0	3	6	10	12	3	1	4	1	6	1	6	4	4	1	0	1	1	0	0	0	2	5	43	0	8	8	2	0	2	4	3	5	0	0	0	0	0	0	2	0	0	1	0	1	0	0	0	0
Flexilinea	0	0	0	1	0	0	0	0	0	0	0	0	0	0	0	0	0	0	0	0	0	0	0	8	0	0	0	0	0	0	0	0	0	0	0	0	0	0	0	0	0	0	0	0	0	0	0	0	0
Flexistipes	0	0	0	1	0	0	0	0	0	0	1	0	2	0	0	0	0	0	0	0	0	0	0	0	0	1	0	0	0	0	1	0	0	0	0	0	0	0	0	0	0	0	0	0	0	0	0	0	0
Flexithrix	0	0	0	0	6	2	1	1	0	2	1	0	7	2	0	0	0	0	0	0	0	1	0	31	0	3	0	1	1	0	3	1	2	0	0	0	0	0	0	1	0	0	1	1	0	0	0	1	0
Fluviicola	0	0	4	4	2	7	0	1	2	0	0	1	1	1	0	0	0	1	0	0	0	0	0	19	0	3	2	0	3	1	0	0	0	0	0	0	0	0	0	0	0	0	0	0	0	0	0	1	0
Fodinicurvata	0	4	0	6	8	8	4	12	3	2	2	0	0	5	3	0	0	2	0	1	0	7	4	37	0	5	17	2	3	2	3	6	2	0	0	0	0	0	0	2	0	0	1	0	0	0	0	2	0
Formosa	0	0	4	0	1	0	1	1	0	1	0	0	0	7	0	0	0	0	0	0	0	1	0	30	0	1	0	0	0	0	1	0	1	0	0	0	0	0	0	0	0	0	0	0	0	0	0	0	1
Fortiea	0	0	0	0	0	0	0	0	0	0	0	0	0	0	0	0	0	0	0	0	0	0	0	1	0	1	0	0	0	0	0	0	0	0	0	0	0	0	0	0	0	0	0	0	0	0	0	0	0
Franconibacter	0	0	0	0	0	0	0	1	1	0	0	0	0	2	0	0	0	0	0	0	0	0	0	2	0	0	0	0	0	0	0	0	1	0	0	0	0	0	0	1	0	0	0	0	0	0	0	0	0
Frankia	3	4	5	23	55	28	43	46	9	42	5	10	68	21	27	36	2	3	12	4	3	42	23	48	0	85	23	2	5	4	121	96	68	0	0	2	0	0	1	15	8	5	1	8	6	6	10	12	6
Frateuria	1	0	3	6	9	4	2	5	0	45	1	0	1	3	0	7	1	0	0	0	0	2	4	12	0	2	3	0	1	0	6	5	8	0	0	0	0	0	0	0	0	1	0	0	0	2	1	0	0
Fulvimarina	1	0	2	1	1	2	0	1	0	2	0	0	0	3	0	1	0	1	0	0	0	1	1	10	0	5	1	0	1	0	0	4	4	1	0	0	0	0	0	0	1	0	1	0	0	0	0	0	0
Fulvivirga	0	0	0	0	5	0	0	6	1	5	0	0	0	0	0	0	0	4	1	0	0	5	0	35	0	3	1	1	1	0	2	3	1	0	0	0	0	0	0	1	0	0	0	1	0	0	0	0	0
Fusibacter	0	0	0	0	0	0	0	0	0	0	0	0	0	0	0	0	0	0	0	0	0	0	0	1	0	0	0	0	0	0	0	0	0	0	0	0	0	0	0	0	0	0	0	0	0	0	0	0	0
Fusicatenibacter	0	0	0	0	0	0	0	0	0	0	0	0	0	0	0	0	0	0	0	0	0	0	0	0	0	0	0	0	0	0	0	0	0	0	0	0	0	0	0	0	0	0	0	0	0	0	0	0	0
Fusobacterium	0	0	0	0	0	0	0	2	0	0	0	1	0	0	0	0	0	0	0	0	0	0	0	2	0	0	0	0	0	0	2	0	0	0	0	0	0	0	0	0	0	0	0	0	0	0	0	0	0
Gabonibacter	0	0	0	0	0	0	0	0	0	0	0	0	0	0	0	0	0	0	0	0	0	0	0	3	0	0	0	0	0	0	0	0	0	0	0	0	0	0	0	0	0	0	0	0	0	0	0	0	0
Gaetbulibacter	0	0	0	0	0	0	0	0	0	0	0	0	0	0	0	0	0	0	0	0	0	0	0	6	0	1	0	0	0	0	0	0	1	0	0	0	0	0	0	0	0	0	0	0	0	0	0	0	0
Galbibacter	0	0	0	5	0	2	0	0	2	0	0	0	0	0	0	0	0	0	0	0	0	0	0	6	0	1	0	0	0	0	2	2	0	0	0	0	0	0	0	0	0	0	0	0	0	0	0	0	0
Gallaecimonas	0	0	3	2	4	5	3	5	0	2	1	0	0	0	1	2	0	0	0	0	1	1	0	11	0	2	0	0	0	0	4	2	4	0	0	0	0	0	0	2	2	0	0	0	1	0	0	0	0
Gallionella	0	0	1	2	0	1	3	1	0	5	1	1	1	1	0	0	0	0	0	0	0	0	1	18	0	6	1	0	0	0	4	2	2	0	0	0	0	0	0	0	1	0	0	0	1	0	0	0	0
gamma proteobacterium HdN1	1	1	3	3	0	0	1	1	0	1	1	0	0	1	0	1	0	0	0	0	0	0	1	9	0	3	1	0	0	1	1	1	0	0	0	0	0	0	0	0	0	0	0	0	0	0	0	0	0
gamma proteobacterium HIMB30	0	5	1	2	0	2	1	0	0	1	0	0	1	0	0	2	0	0	1	0	0	1	0	8	0	0	0	0	0	0	2	1	0	0	0	0	0	0	0	0	0	0	1	0	0	0	0	0	0
gamma proteobacterium HIMB55	0	0	1	0	0	0	1	0	0	1	0	1	0	0	0	1	0	0	0	1	0	0	0	16	0	1	2	0	0	0	2	0	2	0	0	0	0	0	0	0	0	0	0	0	0	0	0	1	0
gamma proteobacterium HTCC2207	0	0	0	1	0	0	1	0	0	0	0	0	0	0	0	0	0	0	0	0	0	1	0	4	0	0	0	0	0	0	0	0	0	0	0	0	0	0	0	0	0	0	0	0	0	0	0	0	0
gamma proteobacterium HTCC5015	0	0	0	1	8	5	0	3	0	0	0	0	0	1	2	0	0	0	1	0	0	0	0	17	0	2	0	0	0	0	1	0	4	0	0	0	0	0	0	0	1	0	0	0	0	2	0	0	0
gamma proteobacterium IMCC1989	0	0	0	0	0	0	0	0	0	0	0	0	0	0	0	0	0	0	0	0	0	1	0	5	0	0	0	0	0	0	0	0	0	0	0	0	0	0	0	0	0	0	0	0	0	0	0	0	0
gamma proteobacterium IMCC3088	0	0	0	0	0	1	0	1	0	0	0	0	0	0	0	0	0	0	0	0	0	0	1	28	0	2	3	0	0	0	1	0	0	0	0	0	0	0	0	0	0	0	0	0	0	0	0	0	0
gamma proteobacterium L18	0	0	0	0	1	0	0	0	0	0	0	0	0	0	0	0	0	0	0	0	0	0	0	0	0	0	0	0	0	0	0	0	0	0	0	0	0	0	0	0	0	0	0	1	0	0	0	0	0
gamma proteobacterium NOR5-3	1	0	2	6	1	2	0	2	0	0	1	0	0	4	4	1	0	0	0	0	0	0	1	36	0	4	0	0	0	0	2	4	2	0	0	0	0	0	0	0	1	0	0	0	0	0	0	0	0
gamma proteobacterium WG36	0	3	0	0	0	0	0	0	0	0	0	0	0	0	0	0	0	0	0	1	0	0	0	4	0	0	0	1	0	0	1	2	0	0	0	0	0	0	0	1	0	0	0	0	0	0	0	0	0
Gammaproteobacteria bacterium 2W06	0	0	0	0	0	0	0	0	0	0	0	0	0	0	0	0	0	0	0	0	0	1	0	0	0	0	0	0	0	0	0	0	0	0	0	0	0	0	0	0	0	0	0	0	0	0	0	0	0
Gammaproteobacteria bacterium MFB021	0	0	2	0	0	0	1	3	0	0	0	0	2	0	0	0	0	0	0	0	0	0	0	5	0	0	2	0	0	1	0	0	0	0	0	0	0	0	0	0	1	0	0	0	0	0	0	0	0
Gammaproteobacteria bacterium MOLA455	0	0	4	3	9	5	1	4	0	5	0	1	6	1	1	0	0	0	0	0	0	4	1	26	0	2	3	2	0	0	3	2	5	0	0	0	0	0	0	1	2	0	0	0	0	0	0	0	0
Gayadomonas	0	1	4	0	0	0	0	0	1	3	3	0	0	0	1	2	0	0	0	0	0	0	0	11	0	0	0	0	0	0	1	0	0	0	0	0	0	0	0	0	0	0	0	0	1	0	0	0	0
Geitlerinema	1	1	0	0	7	1	1	5	2	0	0	1	2	0	0	2	1	1	2	0	0	2	1	2	0	19	0	0	0	0	6	1	7	0	0	0	0	1	0	0	0	0	0	0	0	0	0	0	0
Gelidibacter	0	0	0	1	0	2	0	1	0	1	0	0	0	0	0	0	0	0	0	0	0	0	0	14	0	2	0	0	0	0	1	0	0	0	0	0	0	0	0	0	0	0	0	0	0	0	1	0	0
Gemella	0	0	0	0	0	0	0	0	0	0	0	0	0	1	0	0	0	0	0	0	0	0	0	0	0	0	0	0	0	0	0	1	0	0	0	0	0	0	0	0	0	0	0	0	0	0	0	0	0
Geminicoccus	0	0	0	0	0	0	2	0	0	0	0	0	0	0	0	0	0	0	0	0	0	1	0	1	0	0	0	0	0	0	0	0	0	0	0	0	0	0	0	0	0	1	0	1	0	0	0	0	0
Geminocystis	0	0	0	0	1	1	0	7	0	0	0	0	0	0	0	0	1	0	1	1	0	0	0	12	0	6	3	0	0	0	3	1	2	0	0	0	0	0	0	0	4	0	0	1	0	0	0	0	0
Gemmata	3	0	0	7	28	13	8	12	0	6	2	6	8	0	2	5	0	0	0	0	0	5	1	4	0	14	1	1	0	1	16	16	10	0	0	0	0	0	0	6	6	0	0	0	1	0	0	2	0
Gemmatimonas	0	4	5	4	33	19	6	27	10	5	4	4	17	5	2	4	2	2	2	0	0	7	3	39	0	20	2	0	0	3	17	15	17	1	0	0	0	1	0	7	4	1	0	5	1	0	1	2	1
Gemmobacter	1	5	0	2	6	5	0	4	0	7	0	1	5	2	6	0	0	0	0	0	1	0	1	18	1	0	0	0	0	1	3	3	2	0	0	0	0	0	0	3	0	0	0	0	0	0	0	1	1
Geoalkalibacter	0	0	0	0	2	0	0	1	0	0	0	1	1	0	0	2	0	0	0	0	0	0	0	7	0	1	0	0	0	0	2	0	0	0	0	0	0	1	0	1	0	0	0	2	0	0	0	0	0
Geobacillus	2	6	4	2	2	1	2	2	1	6	0	1	2	2	5	4	0	0	1	1	0	4	0	12	0	8	0	0	0	0	4	3	8	0	0	0	0	0	0	3	3	1	0	1	0	2	0	0	0
Geobacter	0	9	15	16	7	5	2	10	1	6	2	2	8	2	5	4	0	0	0	0	0	14	0	19	0	6	0	0	0	0	15	11	10	0	0	0	0	2	0	6	2	0	0	4	2	2	0	4	0
Geodermatophilaceae bacterium URHA0031	0	1	0	0	7	2	0	1	1	0	0	1	1	3	1	0	3	0	3	1	1	1	2	17	0	4	9	0	1	0	1	5	6	0	0	0	0	0	0	0	0	0	0	0	0	0	0	0	0
Geodermatophilaceae bacterium URHB0048	0	0	1	0	0	0	2	0	0	1	0	1	1	2	0	0	1	0	2	0	0	0	2	4	2	9	1	0	0	1	2	1	11	0	0	0	0	0	0	0	0	0	0	0	0	0	0	0	0
Geodermatophilaceae bacterium URHB0062	1	0	0	0	2	0	0	0	0	0	0	1	0	0	0	0	2	0	1	0	0	1	0	1	0	3	0	0	0	0	1	1	6	0	0	0	0	0	0	0	0	0	0	0	0	0	0	0	0
Geodermatophilus	2	3	3	6	17	7	9	10	1	0	3	2	7	7	6	2	13	0	25	1	0	5	5	27	4	12	3	1	0	0	15	7	16	0	0	0	0	0	0	4	2	0	0	2	1	0	0	4	1
Geopsychrobacter	0	0	0	0	0	7	0	0	0	0	0	0	0	0	1	0	0	0	0	0	0	0	0	20	0	1	0	0	0	0	2	0	0	0	0	0	0	0	0	1	0	0	0	0	0	0	0	0	0
Geosporobacter	0	0	0	0	0	0	0	0	0	0	0	0	0	0	0	0	0	0	0	0	0	0	0	25	0	0	0	0	0	0	0	0	0	0	0	0	0	0	0	0	0	0	0	0	0	0	0	0	0
Geothrix	0	3	0	5	0	0	1	0	0	1	1	0	0	0	1	2	0	0	0	0	0	0	0	3	0	4	0	0	0	0	2	1	2	0	0	0	0	0	0	0	0	0	0	0	1	0	0	1	0
Geovibrio	0	2	0	2	0	2	9	4	0	3	1	0	1	2	1	0	0	0	0	1	0	0	2	4	0	6	10	4	5	6	5	4	4	0	0	0	0	0	2	0	0	0	1	0	0	0	0	0	1
Gillisia	0	1	2	1	1	0	0	3	0	0	0	0	0	0	0	0	0	1	0	0	0	0	2	18	0	0	3	0	0	2	2	0	2	1	0	0	0	0	0	0	0	0	0	0	0	0	0	0	0
Gilvimarinus	0	1	3	2	0	1	1	1	0	2	0	0	0	1	0	0	0	0	0	0	0	1	0	21	0	1	1	0	0	0	2	1	1	0	0	0	0	0	0	0	0	0	0	0	0	0	0	0	0
Gimesia	0	0	1	1	0	4	1	0	0	2	0	0	2	0	2	2	0	0	0	0	0	0	0	7	0	0	0	0	0	0	1	3	0	0	0	0	0	0	0	0	0	0	0	0	0	0	0	0	0
Glaciecola	0	0	1	7	7	9	3	1	5	1	0	0	1	1	0	2	0	1	0	1	0	1	2	26	0	8	12	4	7	3	5	4	1	0	0	0	0	0	0	1	0	0	0	0	0	1	0	0	0
Gloeobacter	0	0	2	2	2	0	3	2	1	0	2	2	3	3	1	6	0	0	0	0	0	5	0	16	0	6	0	0	0	0	4	1	9	0	0	1	0	0	0	2	0	0	0	0	0	1	2	1	0
Gloeocapsa	0	0	0	0	1	0	0	0	0	1	1	0	0	0	0	0	0	0	0	0	0	0	0	2	0	1	0	0	0	0	2	0	2	0	0	0	0	0	0	0	1	0	0	0	0	0	0	0	0
Gloeomargarita	0	1	4	2	3	5	1	11	0	0	0	1	4	2	1	1	0	0	1	0	0	3	1	1	0	11	0	0	0	0	1	2	1	0	0	0	0	0	0	0	0	0	0	1	0	0	0	1	0
Gluconacetobacter	0	1	1	1	0	0	0	0	1	3	1	0	3	0	1	0	0	0	1	0	0	0	0	2	0	0	0	0	0	0	2	0	0	0	0	0	0	0	0	0	0	0	1	0	0	0	1	0	1
Gluconobacter	0	2	3	0	2	2	3	0	1	2	2	1	5	1	4	0	1	0	0	0	1	2	2	1	0	2	2	1	0	0	6	9	5	0	0	0	0	0	0	0	0	1	0	0	0	0	1	0	0
Glycomyces	0	0	1	0	0	2	2	2	0	0	0	0	0	0	0	0	0	0	1	0	0	1	0	3	0	3	0	0	0	0	1	0	2	0	0	0	0	0	0	0	0	0	0	0	0	0	0	0	0
Gordonia	1	3	1	3	3	6	4	3	1	8	1	1	4	1	0	2	0	0	6	0	4	5	0	4	0	17	5	0	0	1	31	8	10	0	0	1	0	1	0	1	1	1	2	0	0	3	6	0	2
Gorillibacterium	1	0	3	2	0	0	0	3	0	0	1	0	0	0	0	3	0	0	0	0	0	0	0	0	0	0	0	0	0	0	0	0	2	0	0	0	0	0	0	0	0	1	0	0	0	1	1	1	0
Gottschalkia	0	0	0	0	1	1	1	0	0	0	0	1	0	0	0	0	1	1	0	1	0	0	1	17	0	0	0	0	0	0	1	1	0	0	0	0	0	0	0	0	0	0	0	0	0	0	0	0	0
Gracilibacillus	0	0	0	0	0	0	0	0	0	0	0	0	0	0	0	0	0	0	0	0	0	0	0	0	0	0	0	0	0	0	0	0	0	0	0	0	0	0	0	0	0	0	0	0	0	0	0	0	0
Gracilimonas	0	1	1	6	5	4	10	2	0	1	1	1	2	1	0	1	0	0	0	0	1	1	2	15	0	3	2	0	0	1	1	1	2	0	0	0	0	0	0	1	1	0	0	0	0	0	0	0	0
Gramella	0	0	0	0	0	0	1	2	0	1	1	0	0	0	0	0	0	0	0	0	0	0	0	23	0	2	0	0	0	0	1	0	1	0	0	0	0	0	0	0	0	0	0	0	0	0	0	0	0
Granulibacter	0	3	2	3	0	3	0	1	0	4	1	0	1	1	5	3	0	0	2	0	0	0	0	1	0	1	2	0	0	0	8	6	2	0	0	0	0	1	0	0	0	1	0	0	1	0	0	1	1
Granulicella	49	97	39	20	36	77	34	18	9	151	38	11	110	71	92	55	1	1	2	1	9	13	3	11	0	30	18	4	0	7	70	135	82	0	0	2	0	1	2	5	8	13	2	0	3	5	8	0	5
Granulicoccus	0	0	0	0	4	0	0	4	1	2	0	0	0	0	0	1	0	0	6	0	0	4	1	1	0	7	1	0	0	0	5	2	3	0	0	0	0	0	0	0	0	0	0	0	0	0	1	1	0
Grimontia	0	0	0	0	0	0	2	4	0	0	0	1	0	0	0	0	0	0	0	0	0	0	0	6	0	1	0	0	0	0	0	1	0	0	0	0	0	0	0	0	0	0	0	0	0	0	0	0	0
Gryllotalpicola	0	0	1	0	0	0	0	0	0	0	1	0	0	3	0	0	0	0	1	0	0	1	0	0	0	2	0	0	0	0	1	1	2	0	0	0	0	0	0	0	0	0	0	0	0	0	0	0	0
Gulbenkiania	0	0	0	0	4	0	2	3	1	0	0	1	1	0	0	0	0	0	0	0	0	0	0	5	0	0	0	0	0	0	1	1	1	0	0	0	0	0	0	1	0	0	0	0	0	0	0	0	0
Gynuella	0	2	0	2	5	0	1	4	0	1	0	0	0	4	0	0	0	0	0	0	1	2	1	26	0	1	0	0	0	0	2	1	3	0	0	0	0	0	0	0	0	0	0	0	0	0	1	0	0
Haematobacter	0	1	0	0	2	2	2	4	1	0	0	0	1	1	1	0	0	0	0	0	0	1	0	4	0	1	0	0	0	0	1	1	4	0	0	0	0	0	0	0	1	0	1	0	0	0	0	0	0
Haematospirillum	0	0	0	1	1	3	2	0	0	0	0	0	0	1	1	0	0	0	0	0	0	0	1	8	0	1	0	0	0	0	1	2	0	0	0	0	0	0	0	0	0	0	1	0	0	0	2	0	0
Haemophilus	0	3	4	6	5	4	5	8	1	9	3	2	3	4	2	2	2	0	0	1	0	1	2	23	0	7	3	1	1	3	8	4	3	0	0	0	0	0	0	1	0	0	0	0	0	0	0	1	2
Hafnia	0	0	0	3	0	2	0	1	0	0	0	0	0	1	1	0	0	0	0	0	0	0	0	20	0	1	0	0	0	0	0	0	0	0	0	0	0	0	0	1	0	0	0	0	0	0	0	0	0
Hahella	1	1	0	2	3	5	0	4	1	3	0	0	0	0	1	0	0	0	1	0	0	3	1	28	0	0	2	0	1	0	2	0	0	0	0	0	0	0	0	0	0	0	0	0	0	0	0	0	1
Halanaerobium	0	0	0	0	0	0	0	0	0	0	0	0	0	0	0	0	0	0	0	0	0	0	0	2	0	0	0	0	0	0	0	0	0	0	0	0	0	0	0	0	0	0	0	0	0	0	0	0	0
Haliangium	5	2	4	11	18	8	5	25	4	4	7	0	6	1	6	14	0	0	0	2	0	11	7	38	0	19	2	0	1	1	16	9	16	0	0	0	0	0	0	14	1	0	0	1	0	1	0	2	1
Haliea	0	0	0	0	2	0	0	2	0	0	2	0	0	1	2	0	1	2	0	0	0	1	2	51	0	0	1	0	0	0	0	0	0	0	0	0	0	0	0	0	0	0	0	0	0	0	0	0	1
Halioglobus	0	1	0	0	4	0	0	1	0	0	0	0	0	0	0	2	1	0	1	0	0	0	1	82	0	0	1	0	0	0	0	0	2	0	0	0	0	0	0	0	0	0	0	0	0	0	0	0	0
Haliscomenobacter	1	5	1	1	2	9	1	2	0	6	0	1	0	2	1	0	1	0	0	0	0	2	5	19	0	2	4	2	2	1	2	3	4	0	0	0	0	0	0	1	3	0	0	0	0	0	0	0	0
haloarchaeon HSR6	0	0	1	0	0	0	0	0	0	0	0	0	0	0	0	0	0	0	0	0	0	0	0	3	0	0	0	0	0	0	0	0	0	0	0	0	0	0	0	0	0	0	0	0	0	0	0	0	0
haloarchaeon HTSR1	0	0	0	0	0	0	0	0	0	0	0	0	0	0	0	0	0	0	0	0	0	0	0	4	0	0	0	0	0	0	0	0	0	0	0	0	0	0	0	0	0	0	0	0	0	0	0	0	0
Halobacillus	0	1	4	1	1	0	0	0	0	0	0	0	0	0	0	1	1	0	0	0	0	3	0	1	0	2	0	0	0	0	0	1	2	0	0	0	0	0	0	0	0	0	0	0	0	0	0	0	0
Halobacteriovorax	0	0	0	0	1	0	0	1	0	0	0	0	0	0	2	0	0	0	0	0	0	0	0	17	0	0	0	0	0	0	2	0	2	0	0	0	0	0	0	0	0	0	0	1	0	0	0	0	0
Halobacteroides	0	0	0	0	0	0	0	0	0	0	0	0	0	0	0	0	0	0	0	0	0	0	0	2	0	0	0	0	0	0	0	0	0	0	0	0	0	0	0	0	0	0	0	0	0	0	0	0	0
Halocynthiibacter	0	0	0	0	0	0	0	0	0	0	0	0	0	0	0	0	0	0	0	0	0	0	0	0	0	0	0	0	0	0	0	0	0	0	0	0	0	0	0	0	0	0	0	0	0	0	0	0	0
Halodesulfovibrio	0	0	0	0	0	0	0	0	0	0	0	0	0	0	0	0	0	0	0	0	0	0	0	0	0	0	0	0	0	0	0	0	0	0	0	0	0	0	0	0	0	0	0	0	0	0	0	0	0
Haloferula	0	0	0	0	10	7	1	1	0	0	0	0	0	0	0	0	0	0	0	0	1	0	3	12	2	1	2	1	1	2	3	4	4	0	0	0	0	0	0	1	2	1	0	0	0	0	0	0	0
Halofilum	0	0	0	0	15	3	0	5	0	5	0	0	1	2	1	3	0	0	1	0	0	5	1	23	0	2	0	0	0	0	2	4	1	1	0	0	0	0	0	3	0	1	0	0	1	0	0	0	0
Haloglycomyces	0	0	0	0	1	0	0	0	0	0	0	0	0	0	0	0	0	0	0	0	0	0	0	3	0	0	0	0	0	0	1	0	2	0	0	0	0	0	0	0	0	0	0	0	0	0	0	0	0
Halolamina	0	0	1	0	0	6	3	0	0	0	0	0	0	0	0	0	1	0	0	1	0	0	0	9	0	1	1	0	0	0	0	1	1	0	0	0	0	0	0	2	0	0	0	0	1	0	0	0	0
Halomonas	1	16	31	33	31	26	15	43	10	26	3	12	15	21	19	28	3	1	8	5	4	15	9	223	0	30	74	18	9	22	40	40	28	0	0	0	0	0	0	6	4	3	1	0	1	4	3	0	3
Halonatronum	0	0	0	0	0	0	0	0	0	0	0	0	0	0	0	0	0	0	0	0	0	0	0	3	0	0	0	0	0	0	0	0	0	0	0	0	0	0	0	0	0	0	0	0	0	0	0	0	0
Halorhodospira	0	1	0	0	0	0	0	1	0	0	0	1	0	0	0	2	0	0	0	0	0	0	0	7	0	4	0	0	0	0	0	0	1	0	0	0	0	0	0	0	0	0	0	0	0	0	0	0	0
Halotalea	3	0	0	0	0	1	1	0	2	1	1	1	1	0	0	0	0	0	1	1	0	2	0	14	1	2	1	0	0	0	5	3	3	0	0	0	0	0	0	0	0	0	0	0	0	0	0	0	1
Halothece	0	0	1	0	4	0	0	0	1	0	2	0	0	0	0	0	0	0	0	0	0	0	2	5	0	1	0	0	0	0	0	1	0	0	0	0	0	0	0	0	0	0	0	0	0	0	0	0	0
Halothermothrix	0	0	0	0	0	0	0	0	0	0	0	0	0	0	0	0	0	0	0	0	0	0	0	6	0	0	0	0	0	0	0	0	0	0	0	0	0	0	0	0	0	0	0	0	0	0	0	0	0
Halothiobacillus	0	0	3	2	5	5	1	7	0	1	1	2	1	3	3	1	0	1	1	0	0	0	1	33	0	6	1	0	0	0	1	1	2	0	0	0	0	0	0	2	1	1	0	1	0	2	0	1	1
Hamadaea	0	0	0	1	1	0	0	5	3	1	1	0	0	2	0	1	0	0	0	0	0	1	0	0	0	2	0	0	0	0	5	0	2	0	0	0	0	0	0	0	1	0	0	0	0	0	0	0	0
Hapalosiphon	0	0	0	0	0	0	0	0	0	0	0	0	0	0	0	0	0	0	0	0	0	0	0	1	0	0	0	0	0	0	0	0	1	0	0	0	0	0	0	0	1	0	0	0	0	0	0	0	0
Hathewaya	0	0	0	0	0	0	0	0	0	0	0	0	0	0	0	0	0	0	0	0	0	0	0	0	0	0	0	0	0	0	0	0	0	0	0	0	0	0	0	0	0	0	0	0	0	0	0	0	0
Helicobacter	0	0	0	0	0	0	0	0	0	0	0	0	0	0	0	0	0	0	0	0	0	0	0	2	0	0	0	0	0	0	0	0	0	0	0	0	0	0	0	0	0	0	0	0	0	0	0	0	0
Heliobacterium	0	0	0	0	0	0	0	0	0	0	0	0	0	0	0	1	0	0	0	0	0	0	0	2	0	0	0	0	0	0	0	0	0	0	0	0	0	0	0	0	0	0	0	0	0	0	0	0	0
Hellea	0	0	0	2	0	6	3	0	1	0	0	0	0	1	0	1	0	0	0	0	0	0	0	6	0	0	0	0	0	1	5	1	0	0	0	0	0	0	0	0	0	0	0	0	0	0	0	0	0
Henriciella	0	0	0	0	3	2	0	4	0	1	0	0	1	0	2	0	0	0	0	0	0	0	1	14	0	2	0	0	0	0	0	0	0	0	0	0	0	0	0	0	0	0	0	0	0	0	0	0	0
Herbaspirillum	1	7	2	31	15	16	10	10	1	18	4	1	20	12	9	8	0	3	3	1	1	5	4	38	3	19	5	3	0	4	21	16	13	0	0	0	0	0	0	3	5	0	0	0	0	1	0	0	1
Herbiconiux	0	0	0	0	0	0	0	0	0	0	0	0	0	0	0	0	0	0	0	0	0	0	0	0	0	0	0	0	1	0	3	0	1	0	0	0	0	0	0	0	0	1	0	0	0	0	0	0	0
Herbidospora	1	1	4	4	6	22	2	9	1	5	2	5	9	1	9	6	1	0	1	0	0	11	6	18	0	11	8	1	0	1	16	16	13	0	0	0	0	0	0	0	1	1	0	0	0	0	2	0	0
Herminiimonas	1	0	2	11	3	3	9	0	3	5	0	1	7	6	0	6	0	0	0	0	0	2	2	7	0	5	3	1	1	9	10	16	5	0	0	1	0	1	0	1	0	0	0	0	0	0	1	0	0
Herpetosiphon	3	4	2	8	14	14	9	10	2	2	2	8	13	7	5	12	0	0	4	0	0	6	0	3	0	24	0	0	0	0	19	7	12	0	0	1	0	0	0	3	1	0	1	0	0	0	1	0	1
Hippea	0	0	0	0	0	0	0	0	0	0	0	0	0	0	0	0	0	0	0	0	0	0	0	7	0	0	0	0	0	0	0	0	0	0	0	0	0	0	0	0	0	0	0	0	0	0	0	0	0
Hirschia	0	0	2	1	5	2	2	2	0	0	0	0	0	1	0	0	0	0	0	0	0	0	1	33	0	2	0	0	0	0	1	0	0	0	0	0	0	0	0	0	0	0	0	0	0	0	0	1	0
Hoeflea	0	0	1	0	3	9	0	3	0	6	0	0	1	1	0	0	0	0	1	0	0	0	0	1	0	1	0	0	0	0	0	2	1	0	0	0	0	0	0	0	1	0	0	0	0	0	0	0	0
Holophaga	0	0	0	0	0	0	0	0	0	0	0	0	0	0	0	0	0	0	0	0	0	0	0	5	0	0	0	0	0	0	0	0	0	0	0	0	0	0	0	1	0	0	1	0	0	0	0	0	0
Hoyosella	0	0	0	0	1	1	0	0	1	0	0	1	0	0	0	0	0	0	0	1	0	0	0	1	0	1	1	0	0	0	0	0	0	0	0	0	0	0	0	0	0	0	0	0	0	0	1	0	0
Hugenholtzia	0	0	1	2	7	2	0	4	0	2	0	1	8	1	0	0	0	0	0	0	0	2	0	13	0	1	0	0	0	0	0	5	2	0	0	0	0	0	0	0	1	0	0	0	0	0	0	0	0
Humibacillus	0	0	8	2	2	4	0	0	1	0	0	1	2	2	1	2	2	0	4	0	0	2	2	5	1	8	7	0	1	2	0	3	4	0	0	0	0	0	0	0	0	0	0	2	0	0	0	0	0
Hungatella	0	0	0	0	0	0	0	0	0	0	0	0	0	0	0	0	0	0	0	0	0	0	0	4	0	0	0	0	0	0	0	0	0	0	0	0	0	0	0	0	0	0	0	0	0	0	0	0	0
Hyalangium	2	7	6	16	4	8	2	4	3	17	1	2	1	3	6	13	0	0	0	0	0	2	0	9	0	11	0	0	2	1	10	6	1	0	0	0	0	0	0	1	3	0	0	1	1	3	1	2	1
Hydrocarboniphaga	2	1	3	3	3	9	0	3	4	6	2	3	8	5	0	0	0	0	1	0	0	3	0	24	0	5	0	0	0	0	9	2	9	0	0	0	0	0	0	1	0	0	0	0	0	1	1	0	0
Hydrococcus	0	0	0	0	0	0	0	0	0	0	0	0	0	0	0	0	0	0	0	0	0	0	0	1	0	0	0	0	0	0	0	0	0	0	0	0	0	0	0	0	0	0	0	0	0	0	0	0	0
Hydrogenophaga	0	0	0	3	1	0	0	2	0	2	0	0	1	0	0	0	0	0	0	0	0	2	0	5	0	3	1	0	0	0	0	5	2	0	0	0	0	0	0	0	0	0	0	0	0	1	0	0	0
Hydrogenovibrio	0	0	0	0	1	0	0	0	0	0	0	0	0	0	0	0	0	0	0	0	0	0	0	2	0	1	0	0	0	0	1	1	0	0	0	0	0	0	0	0	0	0	0	0	0	0	0	0	0
Hydrotalea	1	6	4	4	8	28	7	16	1	14	13	10	10	7	11	4	1	5	2	1	0	5	2	5	0	16	4	0	0	0	8	11	17	0	0	0	1	0	0	0	1	0	1	0	0	0	2	0	0
Hylemonella	0	1	0	0	0	2	0	2	0	3	0	0	0	0	0	0	0	0	0	0	0	0	3	1	0	0	0	0	0	0	0	0	0	0	0	0	0	0	0	0	0	0	0	0	0	0	0	0	0
Hymenobacter	5	7	24	11	22	20	11	34	2	8	5	10	24	14	14	7	1	7	3	2	1	13	13	71	25	26	56	14	13	16	19	14	20	1	0	0	1	0	0	2	0	1	0	0	1	2	2	1	1
Hyphomicrobium	8	10	14	25	87	44	15	57	8	21	12	14	32	18	10	25	3	0	0	6	3	25	19	71	2	38	24	7	6	10	51	29	36	1	2	0	0	0	0	7	14	0	1	15	5	3	4	3	1
Hyphomonas	0	7	2	6	36	30	8	17	2	7	0	0	12	6	0	11	2	1	3	1	0	10	9	60	2	7	5	2	0	1	16	13	13	0	0	0	0	0	0	1	1	0	2	1	0	0	1	0	0
Ideonella	0	0	0	3	9	12	7	1	0	8	2	0	2	2	0	1	0	0	1	0	0	3	3	6	0	9	0	0	0	0	3	6	1	0	0	0	0	0	0	0	0	0	0	0	0	1	0	0	0
Ignatzschineria	0	1	0	4	0	0	0	0	0	1	0	0	0	1	1	0	0	0	0	0	0	0	0	13	0	2	0	0	0	0	1	0	1	0	0	0	0	0	0	1	0	0	0	0	1	0	0	0	0
Ignavibacterium	2	1	0	7	17	20	9	21	1	8	2	2	9	3	1	1	3	1	0	1	0	7	19	162	1	13	11	3	0	2	12	8	9	0	0	0	0	0	0	22	3	2	1	0	1	1	0	1	0
Ilumatobacter	1	2	0	2	6	9	6	3	0	4	0	0	2	0	0	1	0	0	0	0	0	5	0	16	0	7	0	0	0	1	1	4	2	0	0	0	0	0	0	2	1	0	1	2	0	0	0	1	0
Ilyobacter	0	0	0	0	0	0	0	0	0	0	0	0	0	0	0	0	0	0	0	0	0	0	0	0	0	0	0	0	0	0	0	0	0	0	0	0	0	0	0	0	0	0	0	0	0	0	0	0	0
Immundisolibacter	1	4	12	21	8	11	11	10	2	13	0	4	14	4	4	4	0	0	1	0	0	6	3	36	0	15	1	0	0	0	10	11	11	6	0	0	0	0	0	1	1	2	1	1	0	0	4	0	1
Indibacter	0	0	2	4	1	0	2	7	0	6	0	0	0	1	1	0	0	0	0	0	0	0	0	8	0	0	6	1	0	1	0	0	0	0	0	0	0	0	0	0	0	0	0	0	0	0	0	0	0
Inquilinus	3	8	8	7	9	4	7	10	3	2	0	1	8	3	11	16	1	0	1	0	3	7	4	12	1	6	2	1	0	1	17	9	9	0	0	0	0	0	0	4	3	9	1	1	0	2	1	1	1
Intestinibacter	0	0	0	0	0	0	0	0	0	0	0	0	0	0	0	0	0	0	0	0	0	0	0	5	0	0	0	0	0	0	0	0	0	0	0	0	0	0	0	0	0	0	0	0	0	0	0	0	0
Intestinimonas	0	0	0	0	0	0	0	0	0	0	0	0	0	0	0	0	0	0	0	0	0	0	0	4	0	0	0	0	0	0	0	0	0	0	0	0	0	0	0	0	0	0	0	0	0	0	0	0	0
Intrasporangiaceae bacterium URHB0013	0	0	3	0	0	1	0	0	2	1	0	0	1	0	0	1	1	0	2	0	0	2	4	19	0	2	18	1	1	6	2	1	3	0	0	0	0	0	0	0	0	0	0	0	0	0	1	0	0
Intrasporangium	1	1	1	4	19	16	13	5	1	9	1	0	10	4	2	3	1	0	2	0	1	5	5	24	0	9	4	0	0	0	15	20	11	0	0	0	0	1	0	1	0	1	1	1	0	1	0	0	1
Isoptericola	0	7	5	6	0	7	4	6	1	6	0	0	7	1	1	2	3	1	0	0	2	3	1	5	0	8	0	0	1	0	17	11	9	0	0	0	0	0	0	0	0	0	0	0	0	0	4	2	1
Isosphaera	3	4	14	17	48	36	18	80	8	7	1	6	14	9	4	13	2	3	0	1	0	27	8	34	0	23	7	2	1	4	25	32	26	0	0	0	0	0	1	2	9	1	1	1	5	3	0	1	1
Janibacter	2	3	4	9	22	22	8	13	6	3	1	3	19	12	8	5	3	2	1	0	0	7	6	38	1	12	7	0	3	19	21	13	8	0	0	0	0	0	0	3	0	2	1	0	1	2	0	0	1
Jannaschia	0	0	0	0	1	0	0	0	0	0	0	0	0	0	0	0	0	0	0	0	0	0	0	2	0	0	0	0	0	0	0	0	0	0	0	0	0	0	0	0	0	0	0	0	0	0	0	0	0
Janthinobacterium	0	6	5	9	18	12	8	10	2	8	5	3	5	6	3	3	1	0	3	1	1	5	6	7	2	10	1	0	4	4	4	11	15	0	0	0	0	0	0	1	4	1	1	0	0	1	0	0	0
Jatrophihabitans	0	0	0	0	4	14	2	2	1	6	1	0	7	1	2	7	2	1	0	0	0	0	3	8	1	15	1	0	0	1	16	6	4	0	0	0	0	1	1	1	0	0	0	0	0	0	0	1	0
Jejuia	0	0	0	2	0	4	0	2	0	0	0	0	0	0	0	2	0	0	0	0	0	0	0	10	0	0	2	0	0	1	1	0	1	0	0	0	0	0	0	0	0	0	0	0	0	0	0	0	0
Jeongeupia	0	0	5	0	1	0	3	2	0	0	0	1	0	0	0	1	0	0	0	0	0	0	0	2	0	0	0	0	0	0	1	0	1	0	0	0	0	0	0	0	0	0	0	0	0	0	0	0	0
Jeotgalibacillus	1	0	5	4	0	1	0	5	1	0	1	0	0	0	2	4	0	0	0	0	0	1	1	0	0	1	0	0	0	0	7	2	1	0	0	0	0	0	0	0	0	0	0	0	0	2	0	1	1
Jiangella	7	10	19	9	14	16	11	5	2	18	0	5	5	4	4	12	2	0	9	1	1	6	5	20	0	36	0	0	0	1	63	31	30	1	0	3	0	1	0	0	0	4	1	0	1	5	8	3	4
Jonesia	0	6	6	11	10	14	2	0	2	6	3	0	1	3	0	5	0	0	0	0	0	0	0	7	1	2	0	0	0	2	19	9	8	0	0	0	0	0	0	2	0	0	3	0	1	1	1	1	0
Jonquetella	0	0	0	0	0	0	0	0	0	0	0	0	0	0	0	0	0	0	0	0	0	0	0	0	0	0	0	0	0	0	0	0	0	0	0	0	0	0	0	0	0	0	0	0	0	0	0	0	0
Joostella	0	0	0	0	0	0	0	0	0	0	0	0	0	0	0	0	0	0	0	0	0	0	1	2	0	1	0	0	0	0	0	0	0	0	0	0	0	0	0	0	0	0	0	0	0	0	0	0	0
Kaistia	0	0	5	3	4	6	1	5	0	2	0	1	1	0	0	0	0	0	1	0	0	2	0	1	0	4	1	0	0	0	1	1	1	0	0	0	0	0	0	0	0	0	0	0	0	0	0	0	0
Kamptonema	0	0	0	0	0	9	0	0	0	1	0	1	0	0	0	0	0	0	0	0	0	0	0	1	0	3	0	0	0	0	3	2	3	0	0	0	0	0	0	0	1	0	0	1	0	0	0	0	0
Kangiella	2	0	8	4	4	7	6	2	2	4	1	1	10	4	1	6	1	0	1	1	1	2	3	45	0	5	19	2	1	5	7	8	4	0	0	0	0	0	0	1	0	0	0	0	1	0	0	0	1
Ketogulonicigenium	1	0	0	0	1	0	0	1	0	0	0	0	1	0	0	0	0	0	1	0	0	0	0	1	0	2	0	0	0	0	1	2	0	0	0	0	0	0	0	0	0	0	0	0	0	0	0	0	0
Kibdelosporangium	0	3	0	5	5	9	6	6	1	6	6	3	10	4	9	3	1	0	2	0	2	10	4	5	0	7	2	0	0	3	19	12	7	0	0	0	0	1	1	1	1	1	0	1	0	2	1	0	1
Kiloniella	0	0	3	0	2	4	0	0	0	0	0	0	7	0	0	1	0	0	0	0	0	0	0	0	0	4	0	0	0	1	0	1	1	1	0	0	0	0	0	1	2	1	0	0	0	0	1	0	0
Kineosphaera	0	0	1	4	3	1	2	6	0	2	0	0	0	0	1	2	0	0	1	0	0	1	0	4	0	2	0	0	0	0	2	2	2	0	0	0	0	0	0	0	0	0	0	0	0	0	1	0	0
Kiritimatiella	0	2	0	0	0	0	0	0	0	0	0	0	0	1	0	0	0	0	0	0	0	0	0	6	0	0	0	0	0	0	0	0	0	0	0	0	0	0	0	0	0	0	0	0	0	0	0	0	0
Kitasatospora	1	0	2	9	1	0	5	0	0	6	0	1	0	2	9	3	0	0	2	0	0	2	1	4	0	6	3	0	0	1	8	6	10	0	0	0	0	0	1	1	0	2	0	1	1	1	5	1	0
Klebsiella	1	0	6	1	1	3	0	3	0	2	2	0	5	5	0	0	0	0	0	1	0	3	0	14	0	0	0	0	0	1	2	0	0	0	4	0	0	0	0	0	0	1	0	1	0	0	0	0	0
Kluyvera	0	0	2	0	0	0	0	1	0	0	0	0	2	1	0	0	0	0	0	0	0	0	0	0	0	0	0	0	0	0	0	2	0	0	1	0	0	0	0	0	0	0	0	0	0	0	0	0	0
Knoellia	0	5	2	5	21	17	9	5	1	11	2	4	5	1	3	8	1	0	5	3	1	2	4	35	4	16	57	31	22	10	12	17	13	0	0	0	0	1	0	2	0	0	0	0	0	1	0	1	0
Komagataeibacter	0	0	0	2	3	0	0	2	2	2	0	0	3	3	1	0	1	0	0	0	0	3	0	3	0	3	2	0	0	0	5	6	7	0	0	0	0	0	0	1	3	1	0	0	0	0	0	0	1
Kordia	0	0	0	1	3	1	1	1	1	0	0	0	0	2	0	0	0	0	0	1	0	0	0	35	0	0	0	0	0	1	0	0	1	0	0	0	0	0	0	0	0	0	0	0	0	0	0	0	0
Kordiimonas	0	1	8	0	9	14	9	10	4	4	1	3	10	5	2	3	3	3	2	2	5	3	7	57	0	8	87	32	23	22	7	4	5	0	0	0	0	0	0	1	1	0	0	3	0	0	2	2	0
Kosakonia	0	1	0	0	0	0	0	0	0	0	0	0	0	0	0	0	0	0	0	0	0	0	0	0	0	0	0	0	0	0	1	6	0	0	0	0	0	0	0	0	0	0	0	0	0	0	0	0	0
Kosmotoga	0	0	0	0	1	0	0	0	1	0	0	0	0	0	0	0	0	0	0	0	0	0	0	4	0	1	0	0	0	0	0	0	1	0	0	0	0	0	0	0	0	0	0	0	0	0	0	0	0
Kozakia	0	0	0	0	0	0	0	0	0	0	0	0	0	0	0	0	0	0	1	0	0	0	0	1	0	0	0	0	0	0	1	2	1	0	0	0	0	0	0	0	0	0	0	0	0	0	0	0	0
Kribbella	0	4	5	7	30	15	15	16	6	14	2	3	11	1	4	5	0	0	4	1	1	9	11	5	0	16	4	1	0	1	27	21	16	0	0	0	0	0	1	2	2	3	1	1	3	1	3	0	0
Kribbia	0	1	0	2	1	0	0	6	0	0	0	0	0	1	2	0	0	0	0	0	0	2	1	10	0	1	0	0	0	0	0	1	0	0	0	0	0	0	0	0	0	0	0	0	0	0	0	0	0
Ktedonobacter	2	5	25	7	1	3	3	3	4	39	3	7	14	8	19	25	2	0	0	0	3	4	1	6	0	17	4	1	0	4	33	6	14	0	0	0	0	1	0	2	2	7	3	0	0	1	8	0	6
Kurthia	4	8	3	10	1	8	1	0	0	4	0	0	2	6	5	4	0	0	0	0	0	3	0	2	0	3	1	0	0	0	5	6	4	0	0	0	0	0	0	0	0	0	1	0	0	0	2	3	0
Kushneria	0	0	1	5	2	3	1	7	1	2	2	1	1	5	1	3	0	1	2	0	0	2	6	15	0	4	18	0	5	3	6	6	3	0	0	0	0	0	0	0	0	0	0	2	0	0	0	0	0
Kutzneria	1	0	0	5	3	5	9	4	1	1	0	0	5	0	0	1	0	0	0	0	1	6	6	2	0	8	7	1	1	0	13	12	7	0	0	0	0	0	0	3	2	2	2	2	0	0	1	4	1
Kyrpidia	2	8	3	10	5	2	3	6	2	2	2	2	2	1	2	5	0	0	0	0	0	3	0	5	0	1	0	0	0	0	6	4	2	0	0	0	0	0	0	1	1	0	2	1	0	2	1	3	0
Kytococcus	0	0	0	1	1	4	1	3	1	0	0	0	0	1	0	0	0	0	0	0	0	0	1	6	0	4	0	0	0	0	0	0	0	0	0	0	0	0	0	2	0	0	0	0	0	0	0	0	0
Labilibacter	1	0	0	0	0	0	0	0	0	0	0	0	0	0	1	0	0	0	0	0	1	1	0	53	0	1	2	0	0	0	0	0	0	0	0	0	0	0	0	1	0	0	0	0	0	1	0	0	0
Labrenzia	2	6	15	15	19	8	10	15	0	5	4	3	13	18	5	7	2	0	1	2	1	10	7	120	0	14	14	7	0	2	10	11	17	0	0	0	0	0	1	3	1	3	2	1	1	4	0	2	2
Labrys	2	7	4	3	2	5	5	7	1	3	7	0	11	2	9	14	0	0	2	0	0	2	0	5	0	5	0	0	0	0	4	7	12	0	0	0	0	0	0	2	2	0	0	1	0	1	2	1	0
Lachnobacterium	0	0	0	0	0	0	0	0	0	0	0	0	0	0	0	0	0	0	0	0	0	0	0	2	0	0	0	0	0	0	0	0	0	0	0	0	0	0	0	0	0	0	0	0	0	0	0	0	0
Lachnoclostridium	0	0	0	0	0	0	0	0	0	0	1	0	0	1	0	0	0	0	0	1	0	0	0	4	0	0	0	0	0	0	0	0	0	0	0	0	0	0	0	0	0	0	0	0	0	0	0	0	0
Lachnospira	0	0	0	0	0	0	0	0	0	0	0	0	0	0	0	0	0	0	0	0	0	0	0	0	0	0	0	0	0	0	0	0	0	0	0	0	0	0	0	1	0	0	0	0	0	0	0	0	0
Lachnospiraceae bacterium 1_4_56FAA	0	0	0	0	0	0	0	0	0	0	0	0	0	0	0	0	0	0	0	0	0	0	0	0	0	0	0	0	0	0	0	0	0	0	0	0	0	0	0	0	0	0	0	0	0	0	0	0	0
Lachnospiraceae bacterium 10-1	0	0	0	0	0	0	0	0	0	0	0	0	0	0	0	0	0	0	0	0	0	0	0	1	0	0	0	0	0	0	0	0	0	0	0	0	0	0	0	0	0	0	0	0	0	0	0	0	0
Lachnospiraceae bacterium 3-1	0	0	0	0	0	0	0	0	0	0	0	0	0	0	0	0	0	0	0	0	0	0	0	0	0	0	0	0	0	0	0	0	0	0	0	0	0	0	0	0	0	0	0	0	0	0	0	0	0
Lachnospiraceae bacterium 3_1_57FAA_CT1	0	0	0	0	0	0	0	0	0	0	0	0	0	0	0	0	0	0	0	0	0	0	0	1	0	0	0	0	0	0	0	0	0	0	0	0	0	0	0	0	0	0	0	0	0	0	0	0	0
Lachnospiraceae bacterium 9_1_43BFAA	0	0	0	0	0	0	0	0	0	0	0	0	0	0	0	0	0	0	0	0	0	0	0	1	0	0	0	0	0	0	0	0	0	0	0	0	0	0	0	0	0	0	0	0	0	0	0	0	0
Lachnospiraceae bacterium AC2012	0	0	0	0	0	0	0	0	0	0	0	0	0	0	0	0	0	0	0	0	0	0	0	1	0	0	0	0	0	0	2	0	0	0	0	0	0	0	0	0	0	0	0	0	0	0	0	0	0
Lachnospiraceae bacterium AC2014	0	0	0	0	0	0	0	0	0	0	0	0	0	0	0	0	0	0	0	0	0	0	0	0	0	0	0	0	0	0	0	0	0	0	0	0	0	0	0	0	0	0	0	0	0	0	0	0	0
Lachnospiraceae bacterium AC2029	0	0	0	0	0	0	0	0	0	0	0	0	0	0	0	0	0	0	0	0	0	0	0	0	0	0	0	0	0	0	0	0	0	0	0	0	0	0	0	0	0	0	0	0	0	0	0	0	0
Lachnospiraceae bacterium AC2031	0	0	0	0	0	0	0	0	0	0	0	0	0	0	0	0	0	0	0	0	0	0	0	4	0	0	0	0	0	0	0	0	0	0	0	0	0	0	0	0	0	0	0	0	0	0	0	0	0
Lachnospiraceae bacterium AC3007	0	0	0	0	0	0	0	0	0	0	0	0	0	0	0	0	0	0	0	0	0	0	0	0	0	0	0	0	0	0	0	0	0	0	0	0	0	0	0	0	0	0	0	0	0	0	0	0	0
Lachnospiraceae bacterium AD3010	0	0	0	0	0	0	0	0	0	0	0	0	0	0	0	0	0	0	0	0	0	0	0	0	0	0	0	0	0	0	0	0	0	0	0	0	0	0	0	0	0	0	0	0	0	0	0	0	0
Lachnospiraceae bacterium C6A11	0	0	0	0	0	0	0	0	0	0	0	0	0	0	0	0	0	0	0	0	0	0	0	0	0	0	0	0	0	0	0	0	0	0	0	0	0	0	0	0	0	0	0	0	0	0	0	0	0
Lachnospiraceae bacterium COE1	0	0	0	0	0	0	0	0	0	0	0	0	0	0	0	0	0	0	0	0	0	0	0	1	0	0	0	0	0	0	0	0	0	0	0	0	0	0	0	0	0	0	0	0	0	0	0	0	0
Lachnospiraceae bacterium FE2018	0	0	0	0	0	0	0	1	0	0	0	0	0	0	0	0	0	0	0	0	0	0	0	0	0	0	0	0	0	0	1	0	0	0	0	0	0	0	0	0	0	0	0	0	0	0	0	0	0
Lachnospiraceae bacterium MA2020	0	0	0	0	0	0	0	0	0	0	0	0	0	0	0	0	0	0	0	0	0	0	0	1	0	0	0	0	0	0	0	0	0	0	0	0	0	0	0	0	0	0	0	0	0	0	0	0	0
Lachnospiraceae bacterium MC2017	0	0	0	0	0	0	0	0	0	0	0	0	0	0	0	0	0	0	0	0	0	0	0	0	0	0	0	0	0	0	0	0	0	0	0	0	0	0	0	0	0	0	0	0	0	0	0	0	0
Lachnospiraceae bacterium mt14	0	0	0	0	0	0	0	0	0	0	0	0	0	0	0	0	0	0	0	0	0	0	0	0	0	0	0	0	0	0	0	0	0	0	0	0	0	0	0	0	0	0	0	0	0	0	0	0	0
Lachnospiraceae bacterium ND2006	0	0	0	0	0	0	0	0	0	0	0	0	0	0	0	0	0	0	0	0	0	0	0	0	0	0	0	0	0	0	0	0	0	0	0	0	0	0	0	0	0	0	0	0	0	0	0	0	0
Lachnospiraceae bacterium NK4A136	0	0	0	0	0	0	0	0	0	0	0	0	0	0	0	0	0	0	0	0	0	0	0	0	0	0	0	0	0	0	0	0	0	0	0	0	0	0	0	0	0	0	0	0	0	0	0	0	0
Lachnospiraceae bacterium NK4A144	0	0	0	0	0	0	0	0	0	0	0	0	0	0	0	0	0	0	0	0	0	0	0	0	0	0	0	0	0	0	0	0	0	0	0	0	0	0	0	0	0	0	0	0	0	0	0	0	0
Lachnospiraceae bacterium P6B14	0	0	0	0	0	0	0	0	0	0	0	0	0	0	0	0	0	0	0	0	0	1	0	0	0	0	0	0	0	0	0	0	0	0	0	0	0	0	0	0	0	0	0	0	0	0	0	0	0
Lachnospiraceae bacterium TF01-11	0	0	0	0	0	0	0	0	0	0	0	0	0	0	0	0	0	0	0	0	0	0	0	0	0	0	0	0	0	0	0	0	0	0	0	0	0	0	0	0	0	0	0	0	0	0	0	0	0
Lachnospiraceae bacterium TWA4	0	0	0	0	0	0	0	0	0	0	0	0	0	0	0	0	0	0	0	0	0	0	0	2	0	0	0	0	0	0	0	0	0	0	0	0	0	0	0	0	0	0	0	0	0	0	0	0	0
Lachnospiraceae bacterium V9D3004	0	0	0	0	0	0	0	0	0	0	0	0	0	0	0	0	0	0	0	0	0	0	0	3	0	1	0	0	0	0	0	0	0	0	0	0	0	0	0	0	0	0	0	0	0	0	0	0	0
Lachnospiraceae bacterium YSB2008	0	0	0	0	0	0	0	0	0	0	0	0	1	0	0	0	0	0	0	0	0	0	0	0	0	0	0	0	0	0	0	0	1	0	0	0	0	0	0	0	0	0	0	0	0	0	0	0	0
Lacinutrix	1	0	0	2	0	1	0	1	0	7	0	0	1	2	2	1	0	0	0	0	0	1	3	35	0	3	1	0	0	0	3	2	1	0	0	0	0	0	0	0	0	0	0	0	0	0	0	0	0
Lactobacillus	0	0	0	0	0	0	0	0	0	0	0	0	0	0	0	0	0	0	0	0	0	0	0	0	0	0	0	0	0	0	0	0	0	0	0	0	0	0	0	0	0	0	0	0	0	0	0	0	0
Lactococcus	0	0	0	0	0	0	0	0	0	0	0	0	0	0	0	0	0	0	0	0	0	0	0	0	0	0	0	0	0	0	0	0	0	0	0	0	0	0	0	0	0	0	0	0	0	0	0	0	0
Lactonifactor	0	0	0	0	0	0	0	0	0	0	0	0	0	0	0	0	0	0	0	0	0	0	0	17	0	0	0	0	0	0	0	0	0	0	0	0	0	0	0	0	0	0	0	0	0	0	0	0	0
Lacunisphaera	2	0	1	6	9	23	21	10	3	14	6	3	6	4	0	0	0	0	0	0	0	7	1	7	1	15	10	1	1	3	12	16	15	0	0	0	0	0	0	0	1	1	0	0	0	2	0	1	0
Lamprocystis	0	0	0	0	4	3	2	0	0	0	0	0	0	0	0	0	0	0	0	0	0	0	0	12	0	0	0	0	0	0	0	0	0	0	0	0	0	0	0	0	1	0	0	0	0	0	0	0	0
Lampropedia	0	1	1	2	11	12	10	0	4	5	0	2	22	1	0	0	0	0	0	3	0	3	2	7	0	8	5	0	0	3	6	20	5	0	0	0	0	0	0	0	1	0	1	1	0	0	0	0	0
Laribacter	1	0	0	0	3	6	0	1	2	3	2	0	6	2	1	1	0	0	0	0	0	2	1	9	0	2	0	0	0	0	2	0	0	0	0	0	0	0	0	0	0	0	0	0	0	0	0	0	0
Lautropia	1	2	1	3	6	0	0	0	0	1	0	2	4	1	0	4	1	0	1	0	0	1	1	7	0	2	0	0	0	0	2	3	5	0	0	0	0	0	0	1	1	0	1	0	0	0	0	0	0
Leadbetterella	0	1	0	5	3	3	1	6	0	4	2	0	11	1	1	1	0	1	1	0	0	0	1	22	0	2	3	1	0	0	7	8	6	0	0	0	0	0	0	0	2	0	0	0	0	0	0	0	0
Lechevalieria	3	0	0	6	10	7	4	22	1	5	0	3	5	3	4	8	1	0	0	0	1	9	6	8	0	15	3	0	0	2	19	14	13	0	0	0	0	0	0	1	2	0	1	2	3	0	1	0	0
Leclercia	0	0	0	0	0	0	1	0	0	0	0	1	1	0	0	0	0	0	0	0	0	0	0	0	0	0	0	0	0	0	0	0	0	0	0	0	0	0	0	0	0	0	0	0	0	0	0	0	0
Leeia	0	0	0	0	2	2	2	3	0	0	0	0	0	0	0	0	0	1	0	0	0	0	0	16	0	0	0	0	0	0	0	0	1	0	0	0	0	0	0	1	0	0	0	0	0	0	0	0	0
Leeuwenhoekiella	0	0	0	0	2	1	0	0	0	2	0	0	1	0	0	0	0	0	0	0	0	2	0	17	0	1	3	2	3	1	1	1	2	0	0	0	0	0	0	0	0	1	0	0	1	0	0	0	0
Legionella	1	0	0	0	1	0	0	1	0	1	0	1	0	0	0	0	0	0	2	0	0	0	0	15	0	3	1	0	0	0	1	0	0	0	0	0	0	0	0	0	0	0	0	0	0	0	0	0	0
Leifsonia	0	4	0	0	1	0	1	0	2	2	1	0	0	4	0	0	0	0	0	0	0	1	0	1	0	4	0	0	0	0	7	1	5	0	0	0	0	0	0	0	0	0	0	0	0	1	0	0	1
Leisingera	0	0	0	0	0	0	0	0	1	3	0	0	0	0	0	0	0	0	0	0	0	0	0	0	0	0	0	0	0	0	0	0	0	0	0	0	0	0	0	0	0	0	0	0	0	0	0	0	0
Lelliottia	0	0	0	0	0	0	0	0	0	0	0	0	0	0	0	0	0	0	0	0	0	0	0	0	0	1	0	0	0	0	0	0	0	0	0	0	0	0	0	0	0	0	0	0	0	0	0	0	0
Leminorella	0	0	0	0	1	1	5	0	0	0	0	0	0	0	0	1	0	0	0	0	0	0	0	2	0	0	0	0	0	0	0	0	0	0	0	0	0	0	0	1	0	0	0	0	0	0	0	0	0
Lentimicrobium	3	0	4	7	8	5	8	8	1	5	1	3	10	5	2	5	0	0	0	0	0	2	3	43	0	5	1	1	1	1	3	4	6	0	0	0	0	0	0	0	0	0	0	0	0	0	1	1	1
Lentisphaera	0	0	0	0	0	0	0	0	0	0	0	0	0	0	0	0	0	0	0	0	0	0	0	2	0	0	0	0	0	0	0	0	0	0	0	0	0	0	0	0	0	0	0	0	0	0	0	0	0
Lentzea	0	0	1	4	1	5	4	9	0	1	1	0	5	6	2	3	1	0	0	0	0	5	0	2	0	12	1	0	0	0	12	10	7	0	0	0	0	0	0	1	0	0	0	1	1	1	0	1	0
Leptolinea	2	4	0	17	2	7	4	6	2	8	1	3	1	7	3	2	1	0	1	0	0	0	2	43	0	8	0	0	0	0	9	9	3	0	0	0	0	0	0	2	1	0	0	0	0	0	0	2	1
Leptolyngbya	0	0	5	7	7	5	1	10	0	2	1	0	5	0	0	0	0	11	2	0	0	1	1	13	0	23	1	1	1	1	6	3	5	0	0	0	0	0	0	0	2	0	1	1	0	0	1	0	0
Leptonema	0	2	3	4	9	6	3	7	0	4	3	0	4	2	0	7	1	0	1	0	0	0	3	22	0	8	9	1	3	1	5	2	5	0	0	0	0	0	0	0	0	0	0	0	0	0	0	0	0
Leptospira	4	16	15	39	31	36	22	33	10	26	9	11	32	26	19	25	5	1	1	3	4	19	19	135	1	29	43	17	13	16	40	31	31	0	0	1	0	0	1	4	2	2	0	3	4	1	3	3	2
Leptospirillum	0	0	0	0	1	0	0	0	0	0	0	1	0	0	0	0	0	0	0	0	0	0	0	0	0	1	0	0	0	0	0	0	0	0	0	0	0	1	0	1	0	0	0	0	0	0	0	0	0
Leptothrix	0	0	1	1	0	0	2	1	0	3	0	0	0	0	0	0	0	0	0	0	0	1	0	2	0	4	0	0	0	0	0	0	1	0	0	0	0	0	0	0	2	0	0	0	0	0	1	0	0
Leptotrichia	0	0	2	3	0	0	0	0	0	0	2	0	0	0	2	1	0	0	0	0	0	0	0	6	0	1	0	0	0	0	0	1	1	0	0	0	0	0	0	0	0	0	0	0	1	1	0	0	0
Leucothrix	0	0	0	0	6	2	5	1	0	0	0	0	0	2	2	0	2	0	1	0	0	1	1	26	0	1	0	0	0	1	4	2	2	0	0	0	0	0	0	0	0	0	0	0	0	0	0	0	0
Levilinea	1	2	0	9	0	7	2	11	2	7	0	3	1	3	2	8	0	0	0	0	0	1	1	93	0	4	0	0	0	0	9	2	2	3	0	1	1	0	0	14	7	2	1	1	0	0	0	0	0
Lewinella	0	3	5	7	15	8	2	15	2	6	0	2	0	3	0	0	0	0	0	1	0	1	4	33	0	6	3	3	2	1	6	2	3	0	0	0	0	0	0	0	1	3	0	0	0	0	0	0	0
Limnobacter	0	0	0	1	1	7	0	4	0	0	0	0	4	0	0	2	2	0	2	0	0	2	3	17	0	4	0	0	0	0	1	1	3	0	0	0	0	0	0	1	0	1	0	0	0	0	0	0	0
Limnochorda	0	0	0	0	0	4	0	1	0	0	0	0	0	0	0	0	0	0	0	0	0	0	0	0	0	0	0	0	0	0	0	0	1	0	0	1	0	0	0	1	1	0	0	0	0	0	0	1	0
Limnohabitans	0	0	0	0	0	1	2	1	0	4	0	0	0	1	0	0	0	0	0	0	0	0	0	1	0	0	0	0	0	0	0	1	2	0	0	0	0	0	0	0	0	0	0	0	0	0	0	0	0
Limnoraphis	1	0	0	0	0	0	0	0	0	1	0	0	0	0	0	2	0	0	0	0	0	2	0	0	0	0	0	0	0	1	0	0	0	0	0	0	0	0	0	0	0	0	0	0	0	0	0	0	0
Listeria	0	0	0	0	0	0	0	0	0	0	0	0	0	0	0	0	0	0	0	0	0	0	0	0	0	0	0	0	0	0	0	0	0	0	0	0	0	0	0	0	0	0	0	0	0	0	0	0	0
Litoreibacter	0	0	0	0	1	0	0	0	0	0	0	0	0	0	0	0	0	0	0	0	0	0	0	1	0	0	0	0	0	0	0	0	0	0	0	0	0	0	0	0	0	0	0	0	0	0	0	0	0
Loktanella	0	3	0	1	3	2	0	5	0	0	1	0	1	0	0	3	0	0	0	0	0	2	3	15	0	3	3	0	0	0	1	3	1	0	0	0	0	0	0	0	1	0	0	0	0	0	0	0	0
Longilinea	0	0	4	17	0	0	1	2	1	5	0	3	1	8	6	0	0	5	0	0	0	3	1	92	0	6	0	0	0	0	8	0	2	1	0	0	0	0	0	9	2	2	0	1	0	1	2	3	0
Longispora	0	0	1	1	0	0	0	0	1	0	0	0	1	1	0	1	0	0	0	0	0	1	0	1	0	5	0	0	0	0	5	0	0	0	0	0	0	1	0	0	0	0	0	0	0	0	0	0	0
Luminiphilus	0	0	0	0	5	1	0	0	0	0	0	0	0	0	0	0	0	1	0	0	0	0	1	14	0	2	0	0	0	0	0	1	0	0	0	0	0	0	0	0	0	0	0	0	0	0	0	0	0
Lunatimonas	0	2	3	2	2	0	0	0	0	0	0	0	0	0	0	0	0	0	1	0	0	0	0	7	0	0	0	0	0	0	1	2	1	0	0	0	0	0	0	0	0	0	0	0	0	0	0	0	0
Luteibacter	4	9	1	2	9	11	4	1	1	7	1	5	38	6	4	4	0	0	1	0	1	1	2	20	1	7	0	0	1	2	15	13	4	0	0	0	0	0	0	3	1	1	0	0	0	1	0	3	1
Luteimonas	7	4	10	10	22	31	18	14	1	32	4	3	10	6	8	19	0	0	1	2	1	12	6	47	1	14	11	3	0	6	13	33	15	0	0	0	0	0	2	7	5	0	1	4	0	1	2	0	0
Luteipulveratus	0	1	0	2	1	7	4	2	2	0	0	1	0	2	0	0	0	0	2	0	0	1	1	12	0	5	0	1	0	0	1	6	2	0	0	0	0	0	0	1	0	0	0	0	0	0	0	0	0
Lutibacter	0	0	0	1	2	0	0	0	0	0	0	0	1	0	0	0	0	0	0	0	0	0	0	9	0	2	1	0	0	0	0	1	0	0	0	0	0	0	0	0	0	0	0	0	0	0	0	0	0
Lutibaculum	4	1	5	5	2	4	5	6	0	2	3	0	4	3	2	2	0	0	0	0	0	2	0	15	0	3	1	0	0	0	5	6	1	0	0	0	0	0	0	1	2	0	0	0	0	0	0	0	1
Lutispora	0	0	0	0	0	0	0	0	0	0	0	0	0	0	0	0	0	0	0	0	0	0	0	3	0	0	0	0	0	0	0	1	0	0	0	0	0	0	0	0	0	0	0	0	0	0	0	0	0
Lyngbya	0	0	0	0	0	0	0	0	0	1	0	0	0	0	0	0	0	0	0	0	0	1	0	13	0	1	0	0	0	1	2	0	1	0	0	0	0	0	0	0	0	0	0	0	0	0	0	0	0
Lysinibacillus	2	11	3	8	8	1	1	7	0	12	5	1	14	10	5	11	1	0	1	1	0	1	0	12	0	4	2	0	1	1	7	7	7	0	0	0	0	0	0	0	1	0	2	0	0	2	1	0	0
Lysobacter	10	15	22	24	75	74	38	55	9	53	5	11	30	29	15	15	6	2	1	1	2	15	15	83	0	22	7	1	0	2	29	48	34	0	0	0	1	0	0	10	7	1	4	6	5	2	4	2	2
Macellibacteroides	0	0	0	0	0	0	0	0	0	0	0	0	0	0	2	0	0	0	0	0	0	0	0	2	0	0	1	0	0	0	1	4	0	0	0	0	0	0	0	0	1	0	0	0	0	0	0	0	0
Magnetococcus	0	0	0	0	2	0	3	1	1	5	1	0	2	1	0	3	0	0	0	0	0	4	0	13	0	2	0	0	0	0	1	0	0	0	0	0	0	0	0	0	0	0	0	0	0	0	0	0	0
Magnetospira	0	2	7	3	7	0	7	3	0	3	0	0	1	1	0	5	1	1	0	0	0	3	1	15	0	8	3	0	0	0	6	3	2	0	0	0	0	0	0	0	0	1	0	0	0	0	0	0	0
Magnetospirillum	0	2	7	11	10	7	1	1	3	7	2	2	3	2	1	4	0	1	1	0	0	6	1	31	0	9	3	1	1	0	6	8	4	0	0	0	0	0	0	1	2	2	1	0	0	0	0	2	0
Magnetovibrio	0	1	0	1	7	7	0	1	0	4	0	0	1	1	0	0	0	0	0	0	0	3	1	17	0	3	0	0	0	0	1	2	3	0	0	0	0	0	1	0	0	0	0	0	0	0	0	0	1
Mahella	4	2	12	12	0	6	2	5	0	0	1	0	8	8	6	7	0	0	1	0	0	1	0	69	0	0	0	0	0	0	5	2	3	0	0	0	0	0	1	2	0	0	2	1	1	1	0	0	0
Malonomonas	0	1	0	0	0	1	1	0	0	0	0	0	0	1	0	1	0	0	0	0	0	1	0	23	0	2	0	0	0	0	1	0	1	0	0	0	0	0	0	4	0	0	0	0	0	0	0	0	0
Mameliella	0	0	1	3	8	3	0	5	0	0	0	0	2	1	1	0	0	0	0	0	0	0	0	14	0	2	2	0	1	0	4	1	1	0	0	0	0	0	0	0	1	0	0	1	0	0	0	0	1
Mangrovibacter	1	0	0	0	0	0	0	0	0	0	0	0	0	0	0	0	0	0	0	0	0	0	0	1	0	2	0	0	0	0	1	0	0	0	0	0	0	0	0	0	2	0	0	0	0	0	1	0	0
Mangrovimonas	0	0	0	3	2	0	1	1	1	0	3	1	1	0	0	1	1	0	0	0	0	1	0	83	0	2	0	0	0	0	1	3	1	0	0	0	0	0	0	1	0	0	0	0	0	0	0	0	0
Mannheimia	1	0	0	0	2	6	1	1	0	0	1	0	0	0	0	0	0	0	0	0	0	1	1	1	0	1	0	0	0	0	1	2	1	0	0	0	0	0	0	0	0	0	0	0	0	0	0	0	0
Maribacter	0	2	4	3	0	10	0	8	0	0	2	0	0	2	0	0	1	0	0	0	0	0	0	19	0	3	0	0	0	0	2	2	1	0	0	0	0	0	0	1	1	0	0	0	0	0	0	0	0
Maribius	0	0	0	0	0	0	0	0	0	0	0	0	0	0	0	0	0	0	0	0	0	0	0	0	0	0	0	0	0	0	0	0	0	0	0	0	0	0	0	0	0	0	0	0	0	0	0	0	0
Maricaulis	1	1	2	2	6	3	2	0	0	0	0	1	0	1	0	5	0	1	0	0	1	1	1	13	0	1	0	0	0	0	2	2	3	0	0	0	0	0	0	0	2	0	0	1	0	0	1	0	0
Marichromatium	0	0	0	5	3	0	0	6	0	1	2	0	2	2	0	0	0	0	0	0	0	0	0	35	0	2	0	0	0	0	0	0	2	0	0	0	0	0	0	1	0	0	0	0	0	0	0	0	0
Marinagarivorans	0	0	0	5	3	3	0	3	0	0	0	0	1	2	3	1	0	0	0	1	0	2	1	28	0	5	0	0	0	0	4	6	2	0	0	0	0	0	0	0	0	0	1	0	0	1	0	0	0
marine gamma proteobacterium HTCC2080	0	3	1	0	2	2	0	1	0	2	0	0	0	3	0	0	0	0	1	0	0	1	1	10	0	2	0	0	0	0	1	0	2	0	0	0	0	0	0	1	0	0	1	0	0	0	0	0	0
marine gamma proteobacterium HTCC2143	0	0	0	0	0	0	8	1	0	1	0	0	1	0	0	0	0	0	0	1	0	0	0	20	0	0	0	0	0	0	1	1	2	0	0	0	0	0	0	1	0	0	0	0	0	0	0	0	0
marine gamma proteobacterium HTCC2148	0	0	0	1	1	1	0	0	0	0	0	0	0	0	0	0	0	0	0	0	0	1	0	37	0	0	0	0	0	0	0	0	0	0	0	0	0	0	0	0	0	0	0	0	0	0	0	0	0
Marine Group I thaumarchaeote SCGC AAA799-P11	0	0	0	0	0	0	0	6	0	0	0	0	0	0	0	0	0	0	0	0	0	7	0	0	0	3	0	0	0	0	3	0	0	0	0	0	0	0	0	2	0	0	0	0	0	0	0	1	0
Marinifilum	0	0	0	1	0	0	0	9	0	2	0	0	0	0	1	1	0	0	0	0	0	3	2	46	0	2	1	0	1	0	2	2	1	0	0	0	0	0	0	0	0	0	0	0	0	0	0	1	0
Marinilabilia	0	1	0	0	1	0	0	2	1	2	0	0	0	0	0	0	0	0	0	0	0	0	0	6	0	0	0	0	0	0	1	1	0	0	0	0	0	0	0	0	0	0	1	0	0	0	0	0	0
Marinimicrobium	0	0	1	0	2	0	0	1	2	2	0	0	2	3	0	1	0	0	0	1	0	0	1	22	0	0	0	0	0	0	1	2	5	0	0	0	0	0	0	2	0	0	0	0	0	0	0	0	0
Mariniphaga	0	1	1	6	5	1	2	0	0	0	1	0	0	1	0	3	0	0	0	0	0	0	0	146	0	0	0	1	1	0	0	2	0	0	0	0	0	0	0	0	0	0	0	0	0	0	1	0	0
Mariniradius	0	0	0	0	2	2	1	4	0	5	0	1	0	2	0	0	0	0	0	0	0	0	0	2	0	0	0	0	0	0	1	0	0	0	0	0	0	0	0	1	0	0	0	0	0	0	0	0	0
Marinobacter	1	7	15	23	19	18	6	14	5	12	4	4	9	12	2	15	2	1	2	3	2	4	3	109	0	17	13	5	2	5	9	11	10	0	0	0	0	0	0	3	2	2	3	1	1	0	1	1	0
Marinobacterium	5	2	5	10	13	10	7	9	0	9	1	0	16	13	6	5	1	0	1	0	1	5	1	114	0	8	4	2	0	1	6	10	6	0	0	0	0	0	1	2	5	1	1	0	0	0	0	0	0
Marinococcus	0	0	0	0	0	0	0	0	0	0	0	0	0	0	0	0	0	0	0	0	0	0	0	0	0	0	0	0	0	0	0	0	0	0	0	0	0	0	0	0	0	0	0	0	0	0	0	0	0
Marinomonas	2	6	12	22	14	8	4	4	3	6	1	2	8	13	5	8	2	2	0	3	0	5	4	96	0	6	57	28	23	16	8	11	11	0	0	0	0	0	0	3	1	0	1	1	2	0	0	2	1
Marinospirillum	0	0	0	5	6	0	2	0	1	0	1	0	5	1	2	1	1	1	0	0	0	0	0	21	0	0	0	0	0	0	2	7	0	0	0	0	0	1	0	0	0	0	0	0	0	0	1	0	0
Marinovum	0	0	0	0	0	0	0	0	0	0	0	0	0	0	0	0	0	0	0	0	0	0	0	0	0	0	0	0	0	0	0	0	0	0	0	0	0	0	0	0	0	0	0	0	0	0	0	0	0
Mariprofundus	1	0	1	0	1	1	0	1	1	0	1	0	0	0	1	0	0	0	0	0	0	1	0	83	0	1	0	0	1	0	1	2	0	0	0	0	0	0	0	0	0	0	1	0	0	1	0	0	0
Maritalea	0	0	0	0	5	0	0	0	0	0	0	0	0	0	0	0	0	0	0	0	0	1	0	0	0	0	0	0	0	0	0	0	0	0	0	0	0	0	0	0	1	1	0	0	0	0	0	0	0
Maritimibacter	0	0	1	1	3	0	0	0	0	0	0	0	0	0	0	1	0	0	0	0	0	1	0	6	0	0	1	0	0	0	1	2	2	0	0	0	0	0	0	1	0	1	0	1	0	0	0	0	0
Marivirga	0	0	0	6	1	3	0	3	1	1	0	1	2	2	1	1	0	0	0	0	0	2	2	25	0	1	4	3	3	2	3	5	1	0	0	0	0	0	0	0	1	0	0	0	0	1	0	0	0
Marivita	0	0	0	0	0	0	0	0	0	0	0	0	0	0	0	0	0	0	0	0	0	0	0	1	0	0	0	0	0	0	0	0	0	0	0	0	0	0	0	0	0	0	0	0	0	0	0	0	0
Marmoricola	3	0	3	4	13	7	9	7	2	1	0	2	6	1	6	2	2	0	6	4	0	7	4	27	1	24	3	0	0	1	19	23	20	0	0	0	0	0	0	0	0	0	0	1	1	1	2	3	0
Martelella	0	1	0	4	1	2	0	0	0	0	1	3	0	0	0	2	0	0	0	1	0	1	0	8	0	1	1	1	0	0	2	0	2	0	0	0	0	0	0	0	0	0	0	0	1	0	0	0	0
Marvinbryantia	0	0	0	0	0	0	0	0	0	0	0	0	0	0	0	0	0	0	0	0	0	0	0	2	0	0	0	0	0	0	0	0	0	0	0	0	0	0	0	1	0	0	0	0	0	0	0	0	0
Massilia	4	9	4	35	25	36	12	16	3	26	2	11	20	14	7	11	3	1	3	4	0	12	8	51	7	25	17	3	4	0	20	19	24	0	0	0	0	2	0	4	2	0	2	2	0	6	0	2	1
Massilibacterium	0	6	0	3	1	1	0	5	0	4	3	0	2	2	1	4	0	0	0	0	0	2	0	6	0	0	2	1	0	1	4	1	2	0	0	0	0	0	0	0	1	0	0	0	0	1	0	0	0
Mastigocladopsis	0	0	0	0	0	0	0	0	0	0	0	0	0	0	0	0	0	0	0	0	0	0	0	0	0	0	0	0	0	0	0	0	0	0	0	0	0	0	0	0	0	0	0	0	0	0	0	0	0
Mastigocoleus	0	0	0	4	0	0	0	0	1	1	0	0	0	0	0	1	0	0	0	0	0	0	0	3	0	1	1	0	0	0	0	0	0	0	0	0	0	0	0	0	0	0	0	0	0	0	0	0	0
Mediterranea	0	0	0	0	2	0	0	0	0	2	0	0	0	0	0	0	0	0	0	0	0	0	0	1	0	1	0	0	0	0	1	1	0	0	0	0	0	0	0	0	0	0	0	0	0	0	0	0	0
Megamonas	0	0	0	1	0	0	0	0	0	0	0	0	0	0	0	0	0	0	0	0	0	0	0	0	0	0	0	0	0	0	0	0	0	0	0	0	0	0	0	0	0	0	0	0	0	0	0	0	0
Meganema	1	1	0	0	0	0	1	0	0	0	0	0	1	0	0	0	0	0	0	0	0	1	0	2	0	1	1	0	0	0	0	1	1	0	0	0	0	0	0	0	0	0	1	0	0	0	0	0	0
Megasphaera	0	0	0	0	1	0	0	0	0	0	0	0	0	0	0	0	0	1	0	0	0	0	0	3	0	0	0	0	0	0	0	0	0	0	0	0	0	0	0	0	0	0	0	0	0	0	0	0	0
Meiothermus	0	5	17	10	8	12	3	12	2	4	1	4	4	6	2	8	1	1	0	1	0	4	2	13	0	25	2	2	0	2	28	11	9	0	0	0	0	0	1	1	3	1	0	0	2	2	0	0	1
Melaminivora	0	0	0	0	1	0	0	0	0	0	0	0	0	0	0	0	0	0	0	0	0	0	0	0	0	0	0	0	0	0	0	0	0	0	0	0	0	0	0	0	0	0	0	0	0	0	0	0	0
Melioribacter	1	8	11	19	6	11	7	10	2	11	1	2	6	5	0	8	1	0	3	2	1	4	8	132	0	11	10	1	1	4	15	17	9	0	0	0	0	0	0	4	1	3	0	0	2	1	2	0	0
Mesoaciditoga	0	0	0	0	0	0	0	0	0	0	0	0	0	0	0	0	0	0	0	0	0	0	0	1	0	0	0	0	0	0	0	0	0	0	0	0	0	0	0	0	0	0	0	0	0	0	0	0	0
Mesoflavibacter	0	0	0	0	1	0	0	0	0	0	0	0	1	0	0	1	0	0	0	0	0	0	0	1	0	0	0	0	0	0	0	0	1	0	0	0	0	0	0	0	0	0	0	0	0	0	0	0	0
Mesonia	0	0	0	0	8	0	0	3	0	0	0	0	0	0	0	0	0	0	0	0	0	1	0	10	0	1	2	0	0	0	1	0	0	0	0	0	0	0	0	0	0	0	0	0	0	0	0	0	0
Mesorhizobium	4	17	3	5	35	13	11	20	5	11	5	7	14	16	12	8	1	0	4	3	0	10	6	35	0	21	5	0	0	1	19	24	20	0	0	0	0	0	0	2	2	0	1	1	0	0	3	4	0
Mesotoga	0	0	0	0	0	0	0	0	0	0	0	0	0	0	0	0	0	0	0	0	0	0	0	1	0	0	0	0	0	0	0	0	0	0	0	0	0	0	0	0	0	0	0	0	0	0	0	0	0
Methanococcoides	0	0	0	0	0	0	0	0	0	0	0	0	0	0	0	0	0	0	0	0	0	0	0	5	0	0	0	0	0	0	0	0	0	0	0	0	0	0	0	0	0	0	0	0	0	0	0	0	0
Methanococcus	0	0	0	0	0	0	0	0	0	0	0	0	0	0	0	0	0	0	0	0	0	0	0	0	0	0	0	0	0	0	0	0	0	0	0	0	0	0	0	0	0	0	0	0	0	0	0	0	0
methanogenic archaeon ISO4-H5	0	0	0	0	0	0	0	0	0	0	0	0	0	0	0	0	0	0	0	0	0	0	0	1	0	0	0	0	0	0	0	0	0	0	0	0	0	0	0	0	0	0	0	0	0	0	0	0	0
Methanogenium	0	0	0	0	0	0	0	0	0	0	0	0	0	0	0	0	0	0	0	0	0	0	0	1	0	0	0	0	0	0	0	0	0	0	0	0	0	0	0	0	0	0	0	0	0	0	0	0	0
Methanohalobium	0	0	0	0	0	0	0	0	0	0	0	0	0	0	0	0	0	0	0	0	0	0	0	0	0	0	0	0	0	0	0	0	0	0	0	0	0	0	0	0	0	0	0	0	0	0	0	0	0
Methanohalophilus	0	0	0	0	0	0	0	0	0	0	0	0	0	0	0	0	0	0	0	0	0	0	0	0	0	0	0	0	0	0	0	0	0	0	0	0	0	0	0	0	0	0	0	0	0	0	0	0	0
Methanolacinia	0	0	0	0	0	0	0	0	0	0	0	0	0	0	0	0	0	0	0	0	0	0	0	3	0	0	0	0	0	0	0	0	0	0	0	0	0	0	0	0	0	0	0	0	0	0	0	0	0
Methanolobus	0	0	0	0	0	0	0	0	0	0	0	0	0	0	0	0	0	0	0	0	0	0	0	8	0	0	0	0	0	0	0	0	0	0	0	0	0	0	0	0	0	0	0	0	0	0	0	0	0
Methanomassiliicoccus	0	0	0	3	0	0	0	0	1	1	0	0	0	0	0	0	0	0	0	0	0	0	0	15	0	2	0	0	0	0	2	0	0	0	0	0	0	0	0	0	0	0	0	0	0	0	0	0	0
Methanomethylovorans	0	0	0	0	0	0	0	0	0	0	0	0	0	0	0	0	0	0	0	0	0	0	0	1	0	0	0	0	0	0	0	0	0	0	0	0	0	0	0	0	0	0	0	0	0	0	0	0	0
Methanoplanus	0	0	0	0	0	0	0	0	0	0	0	0	0	0	0	0	0	0	0	0	0	0	0	7	0	0	0	0	0	0	0	0	0	0	0	0	0	0	0	0	0	0	0	0	0	0	0	0	0
Methanosalsum	0	0	0	0	0	0	0	0	0	0	0	0	0	0	0	0	0	0	0	0	0	0	0	2	0	0	0	0	0	0	0	0	0	0	0	0	0	0	0	0	0	0	0	0	0	0	0	0	0
Methanosarcina	0	0	0	0	0	0	0	0	0	0	0	0	0	0	0	0	0	0	0	0	0	1	0	20	0	0	0	0	0	0	0	0	0	0	0	0	0	0	0	0	0	0	0	1	0	0	0	0	0
Methanosphaerula	0	0	2	0	0	0	0	0	0	0	0	0	0	0	0	0	0	0	0	0	0	0	0	0	0	0	0	0	0	0	0	0	0	0	0	0	0	0	0	0	0	0	0	0	0	0	0	0	0
Methanotorris	0	0	0	1	0	0	0	0	0	0	0	0	0	0	0	0	0	0	0	0	0	0	0	0	0	0	0	0	0	0	0	0	0	0	0	0	0	0	0	0	0	0	0	0	0	0	0	0	0
Methermicoccus	0	0	0	0	0	0	2	1	0	0	0	0	0	0	0	0	0	0	0	0	0	0	0	13	0	0	0	0	0	0	0	0	0	0	0	0	0	0	0	0	0	0	0	0	0	0	0	0	0
Methylibium	1	0	0	1	6	14	4	2	1	11	3	2	1	2	1	3	0	0	0	0	0	3	0	3	0	5	0	0	0	0	4	7	2	0	0	0	0	0	0	1	3	0	0	0	0	0	0	0	0
Methylobacillus	0	0	0	5	2	2	1	1	1	1	0	1	2	1	0	2	0	0	0	0	0	2	1	21	1	2	0	1	1	0	1	1	2	0	0	0	0	0	0	0	0	0	0	0	1	0	0	1	0
Methylobacter	1	0	0	4	5	3	3	1	0	0	0	0	3	3	0	3	0	1	1	0	0	3	0	65	0	0	1	0	0	1	4	2	3	0	0	0	0	0	0	0	0	0	1	0	0	0	0	0	0
Methylobacterium	5	10	14	33	34	38	27	20	5	28	16	9	18	11	8	13	8	3	10	3	8	21	20	93	12	42	36	8	15	10	28	33	30	0	0	0	0	1	0	7	2	0	1	4	0	4	4	3	3
Methylocapsa	0	19	4	9	11	5	2	1	2	1	5	7	7	9	5	0	0	0	2	0	0	5	0	4	0	5	5	1	0	0	14	5	15	0	0	0	0	0	0	0	1	1	1	0	1	0	0	0	1
Methyloceanibacter	0	0	3	11	24	32	15	23	7	1	5	1	8	0	2	3	0	0	0	0	0	30	5	194	0	27	15	0	3	4	36	8	17	0	0	1	0	1	1	17	9	0	2	5	3	6	1	3	1
Methylocella	1	13	5	4	12	4	4	0	1	3	5	3	2	15	6	1	0	0	1	0	2	6	2	10	0	7	2	0	0	1	17	7	6	0	0	0	0	0	0	0	1	2	0	1	0	1	0	0	1
Methylococcaceae bacterium 73a	1	1	9	11	0	2	1	2	1	4	2	0	0	3	1	0	0	0	0	1	0	1	1	24	0	6	0	0	0	0	3	4	4	0	0	0	0	0	0	0	0	0	0	0	0	0	0	1	0
Methylococcaceae bacterium Sn10-6	0	0	0	0	0	0	0	0	0	0	0	0	0	0	0	0	0	0	0	0	0	0	0	0	0	0	0	0	0	0	0	0	0	0	0	0	0	0	0	0	0	0	0	0	0	0	0	0	0
Methylococcus	1	4	1	13	14	14	3	8	1	1	1	2	3	1	4	4	0	0	0	1	1	2	5	48	0	4	2	0	0	0	5	4	3	0	0	0	0	0	0	1	1	0	1	1	0	0	0	0	1
Methylocystis	2	8	5	19	16	13	6	16	5	10	2	6	13	11	6	6	1	0	2	2	3	5	6	39	1	18	15	4	4	2	19	11	18	0	0	0	0	0	0	3	2	2	2	1	3	2	1	3	1
Methyloferula	1	1	4	2	1	2	0	0	0	2	3	0	3	9	2	6	0	0	1	1	1	0	2	8	0	2	2	0	0	0	3	4	1	0	0	0	0	0	0	1	0	0	0	0	1	2	0	1	1
Methyloglobulus	0	0	0	0	0	0	0	0	0	1	0	0	2	0	0	0	0	1	0	0	0	0	0	8	0	0	0	1	0	0	1	0	1	0	0	0	0	0	0	0	0	0	1	0	0	0	0	0	0
Methylohalobius	1	3	4	5	6	0	2	4	0	5	3	0	4	0	0	3	0	1	0	1	1	1	0	26	0	2	2	0	0	0	3	3	1	0	0	0	0	0	0	1	0	2	0	0	0	0	0	0	0
Methylomarinum	0	1	1	6	3	1	1	1	1	1	2	1	2	4	1	0	2	1	1	0	0	0	1	38	0	4	1	0	1	0	5	1	0	0	0	0	0	0	0	0	0	0	2	0	0	0	1	0	0
Methylomicrobium	1	4	4	4	1	9	10	7	1	10	2	0	11	12	0	4	1	0	2	2	2	1	3	108	0	5	41	24	17	6	18	12	8	0	0	0	0	0	0	3	0	1	0	0	0	0	0	1	0
Methylomonas	5	1	2	5	11	4	6	3	3	1	1	1	11	5	1	2	0	1	4	0	1	2	4	107	0	8	3	2	1	1	10	4	4	0	0	0	0	0	1	0	0	0	0	1	0	0	1	1	0
Methylophaga	0	0	1	1	9	10	5	13	3	2	1	1	8	0	0	2	1	0	0	0	0	2	0	171	0	4	1	1	0	0	7	6	8	0	0	0	0	0	0	1	1	0	2	0	0	1	0	1	0
Methylophilaceae bacterium 11	0	0	0	0	0	0	0	0	0	0	0	0	0	1	0	0	0	0	0	0	0	0	0	1	0	0	1	0	0	0	0	0	1	0	0	0	0	0	0	0	0	0	0	0	0	0	0	0	0
Methylophilales bacterium HTCC2181	0	0	0	1	0	0	1	0	0	3	0	0	0	0	0	0	0	0	0	0	0	0	0	6	0	3	1	1	1	0	3	0	0	0	0	0	0	0	0	0	0	0	0	0	0	0	0	0	0
Methylophilales bacterium LSUCC0135	0	0	0	4	6	8	10	3	0	8	0	0	2	1	2	2	0	0	0	0	1	1	0	4	1	1	0	0	0	0	1	1	0	0	0	0	0	0	0	1	0	0	0	0	1	0	0	0	0
Methylophilus	0	0	0	2	2	0	0	6	0	4	0	0	0	0	0	0	1	0	0	0	0	0	0	2	0	1	0	0	0	0	1	0	2	0	0	0	0	0	0	0	0	1	1	0	0	0	0	0	0
Methylopila	0	0	1	7	4	1	8	3	1	2	0	2	5	0	0	0	0	0	1	0	0	0	0	8	0	7	0	0	0	1	5	5	5	0	0	0	0	0	0	1	1	3	3	0	1	0	0	0	0
Methylosarcina	1	0	1	2	7	3	1	1	2	4	0	1	2	2	0	1	0	0	1	0	0	1	0	33	0	1	0	0	0	0	6	2	4	0	0	0	0	0	0	5	1	0	0	0	0	0	1	1	0
Methylosinus	0	4	4	13	7	5	5	11	2	4	2	1	12	7	4	6	1	1	0	1	1	6	5	30	0	9	5	0	0	0	8	14	12	0	0	0	0	0	0	4	1	0	0	2	0	0	3	0	0
Methylotenera	1	1	3	8	9	12	10	7	0	6	0	3	5	12	1	3	1	2	2	2	1	3	7	21	2	7	12	4	1	3	5	14	6	0	0	0	0	0	0	2	0	0	0	0	0	0	0	0	0
Methyloversatilis	4	2	6	13	14	6	4	8	0	4	0	0	9	5	1	3	0	0	2	0	2	10	2	43	0	12	5	1	0	0	8	12	7	0	0	0	0	0	0	6	2	0	0	1	2	2	0	0	0
Methylovorus	1	0	0	6	2	6	4	1	0	1	1	0	8	0	1	2	0	2	0	0	0	2	1	13	0	4	0	0	0	2	0	9	2	0	0	0	0	0	0	1	0	0	0	0	0	0	0	0	0
Methylovulum	0	1	0	2	3	0	1	0	0	6	1	0	0	3	0	0	1	0	0	0	0	0	0	26	0	1	4	0	0	0	0	0	2	0	0	0	0	0	0	1	0	0	0	0	0	0	0	0	0
Microbacterium	1	0	4	3	6	7	5	4	2	12	0	3	4	1	10	1	0	0	1	0	0	5	5	8	4	10	6	0	1	0	18	11	6	0	0	0	0	0	1	1	1	0	1	0	0	2	2	2	0
Microbispora	5	8	13	10	6	19	6	19	2	15	5	1	10	5	12	5	1	0	2	0	0	14	4	11	0	20	2	0	0	1	34	24	22	0	0	0	0	2	1	4	2	3	5	2	1	4	6	0	1
Microbulbifer	1	1	6	8	5	5	3	17	1	6	1	1	4	3	7	1	1	1	1	0	3	6	1	95	1	4	6	1	3	3	3	6	11	0	0	1	0	0	0	4	2	0	0	1	2	1	0	1	2
Microcoleus	0	0	0	0	0	1	0	1	2	0	0	0	0	0	0	0	1	0	11	0	0	0	0	1	0	7	0	0	0	0	1	0	0	0	0	0	0	0	0	0	0	0	0	0	0	0	0	0	0
Microcystis	0	1	0	0	1	3	0	0	0	1	0	0	1	1	0	0	1	2	1	0	0	0	0	11	0	3	0	0	0	0	1	1	2	0	0	0	0	0	0	0	0	0	0	0	0	0	0	0	0
Microlunatus	2	3	2	4	5	7	1	1	1	2	1	3	5	2	1	2	3	0	3	1	2	0	8	39	1	5	41	13	9	7	12	6	9	1	0	0	0	0	0	0	0	0	0	1	0	2	1	1	1
Micromonospora	10	5	24	27	25	35	26	55	10	21	3	6	36	25	11	7	4	1	8	2	2	23	18	59	0	73	19	1	2	5	86	85	62	0	0	0	2	0	3	5	5	0	4	5	3	5	11	8	1
Microscilla	0	2	3	0	2	3	1	5	0	3	0	0	1	2	2	0	0	0	0	0	1	1	2	10	0	4	0	0	0	3	5	2	5	2	0	0	0	0	0	0	1	0	0	0	0	0	0	0	1
Microtetraspora	0	1	3	5	3	1	0	1	1	5	0	1	0	5	4	2	0	1	2	0	0	1	4	1	0	9	1	1	0	0	11	4	11	0	0	2	0	0	0	0	0	3	2	0	0	0	3	0	2
Microvirga	2	9	6	11	22	11	4	9	5	4	5	7	5	6	6	7	11	1	22	1	3	7	6	34	0	22	3	2	2	2	24	11	10	0	0	0	0	0	0	4	2	3	1	0	1	1	0	1	0
Microvirgula	0	0	0	0	1	0	0	0	0	0	0	1	0	0	0	0	0	0	0	0	0	1	0	3	0	1	0	0	0	0	0	0	0	0	0	0	0	0	0	0	0	0	0	0	0	0	0	0	0
Millisia	0	0	0	0	3	0	1	0	0	0	0	0	0	0	0	4	0	2	0	0	0	0	1	1	0	3	0	0	0	0	2	0	0	0	0	0	0	0	0	0	0	0	0	0	0	0	1	0	0
Mitsuaria	0	2	4	3	4	3	2	0	2	0	0	0	8	0	0	2	1	0	1	0	0	2	0	5	0	4	0	0	0	5	1	4	0	0	0	0	0	0	0	0	1	0	0	0	0	1	0	0	0
Mitsuokella	0	1	0	1	0	0	0	0	0	0	0	0	0	0	2	0	0	0	0	0	0	0	0	0	0	1	0	0	0	0	0	0	0	0	0	0	0	0	0	0	0	0	0	0	0	0	0	0	0
Mizugakiibacter	1	7	13	9	21	20	6	19	1	12	4	0	11	9	5	1	2	0	3	1	2	6	8	56	0	11	1	0	0	1	8	9	10	0	0	0	0	0	0	3	1	2	1	1	0	0	0	0	0
Mobilicoccus	0	3	3	6	6	5	5	3	1	6	0	1	7	2	2	5	0	0	0	0	0	4	1	3	0	7	0	0	0	0	19	4	12	0	0	0	0	0	0	0	0	0	0	0	0	0	1	0	1
Modestobacter	0	0	0	1	3	3	0	5	0	0	1	0	8	0	2	4	1	0	3	0	0	1	3	5	2	8	1	0	1	3	8	7	7	0	0	0	0	0	0	1	1	0	0	0	0	0	0	0	0
Moellerella	0	0	0	0	1	0	0	0	0	0	0	0	1	0	0	0	0	0	0	0	0	0	0	6	0	0	0	0	0	0	0	0	1	0	0	0	0	0	0	0	0	0	0	0	0	0	0	0	1
Moorea	0	0	3	0	3	0	0	0	0	0	0	1	0	2	2	0	0	0	0	0	0	1	0	4	0	4	0	0	0	0	0	0	0	0	0	0	0	0	0	0	0	0	0	0	0	0	0	0	0
Moorella	0	0	2	1	0	1	0	1	0	0	0	0	0	0	0	2	0	0	0	0	0	1	0	75	0	2	0	0	0	0	2	0	1	0	0	0	0	0	0	3	0	0	0	0	0	0	0	0	0
Moraxella	0	0	4	0	7	1	5	2	0	0	2	1	4	1	0	0	0	0	1	0	0	4	1	27	0	0	1	0	0	0	1	3	3	0	0	0	0	0	0	0	0	1	0	0	0	0	0	0	0
Morganella	0	3	2	5	0	1	0	1	1	0	0	3	4	4	1	0	1	0	2	0	0	0	2	27	0	2	2	0	0	0	1	7	5	0	0	0	0	0	0	0	0	0	0	0	1	1	0	0	1
Moritella	0	1	0	0	3	0	0	5	1	2	0	0	0	0	1	0	1	0	0	2	0	0	4	18	0	1	0	0	0	0	0	3	0	0	0	0	0	0	0	0	0	0	0	0	0	0	0	0	0
Mucilaginibacter	20	17	31	41	26	55	59	25	9	124	28	6	81	61	29	15	1	1	5	4	0	20	4	96	4	31	94	18	23	18	83	82	52	0	0	0	0	0	2	2	5	2	2	2	0	1	2	3	0
Mucinivorans	0	0	0	1	3	0	0	1	0	0	0	0	1	0	0	0	0	0	0	0	0	0	0	6	0	0	1	0	0	0	0	0	3	0	0	0	0	0	0	0	0	0	0	0	0	0	0	0	0
Mucispirillum	0	0	0	0	0	0	0	0	0	0	0	0	0	0	0	0	0	0	1	0	0	0	0	2	0	0	0	0	0	0	0	0	0	0	0	0	0	0	0	0	0	0	0	0	0	0	0	0	0
Muribacter	0	0	0	0	0	0	0	0	0	0	0	0	0	0	0	0	0	0	0	0	0	0	0	14	0	0	0	0	0	0	0	0	0	0	0	0	0	0	0	0	0	0	0	0	0	0	0	0	0
Muricauda	0	0	1	2	1	7	1	0	1	0	0	0	1	2	0	2	0	0	0	2	0	0	0	70	0	1	2	0	0	0	2	1	3	0	0	0	0	0	0	0	0	0	0	1	0	1	0	0	0
Mycobacterium	12	37	79	47	56	94	49	65	14	55	23	19	82	16	24	49	10	1	14	9	20	36	37	200	17	110	46	9	7	8	232	165	165	0	0	2	0	3	3	5	2	3	6	9	4	7	9	8	9
Myroides	2	0	0	4	7	0	3	4	1	1	0	2	2	3	1	3	0	0	0	0	1	1	1	26	0	3	0	0	0	1	0	2	2	0	0	0	0	0	0	0	1	0	0	0	0	0	0	1	0
Myxococcus	8	47	51	76	20	54	12	24	7	39	11	9	41	27	32	31	1	0	4	1	1	7	2	17	0	19	8	0	1	3	34	12	14	0	0	0	0	1	1	3	7	3	4	4	4	4	2	3	3
Myxosarcina	3	0	0	0	0	0	0	0	0	0	0	0	0	1	0	0	0	0	0	0	0	0	0	83	0	1	0	0	0	0	0	1	0	0	0	0	0	0	0	0	0	0	0	0	0	0	0	1	0
Nafulsella	3	2	9	17	12	18	8	18	3	4	0	1	7	6	1	3	1	0	1	4	0	3	1	55	0	9	15	7	2	5	4	4	11	0	0	0	0	1	0	0	0	0	2	0	1	1	0	0	0
Nakamurella	0	1	0	1	8	5	3	0	2	1	1	1	6	0	0	1	0	0	3	1	1	2	0	6	0	9	3	0	0	0	9	5	9	0	0	0	0	0	0	1	0	0	1	0	0	1	0	0	0
Natronohydrobacter	0	0	0	0	0	0	0	0	0	0	0	0	0	0	0	0	0	0	0	0	0	0	0	0	0	0	0	0	0	0	0	0	0	0	0	0	0	0	0	0	0	0	0	0	0	0	0	0	0
Necropsobacter	0	0	0	1	0	0	0	0	0	0	0	0	2	0	0	2	0	0	0	0	0	0	0	2	0	1	0	0	0	0	0	0	0	0	0	0	0	0	0	0	0	0	0	0	0	0	0	0	0
Neglecta	0	0	0	0	0	0	0	0	0	0	0	0	0	0	0	0	0	0	0	0	0	0	0	3	0	0	0	0	0	0	0	0	0	0	0	0	0	0	0	0	0	0	0	0	0	0	0	0	0
Neisseria	0	0	0	0	0	0	0	0	0	0	0	0	0	0	0	0	0	0	0	0	0	0	0	0	0	0	0	0	0	0	0	0	0	0	0	0	0	0	0	0	0	0	0	0	0	0	0	0	0
Neokomagataea	1	0	1	0	0	2	1	2	0	0	0	0	0	0	0	0	0	0	0	1	1	0	0	0	0	0	0	0	0	0	1	0	2	0	0	0	0	0	0	0	0	0	0	0	0	0	0	0	0
Neorhizobium	0	0	0	1	1	0	0	0	0	0	0	0	0	1	0	1	0	0	0	0	0	0	0	5	0	0	0	0	0	0	2	5	1	0	0	0	0	0	0	0	0	0	0	0	0	0	0	0	0
Neptuniibacter	1	0	0	2	1	4	4	5	0	2	0	0	4	3	0	6	0	1	0	0	0	3	1	12	0	2	2	0	1	0	1	0	1	0	0	0	0	0	0	1	0	0	0	0	0	0	1	0	0
Neptunomonas	0	5	0	3	4	5	4	3	0	5	2	0	2	1	2	2	0	0	0	0	1	2	0	22	0	3	1	1	1	0	2	1	2	0	0	0	0	0	0	0	2	0	1	0	0	0	0	0	0
Nereida	0	0	0	0	0	0	0	0	0	0	0	0	0	0	0	0	0	0	0	0	0	0	0	0	0	0	0	0	0	0	0	0	0	0	0	0	0	0	0	0	0	0	0	0	0	0	0	0	0
Nesiotobacter	2	0	4	0	1	1	1	8	2	1	0	2	0	1	1	3	0	0	0	0	0	2	1	7	0	4	0	2	0	1	4	6	2	0	0	0	0	0	0	1	0	0	0	0	0	0	0	0	0
Nesterenkonia	0	0	0	0	0	0	0	0	0	0	0	0	0	0	0	0	0	0	0	0	0	0	0	0	0	0	0	0	0	0	0	0	0	0	0	0	0	0	0	0	0	0	0	0	0	0	0	0	0
Nevskia	2	2	4	5	4	3	5	5	3	1	4	2	6	0	0	0	0	0	1	0	0	2	1	15	0	6	1	0	0	0	6	11	6	0	0	0	0	0	0	2	2	0	1	0	0	0	0	0	0
Niabella	4	3	3	11	32	20	9	14	1	21	3	2	6	4	4	3	6	2	4	5	0	5	5	34	0	19	4	5	1	4	14	15	10	0	0	1	0	0	0	0	1	0	1	0	0	0	0	0	0
Niastella	8	7	12	32	64	77	34	65	6	27	11	18	31	2	13	8	8	4	9	2	2	11	13	33	2	46	15	8	5	10	32	48	39	0	0	0	0	0	0	0	4	2	1	0	1	4	6	3	2
Nioella	0	0	0	0	0	0	0	0	0	0	0	0	0	0	0	0	0	0	0	0	0	0	0	1	0	0	0	0	0	0	0	0	0	0	0	0	0	0	0	0	0	0	0	0	0	0	0	0	0
Nisaea	0	5	3	2	1	7	1	4	1	1	2	2	2	0	2	2	0	0	0	0	0	1	1	18	0	4	2	1	0	1	3	5	4	0	0	1	0	0	0	0	2	0	2	0	0	0	0	0	0
Nissabacter	0	0	0	0	0	1	0	1	0	0	0	0	0	0	0	0	0	0	1	0	0	0	0	2	0	1	0	0	0	0	0	1	0	0	0	0	0	0	0	0	0	0	0	0	0	0	0	0	0
Nitratifractor	0	0	0	0	0	0	0	0	0	0	0	0	0	0	0	0	0	0	0	0	0	0	0	3	0	0	0	0	0	0	0	0	0	0	0	0	0	0	0	0	0	0	0	0	0	0	0	0	0
Nitratireductor	1	4	3	7	5	10	4	6	0	5	0	3	11	3	1	8	1	0	0	0	0	3	2	23	0	5	5	0	0	0	5	3	4	0	0	0	0	0	1	2	3	0	1	0	0	1	1	0	1
Nitratiruptor	1	0	0	0	0	0	0	0	0	0	0	0	0	0	0	0	0	0	0	0	0	1	0	0	0	0	0	0	0	0	0	0	0	0	0	0	0	0	0	0	0	0	0	0	0	0	0	0	0
Nitriliruptor	0	0	0	9	11	2	0	10	2	0	1	3	0	2	0	1	0	1	0	0	0	3	2	18	0	17	1	0	0	0	9	9	6	0	0	0	0	0	0	1	0	0	0	2	0	2	0	0	0
Nitrincola	0	3	3	5	5	2	5	0	0	3	0	0	3	1	2	6	0	0	1	1	0	0	1	29	1	1	2	0	0	0	4	0	3	0	0	0	0	0	0	1	0	0	0	0	0	0	1	0	1
Nitrobacter	1	2	16	11	14	21	3	6	1	20	4	7	13	5	6	8	1	0	0	3	0	7	6	22	0	6	7	1	1	4	14	7	14	0	0	1	0	0	0	2	3	3	2	0	0	0	1	1	2
Nitrococcus	2	3	3	12	1	6	0	1	0	2	1	0	0	1	2	1	0	0	0	0	0	1	0	3	0	1	2	2	1	1	1	0	3	0	0	0	0	0	0	0	0	0	1	0	0	0	0	0	0
Nitrosococcus	1	1	6	11	5	2	4	2	0	9	1	2	5	5	5	5	0	0	1	2	2	0	2	40	0	6	4	0	1	0	0	10	6	0	0	0	0	0	0	0	0	0	1	0	0	1	0	0	1
Nitrosomonas	2	4	14	34	63	30	14	38	5	9	7	11	32	10	10	3	4	0	2	0	1	10	8	84	0	37	4	3	0	3	17	25	25	0	0	0	0	0	0	17	10	0	3	0	1	0	3	4	0
Nitrosopumilus	0	0	0	5	0	0	0	8	0	1	0	0	0	0	0	0	0	1	0	0	0	6	0	0	0	2	0	0	0	0	6	0	0	0	0	0	0	0	0	2	2	0	0	1	0	0	0	1	0
Nitrososphaera	0	0	0	1	2	1	0	31	0	0	0	2	0	0	0	0	0	0	0	2	1	17	4	0	0	29	0	0	0	0	12	3	0	0	0	0	0	0	0	8	14	0	1	2	0	0	0	1	0
Nitrosospira	1	4	6	20	25	14	5	18	2	14	5	3	7	6	1	4	0	1	1	2	1	9	4	55	1	17	9	0	1	1	13	12	21	0	0	0	0	3	0	4	1	1	0	1	1	0	1	1	1
Nitrospina	0	0	0	0	0	0	0	0	0	0	0	0	0	0	0	0	0	0	0	0	0	0	0	2	0	0	0	0	0	0	0	0	0	0	0	0	0	0	0	0	0	0	0	0	0	0	0	0	0
Nitrospira	12	36	70	207	141	91	52	120	28	61	32	30	70	60	53	50	2	4	5	11	6	91	33	123	0	79	140	39	40	43	98	69	72	0	0	1	0	5	3	20	21	13	9	8	7	12	6	12	6
Nitrospirillum	3	0	1	8	6	4	2	3	0	7	1	1	5	3	0	5	0	1	0	1	1	6	1	28	0	8	3	0	0	1	6	8	6	0	0	0	0	0	0	1	2	0	1	1	1	1	0	2	0
Niveispirillum	0	0	0	2	5	9	0	3	1	1	0	0	2	0	0	3	0	0	0	0	0	0	0	8	0	5	0	0	0	0	6	1	1	0	0	0	0	0	0	0	0	1	0	0	0	0	0	0	0
Nocardia	1	10	11	18	17	20	18	22	6	21	5	2	19	7	12	15	0	0	4	1	0	26	5	14	0	36	6	1	2	0	52	44	33	0	0	0	0	1	0	3	1	1	0	3	1	6	5	2	1
Nocardioides	8	11	10	42	100	71	37	63	13	35	10	10	32	10	22	32	7	7	23	2	4	21	50	140	21	103	35	13	11	10	110	112	90	0	0	2	0	0	1	11	7	5	3	2	5	6	8	5	3
Nocardiopsis	3	2	7	9	6	4	8	6	1	13	0	1	8	7	2	1	1	2	6	0	1	9	3	17	0	17	1	0	0	1	26	19	16	0	0	0	0	0	0	0	1	0	0	1	2	2	3	1	2
Nodosilinea	0	0	0	0	0	0	0	1	0	0	0	0	0	0	0	0	0	0	0	0	0	0	0	1	0	2	0	0	0	0	0	0	0	0	0	0	0	0	0	0	0	0	0	0	0	0	0	0	0
Nodularia	1	0	0	0	0	3	2	0	1	3	0	0	0	0	0	0	1	0	0	0	0	0	1	1	0	0	0	0	0	0	0	2	0	0	0	0	0	0	0	0	1	0	0	0	0	0	0	0	0
Nonlabens	0	0	0	0	0	0	0	0	0	0	0	0	0	0	0	0	0	0	0	0	0	0	1	7	0	0	0	0	0	1	0	1	1	0	0	0	0	0	0	0	0	0	0	0	0	0	0	0	0
Nonomuraea	1	1	2	4	1	5	0	3	0	4	2	0	1	0	0	2	0	0	5	0	0	0	1	2	0	4	0	0	0	1	9	5	5	0	0	1	0	0	0	0	1	0	2	0	0	1	4	0	2
Nostoc	2	0	8	5	0	4	1	3	0	4	0	1	0	0	0	0	0	0	0	0	0	1	0	6	0	9	0	0	0	0	2	1	0	0	0	0	0	0	0	0	0	0	0	0	0	0	1	0	0
Noviherbaspirillum	1	4	0	2	1	2	0	7	1	1	1	0	1	6	5	0	1	0	0	0	0	3	2	19	0	2	0	0	0	0	1	2	1	0	0	0	0	0	0	0	0	0	0	0	0	0	0	0	0
Novispirillum	0	5	3	1	0	1	0	0	0	0	0	0	0	0	0	0	0	0	0	0	0	0	1	3	0	2	0	0	0	0	2	2	2	0	0	0	0	0	0	0	0	0	1	0	0	0	0	0	1
Novosphingobium	1	0	15	36	17	22	5	20	0	8	5	1	15	5	2	4	1	0	14	0	0	3	6	81	2	18	2	0	0	1	12	10	11	0	0	0	0	0	0	1	1	0	0	1	0	0	1	2	1
Oblitimonas	2	0	0	0	0	0	3	0	0	1	0	0	6	0	3	0	0	0	0	0	0	0	0	11	0	0	0	0	0	0	0	2	1	0	0	0	0	0	0	1	0	0	0	0	0	0	0	0	0
Oceanibaculum	1	6	4	6	8	19	2	5	4	3	3	4	4	3	5	2	1	0	0	1	0	4	1	7	0	21	0	0	0	0	18	20	6	0	0	0	0	1	0	0	1	0	0	0	0	1	2	1	1
Oceanibulbus	0	0	0	0	0	0	0	0	0	0	0	0	0	0	0	0	0	0	0	0	0	0	0	0	0	0	0	0	0	0	0	0	0	0	0	0	0	0	0	0	0	0	0	0	0	0	0	0	0
Oceanicaulis	4	10	10	11	4	12	4	10	0	1	3	4	14	8	6	2	1	1	0	2	0	2	2	41	0	2	4	1	0	1	7	10	5	0	0	0	0	0	0	0	0	0	0	0	2	0	0	2	0
Oceanicola	0	1	0	0	2	2	1	6	0	0	1	1	0	1	4	0	0	0	0	0	3	1	1	19	0	0	2	1	0	0	2	4	2	0	0	0	0	0	0	1	1	0	0	1	0	0	0	0	0
Oceanimonas	1	0	1	5	2	0	1	3	1	3	0	0	0	1	0	0	0	0	0	0	0	1	0	7	0	0	0	0	0	0	3	1	0	0	0	0	1	0	0	1	1	0	0	0	0	0	0	0	0
Oceaniovalibus	0	4	7	13	1	9	0	10	1	1	1	1	1	1	2	3	0	0	0	1	0	0	0	4	0	0	2	0	0	0	5	2	3	0	0	0	0	0	0	0	0	0	0	1	0	0	1	0	0
Oceanisphaera	0	0	0	2	0	8	0	1	0	11	5	1	11	3	1	0	0	0	0	0	0	0	0	8	0	2	0	0	0	0	0	10	3	0	0	0	0	0	0	1	0	0	1	0	0	0	0	1	0
Oceanithermus	0	0	1	2	3	0	0	0	0	1	2	0	0	2	1	4	0	0	0	0	0	0	0	3	0	0	0	0	0	0	0	0	0	0	0	0	0	0	0	1	0	0	0	0	0	0	0	0	0
Oceanobacter	0	1	2	1	0	4	0	1	0	2	0	0	2	0	0	0	0	0	0	1	0	0	0	16	1	1	0	0	0	0	2	1	0	0	0	0	0	0	0	0	0	0	0	0	0	0	0	0	0
Oceanospirillum	0	0	0	0	4	1	2	0	1	3	0	0	5	1	0	0	0	0	0	0	0	3	0	26	0	6	1	1	0	1	2	0	4	0	0	0	0	0	0	1	1	0	0	0	1	0	0	0	0
Ochrobactrum	4	7	3	4	10	11	7	1	1	1	4	0	4	1	2	1	0	0	1	0	0	0	1	6	0	3	3	0	0	0	1	2	4	0	0	0	0	1	0	1	0	2	1	2	0	0	0	0	0
Octadecabacter	0	1	0	0	0	0	0	0	0	0	0	0	0	0	0	0	0	0	0	0	0	0	0	0	0	0	0	0	0	0	0	0	0	0	0	0	0	0	0	0	0	0	0	0	0	0	0	0	0
Odoribacter	0	2	0	3	0	8	3	1	0	5	1	0	0	0	2	2	0	0	0	0	0	0	0	5	0	0	0	0	0	0	2	1	1	0	0	0	0	0	0	0	1	0	0	0	0	0	0	0	0
Oerskovia	2	2	6	3	7	4	1	2	1	4	0	0	3	1	1	0	1	0	1	0	0	1	3	2	0	11	1	1	1	0	13	7	10	0	1	0	0	0	0	1	0	1	0	0	1	4	1	0	0
Oleiagrimonas	0	2	2	2	2	2	0	1	0	6	1	0	0	2	1	1	0	1	0	1	1	2	0	19	0	8	0	0	0	0	3	2	2	0	0	0	0	0	0	0	1	0	0	0	0	0	1	0	0
Oleiphilus	1	0	3	0	2	11	0	3	1	16	2	0	5	2	0	4	2	1	2	1	0	0	2	27	0	3	1	1	1	0	3	3	3	0	0	0	0	0	0	0	2	0	0	0	0	0	0	0	0
Oleispira	0	0	0	0	1	3	0	0	0	0	0	0	0	0	1	0	0	0	0	0	0	0	2	11	0	0	0	0	0	0	0	2	0	0	0	0	0	0	0	0	0	0	0	0	0	0	0	0	0
Oligella	0	1	0	3	5	1	0	3	0	4	0	0	3	0	0	0	0	2	2	0	0	1	0	6	0	1	1	0	0	1	1	0	1	0	0	0	0	0	0	3	0	0	2	1	0	0	0	0	0
Oligotropha	0	0	2	8	1	3	2	6	0	3	2	0	1	0	1	1	0	0	0	0	0	0	1	2	0	1	1	0	0	0	2	1	3	0	0	0	0	0	0	0	0	0	0	0	0	1	0	1	2
Olivibacter	2	2	4	5	4	5	1	5	2	15	1	1	4	7	1	4	1	2	0	0	3	2	0	39	1	2	7	1	1	1	6	6	6	0	0	0	0	0	0	0	0	0	1	0	0	0	0	0	0
Olleya	2	0	0	0	0	5	2	0	0	2	0	0	0	0	0	0	0	0	0	0	0	0	0	16	0	0	1	0	2	2	0	0	0	0	0	0	0	0	0	0	0	0	0	0	0	0	0	0	0
Olsenella	0	0	0	2	0	0	0	0	0	0	0	0	0	0	0	0	0	0	0	0	0	0	0	1	0	0	0	0	0	0	0	0	0	0	0	0	0	0	0	0	0	0	0	0	0	0	0	0	0
Opitutaceae bacterium TAV1	0	0	1	0	0	0	0	0	0	2	0	0	0	0	0	1	0	0	0	0	0	0	0	1	0	1	0	0	0	0	1	1	1	0	0	0	0	0	0	0	1	0	0	0	0	0	0	0	0
Opitutaceae bacterium TAV5	0	10	0	4	14	8	9	18	5	11	3	1	8	6	10	4	2	1	1	1	1	8	9	11	0	14	19	11	8	7	11	18	8	0	0	0	0	0	0	1	1	1	0	0	1	1	1	1	0
Opitutaceae bacterium TSB47	2	3	2	4	10	2	0	3	0	1	0	1	3	3	2	6	0	0	1	2	1	3	2	21	0	4	1	0	1	1	6	5	1	0	0	1	0	0	0	2	2	0	1	1	1	2	2	0	1
Opitutus	3	4	5	6	6	2	6	16	1	5	3	4	3	7	5	3	0	0	0	0	0	2	1	22	0	13	2	0	0	2	8	8	9	0	0	0	0	0	0	1	0	0	0	0	1	2	4	0	1
Orenia	0	0	0	0	0	0	0	0	0	0	0	0	0	0	0	0	0	0	0	0	0	0	0	2	0	0	0	0	0	0	0	0	0	0	0	0	0	0	0	0	0	0	0	0	0	0	0	0	0
Ornatilinea	2	2	0	8	5	15	6	11	1	12	4	7	14	9	1	5	0	0	1	0	0	7	4	62	0	17	2	0	0	0	5	5	8	0	0	0	0	0	0	11	2	1	3	1	0	0	1	0	0
Ornithinimicrobium	0	5	0	3	9	6	3	0	2	2	2	3	4	1	2	5	0	0	1	1	0	2	4	32	0	9	11	3	1	5	1	2	6	0	0	0	0	0	0	0	0	0	0	0	0	1	0	0	0
Orrella	1	0	1	4	0	0	0	2	0	2	0	0	0	1	0	0	1	0	0	0	0	0	0	3	0	2	1	0	0	0	0	3	0	0	0	0	0	0	0	1	0	0	0	1	0	1	0	0	0
Oscillatoria	0	0	1	3	7	3	8	7	2	3	3	0	2	0	0	0	2	4	15	2	0	0	0	3	0	19	2	0	0	1	2	0	6	0	0	0	0	0	0	0	3	0	0	0	0	0	0	0	0
Oscillatoriales cyanobacterium JSC-12	0	1	2	0	3	1	2	5	0	0	0	1	1	0	0	0	0	1	0	1	0	0	0	1	0	8	5	0	1	3	4	4	3	0	0	0	0	0	0	0	0	0	0	0	0	1	0	0	0
Oscillibacter	0	0	0	0	0	0	0	0	0	0	0	0	0	0	0	0	0	0	0	0	0	0	0	2	0	0	0	0	0	0	0	0	0	0	0	0	0	0	0	0	0	0	0	0	0	0	0	0	0
Oscillochloris	5	0	0	2	2	4	0	2	0	1	1	0	1	4	0	0	0	0	0	0	0	0	0	2	0	6	1	0	0	0	3	0	4	0	0	1	0	0	0	0	2	0	0	0	0	0	0	1	0
Ottowia	0	0	0	2	1	2	1	0	0	7	0	0	0	2	1	1	0	0	0	0	0	0	1	7	0	2	0	0	0	0	1	2	1	0	0	0	0	0	0	0	0	0	1	0	0	0	1	0	0
Owenweeksia	1	1	0	1	1	2	0	6	0	2	1	0	2	2	1	0	0	0	0	1	0	0	1	23	0	2	0	1	0	0	3	2	0	0	0	0	0	0	0	0	0	0	0	0	0	0	1	0	0
Oxalobacter	1	0	2	4	4	8	0	4	1	2	1	1	2	1	1	1	0	0	0	0	3	3	1	22	0	1	2	0	0	2	0	2	2	0	0	0	0	0	0	0	0	0	0	0	0	0	0	0	0
Oxalobacteraceae bacterium AB_14	0	5	3	0	4	13	0	0	0	5	1	1	0	0	0	1	0	1	0	0	0	0	0	5	1	1	1	0	0	0	0	4	1	0	0	0	0	0	0	0	0	0	0	0	0	0	0	0	0
Oxalobacteraceae bacterium IMCC9480	0	1	0	1	0	0	5	1	1	4	0	3	0	0	2	0	0	0	0	0	0	1	0	2	0	2	0	0	0	1	0	3	0	0	0	0	0	0	0	1	0	0	0	0	0	0	0	0	0
Oxobacter	0	0	0	0	0	0	0	0	0	0	0	0	0	0	0	0	0	0	0	0	0	0	0	15	0	0	0	0	0	0	0	0	0	0	0	0	0	0	0	0	0	0	0	0	0	0	0	0	0
Pacificimonas	0	0	0	1	4	9	1	3	0	1	0	0	1	2	1	1	0	0	4	0	0	1	0	5	0	2	0	0	0	0	0	0	3	0	0	0	0	0	0	1	1	0	0	1	0	0	0	0	0
Paenibacillus	15	65	46	75	33	45	36	36	10	64	17	24	62	66	55	40	0	1	2	1	1	29	4	44	0	36	15	4	0	2	70	41	42	0	5	1	0	0	1	8	6	2	4	6	5	11	3	3	7
Paenirhodobacter	1	0	0	3	3	3	1	4	0	4	0	1	0	0	0	1	0	1	0	1	2	1	0	7	1	2	1	1	1	1	3	0	0	0	0	0	0	0	0	0	0	0	0	0	0	1	0	0	0
Paenisporosarcina	0	0	0	0	0	0	0	0	0	0	0	0	0	0	0	0	0	0	0	0	0	0	0	0	0	0	0	0	0	0	0	0	0	0	0	0	0	0	0	0	0	0	0	0	0	0	0	0	0
Paludibacter	0	0	0	1	1	1	2	6	0	2	1	1	2	1	1	0	0	1	0	0	0	0	0	33	0	6	4	0	2	3	1	0	0	0	0	0	0	0	0	1	0	0	0	0	0	1	0	0	0
Paludibacterium	0	3	2	1	5	2	2	3	2	1	1	0	0	0	1	0	0	0	0	1	0	0	0	9	0	2	1	0	1	1	0	0	2	0	0	0	0	0	0	2	0	0	0	1	0	1	3	0	0
Pandoraea	1	0	7	14	15	29	13	7	2	12	1	5	6	11	3	4	0	2	1	1	0	9	8	22	1	7	24	11	4	10	8	18	6	0	0	0	0	0	0	3	4	0	0	1	1	2	0	0	1
Pannonibacter	6	8	3	8	15	13	5	8	2	9	2	2	16	12	7	11	0	1	2	0	0	4	5	60	1	11	9	0	3	5	13	9	8	0	0	0	0	0	0	2	1	2	2	1	0	2	2	0	1
Pantoea	1	2	1	12	12	5	9	5	0	3	0	0	1	7	2	3	0	0	0	0	1	5	3	31	3	7	3	0	0	1	5	4	5	0	0	0	0	0	0	2	1	0	1	1	0	0	0	1	0
Parabacteroides	0	2	1	0	4	1	0	0	0	1	0	0	2	2	0	0	0	0	0	0	0	3	1	36	0	2	0	0	0	0	0	0	0	0	0	0	0	0	0	0	0	0	0	0	0	0	0	1	0
Paraburkholderia	3	6	29	30	15	20	16	13	4	8	8	3	12	4	14	11	0	1	0	0	3	7	2	14	0	8	1	1	0	0	19	13	19	0	0	0	0	0	0	1	2	1	0	1	3	1	1	1	0
Paraclostridium	0	0	0	0	0	0	0	0	0	0	0	0	0	0	0	0	0	0	0	0	0	0	0	0	0	0	0	0	0	0	0	0	0	0	0	0	0	0	0	0	0	0	0	0	0	0	0	0	0
Paracoccus	6	19	22	19	17	50	13	19	1	12	4	5	26	15	16	11	2	1	0	2	1	10	9	62	0	16	6	1	0	10	27	39	20	0	0	0	0	1	1	1	3	1	7	2	3	2	4	2	2
Parageobacillus	2	16	9	14	0	12	2	7	3	11	8	2	25	9	16	16	0	0	0	1	0	3	0	9	0	12	1	1	0	0	8	5	10	0	0	0	0	0	1	0	1	1	1	0	1	3	0	0	2
Paraglaciecola	1	0	3	11	1	7	5	1	0	3	0	2	3	2	3	4	0	1	0	0	2	0	6	28	0	2	3	1	0	2	6	3	4	0	0	0	0	0	0	0	1	0	0	0	0	1	1	2	0
Paramaledivibacter	0	0	0	0	0	0	0	0	0	0	0	0	0	0	0	0	0	0	0	0	0	0	0	2	0	0	0	0	0	0	0	0	0	0	0	0	0	0	0	0	0	0	0	0	0	0	0	0	0
Paramesorhizobium	0	0	0	0	1	0	0	0	0	0	0	0	0	2	1	0	0	0	0	0	0	0	0	2	0	1	0	0	0	0	1	1	1	0	0	0	0	0	0	0	1	1	0	0	0	0	0	0	0
Paraoerskovia	0	0	0	1	1	0	0	0	0	0	0	0	2	0	0	0	0	0	0	0	0	0	0	0	0	2	0	0	0	0	5	2	2	0	0	0	0	0	0	0	0	0	0	0	0	1	0	0	1
Paraprevotella	0	0	0	2	1	0	0	0	1	0	0	0	0	0	0	0	0	0	0	0	0	1	0	8	0	2	0	0	0	0	0	1	1	0	0	0	0	0	0	0	0	0	0	1	0	0	0	0	0
Pararhizobium	0	0	0	1	4	0	0	0	0	0	0	0	0	0	0	1	0	0	0	0	0	0	0	2	0	0	0	0	0	0	0	0	0	0	0	0	1	0	0	0	0	0	0	0	0	0	0	0	0
Pararhodospirillum	0	4	5	0	5	4	1	3	0	0	0	1	0	1	0	1	0	0	1	0	0	0	1	5	0	3	0	0	0	0	2	2	3	0	0	0	0	0	0	1	1	1	1	0	0	0	0	0	0
Parasporobacterium	0	0	0	0	0	0	0	0	0	0	0	0	0	0	0	0	0	0	0	0	0	0	0	2	0	0	0	0	0	0	0	0	0	0	0	0	0	0	0	0	0	0	0	0	0	0	0	0	0
Parvularcula	1	6	2	7	12	3	1	11	3	7	4	0	8	4	5	0	0	0	4	0	0	5	0	23	0	3	0	1	0	0	7	8	2	0	0	0	0	0	0	1	2	0	1	0	1	0	1	0	1
Pasteurella	0	0	0	0	2	1	0	2	0	0	0	1	0	0	0	0	0	0	0	0	0	0	0	8	0	0	0	0	0	0	0	2	0	0	0	0	0	0	0	0	0	0	0	0	0	0	0	0	0
Patulibacter	1	9	3	15	26	20	10	11	10	8	0	1	15	11	1	2	2	2	8	0	1	12	8	10	0	36	0	0	0	1	42	26	17	0	0	1	0	0	0	2	4	5	1	1	1	0	2	0	0
Paucibacter	0	0	0	0	8	2	0	1	0	0	0	0	0	2	0	1	0	0	0	0	0	0	0	0	0	3	0	0	0	0	1	1	0	0	0	0	0	0	0	1	0	0	0	0	0	0	0	0	0
Pectobacterium	0	0	0	4	3	10	4	1	2	1	0	1	2	0	1	0	0	1	0	0	0	3	3	20	0	0	3	3	0	0	4	2	5	0	0	0	0	0	0	1	0	0	0	0	0	0	1	0	0
Pedobacter	16	15	40	54	41	48	44	37	26	90	13	18	56	49	24	27	2	4	4	4	4	25	28	137	12	44	100	42	38	25	65	69	40	0	0	0	0	0	1	4	10	7	2	1	1	2	1	5	4
Pedosphaera	0	0	0	2	0	0	0	0	0	0	1	0	0	0	0	0	0	0	0	0	0	0	0	0	0	0	0	0	0	0	0	0	0	0	0	0	0	0	0	0	0	0	0	0	0	0	0	0	0
Pelagibaca	0	0	1	3	7	0	0	0	0	0	0	0	0	0	1	0	0	1	1	0	0	0	0	13	0	1	0	2	0	0	1	0	1	0	0	0	0	0	0	0	0	0	0	0	1	0	0	0	0
Pelagibacterium	0	0	0	0	0	1	5	1	0	0	0	0	0	1	0	0	0	0	0	0	0	0	0	4	0	1	0	0	0	0	2	0	0	0	0	0	0	0	0	0	0	0	0	0	0	0	0	0	0
Pelistega	0	0	0	0	0	3	0	0	0	0	0	0	0	0	0	0	0	0	0	0	0	0	0	6	0	0	0	0	0	0	0	0	1	0	0	0	0	0	0	0	0	0	0	0	0	0	0	0	0
Pelobacter	0	0	1	1	1	0	2	0	0	0	0	0	0	0	0	0	0	0	0	0	0	1	0	49	0	1	0	0	0	0	1	1	2	0	0	0	0	1	0	1	1	1	1	1	1	1	0	1	0
Pelodictyon	0	1	6	5	3	4	3	5	0	0	0	0	5	3	0	0	0	1	1	0	0	3	0	16	0	8	3	0	1	3	2	3	2	0	0	0	0	0	0	2	0	1	0	0	0	1	0	0	2
Pelomonas	1	0	0	2	1	8	0	1	1	0	0	0	1	0	0	0	0	0	0	0	0	2	1	1	0	1	0	0	0	0	0	3	1	0	0	0	0	0	0	0	0	0	0	0	0	0	0	0	0
Pelosinus	0	0	0	0	0	0	0	0	0	2	0	0	0	0	0	0	0	0	0	0	0	0	0	0	0	0	0	0	0	0	1	0	0	0	0	0	0	0	0	0	0	0	0	0	0	0	0	0	0
Peptoclostridium	0	0	0	0	0	0	0	0	0	0	0	0	0	0	0	0	0	0	0	0	0	0	0	1	0	0	0	0	0	0	0	0	0	0	0	0	0	0	0	0	0	0	0	0	0	0	0	0	0
Peptococcaceae bacterium CEB3	0	0	0	11	0	0	0	0	0	0	0	0	0	0	0	0	0	0	0	0	0	1	0	67	0	0	0	0	0	0	0	1	1	0	0	0	0	0	0	1	0	0	0	0	1	1	0	0	0
Peptoniphilaceae bacterium FC2	0	0	0	0	0	0	0	0	0	0	0	0	0	0	0	0	0	0	0	0	0	0	0	0	0	0	0	0	0	0	0	0	0	0	0	0	0	0	0	0	0	0	0	0	0	0	0	0	0
Peptostreptococcaceae bacterium AS15	0	0	0	0	0	0	0	0	0	0	0	0	0	0	0	0	0	0	0	0	0	0	0	1	0	0	0	0	0	0	0	0	0	0	0	0	0	0	0	0	0	0	0	0	0	0	0	0	0
Perlucidibaca	1	0	0	6	3	7	4	4	0	1	10	5	14	4	2	1	1	0	2	1	0	1	2	20	0	4	1	1	0	0	7	6	7	1	0	0	0	0	0	1	0	0	1	1	1	0	0	0	1
Persephonella	0	0	0	0	1	1	0	0	0	0	1	0	0	0	3	0	0	0	1	0	0	0	0	1	0	0	0	0	0	0	0	0	0	0	0	0	0	0	0	0	0	0	0	0	0	0	0	1	0
Persicobacter	0	0	0	0	1	2	1	2	1	1	0	0	0	2	0	2	0	0	0	0	0	2	0	17	0	2	2	0	1	3	2	3	1	0	0	0	0	0	0	0	0	1	0	0	0	0	0	0	0
Petrimonas	0	1	0	2	0	1	0	1	0	0	0	1	0	2	0	0	0	0	0	0	0	0	1	2	0	0	0	0	0	0	0	0	0	0	0	0	0	0	0	0	0	0	0	0	0	1	0	0	0
Petrotoga	0	0	0	0	0	0	0	0	0	0	0	0	0	0	0	0	0	0	0	0	0	0	0	0	0	0	0	0	0	0	0	0	0	0	0	0	0	0	0	0	0	0	0	0	0	0	0	0	0
Phaeobacter	0	0	0	0	0	0	1	0	0	0	0	0	0	0	0	0	0	0	0	0	0	0	0	1	0	0	0	0	0	0	0	0	0	0	0	0	0	0	0	0	0	0	0	0	0	0	0	0	0
Phaeodactylibacter	4	3	3	5	8	5	0	3	0	0	0	3	3	0	0	0	1	0	0	1	1	1	0	46	0	2	4	0	0	0	3	5	4	1	0	0	0	0	0	2	0	0	0	0	0	1	0	0	0
Phaeospirillum	0	0	1	0	5	3	0	1	0	1	1	0	0	4	0	1	0	0	0	0	0	2	1	6	0	3	0	0	0	0	3	2	2	0	0	0	0	0	0	0	0	0	0	0	0	0	0	0	0
Phascolarctobacterium	0	0	0	0	0	0	0	0	0	0	0	0	0	0	0	0	0	0	0	0	0	0	0	0	0	1	0	0	0	0	0	0	0	0	0	0	0	0	0	0	0	0	0	0	0	0	0	0	0
Phenylobacterium	2	8	22	27	17	23	32	16	3	33	10	9	21	4	15	16	1	2	3	2	0	8	7	26	0	27	0	2	0	1	35	40	18	0	0	0	0	0	0	2	4	4	0	0	1	1	3	0	0
Phocaeicola	0	0	0	0	0	0	0	0	0	0	0	0	0	0	0	0	0	0	0	0	0	0	0	4	0	0	0	0	0	0	0	0	0	0	0	0	0	0	0	0	0	0	0	0	0	0	0	0	0
Phocea	0	0	0	0	0	0	0	0	0	0	0	0	0	0	0	0	0	0	0	0	0	0	0	0	0	0	0	0	0	0	0	0	0	0	0	0	0	0	0	0	0	0	0	0	0	0	0	0	0
Phormidesmis	0	0	2	1	1	3	2	0	0	0	1	0	1	0	0	0	0	2	0	0	0	0	0	2	0	5	0	0	0	0	2	2	1	0	0	0	0	0	0	0	1	0	0	0	0	1	0	0	0
Phormidium	0	0	8	3	4	1	0	2	1	2	1	1	3	2	0	2	1	0	0	0	0	0	5	3	0	5	0	0	0	0	4	2	2	0	0	0	0	1	0	0	0	1	0	0	0	0	1	0	0
Photobacterium	0	3	1	2	3	6	2	5	0	3	0	0	6	2	2	3	0	0	2	0	0	0	0	61	0	2	0	0	0	1	2	1	3	0	0	0	0	0	0	2	0	0	1	0	1	1	0	0	0
Phycicoccus	4	1	1	2	17	18	16	8	4	10	0	1	6	5	3	8	0	0	6	0	0	3	6	41	1	18	1	1	1	2	19	17	15	0	0	0	0	2	0	0	0	1	0	0	0	0	1	4	0
Phycisphaera	0	0	1	7	7	6	5	3	2	5	0	2	2	0	0	0	0	0	1	0	0	2	2	9	0	4	0	1	0	0	3	3	4	0	0	0	0	0	0	1	1	0	0	0	0	0	1	1	0
Phyllobacterium	2	6	2	6	14	8	9	6	1	5	4	0	9	5	20	11	0	0	0	0	2	3	0	12	1	6	1	0	0	0	10	11	8	0	0	0	0	0	0	1	0	0	0	0	0	0	1	0	0
Pimelobacter	0	0	1	0	4	0	4	4	0	1	0	0	6	0	0	0	0	0	1	0	0	1	1	4	0	1	0	1	0	0	2	2	3	0	0	0	0	0	1	0	2	0	1	1	0	1	0	1	0
Pirellula	1	0	8	10	26	21	10	37	1	6	0	3	6	7	1	2	1	1	0	1	1	8	8	64	1	7	14	1	1	1	15	25	10	0	0	0	0	0	0	6	2	0	4	0	0	0	1	2	0
Piscicoccus	1	2	3	1	1	4	4	1	1	4	0	1	2	3	4	3	1	0	0	2	3	0	3	7	0	5	1	0	1	0	7	8	5	0	0	1	0	0	0	1	0	1	2	0	0	1	0	1	0
Planctomyces	14	43	70	50	15	27	27	12	6	22	12	10	32	30	23	38	1	2	5	1	4	14	6	45	0	24	6	3	2	5	66	39	28	0	0	1	0	1	1	5	2	6	5	0	5	8	8	2	6
Planctomycetaceae bacterium FC18	1	1	6	2	16	8	2	21	1	3	0	2	5	7	1	2	2	0	0	0	1	5	7	44	0	10	9	1	2	0	4	3	12	0	0	0	0	0	0	0	2	0	0	0	0	0	0	1	0
Planctopirus	2	1	5	11	5	1	10	8	4	4	0	0	11	6	4	1	0	1	0	0	1	5	3	21	0	4	0	0	0	2	3	2	4	0	0	0	0	0	0	4	2	1	0	0	2	2	0	0	0
Planktomarina	0	0	0	0	0	0	0	0	0	0	0	0	0	0	0	0	0	0	0	0	0	0	0	0	0	0	0	0	0	0	0	0	0	0	0	0	0	0	0	0	0	0	0	0	0	0	0	0	0
Planktothricoides	0	0	0	0	0	1	1	0	0	0	0	0	0	0	0	0	0	0	0	0	0	0	0	0	0	0	0	0	0	0	0	0	0	0	0	0	0	0	0	0	0	0	0	0	0	0	0	0	0
Planktothrix	0	1	4	5	3	3	3	1	0	0	0	2	3	1	0	1	1	1	0	0	0	1	3	3	0	2	3	1	0	0	2	0	1	0	0	0	0	0	0	0	0	0	0	1	0	0	0	0	0
Planobispora	3	6	2	3	12	7	7	18	2	13	0	1	7	8	1	7	1	0	2	0	1	5	6	3	0	12	5	5	0	1	17	15	13	0	0	1	0	0	2	2	4	2	2	0	0	2	3	1	0
Planococcus	0	1	2	0	1	1	0	1	0	0	1	0	0	0	2	0	0	0	0	0	0	2	0	2	0	2	0	0	0	0	2	2	0	0	0	0	0	0	0	1	0	0	1	0	0	0	0	0	0
Planomicrobium	0	0	0	0	1	0	0	5	0	0	0	0	2	0	4	1	1	0	0	0	0	1	0	0	0	1	3	0	0	0	2	1	1	0	0	0	0	0	0	0	0	0	0	0	1	0	0	0	0
Planomonospora	0	1	1	0	0	0	6	0	0	3	0	0	2	0	1	0	0	0	0	0	0	0	0	0	0	0	0	0	0	1	3	2	2	0	0	0	0	0	0	1	0	0	1	0	0	2	1	0	0
Pleomorphobacterium	0	0	0	1	0	0	0	0	0	0	0	0	0	0	0	0	0	0	0	0	0	0	0	2	0	0	0	0	0	0	0	0	0	0	0	0	0	0	0	0	0	0	0	0	0	0	0	0	0
Pleomorphomonas	0	0	0	0	0	0	0	0	0	0	0	0	0	0	0	1	0	0	0	0	0	0	0	14	0	0	0	0	0	0	0	0	0	0	0	0	0	0	0	0	0	0	0	0	0	0	0	0	0
Plesiocystis	1	0	1	11	15	4	8	17	1	1	1	2	7	0	2	0	0	0	0	0	0	10	2	39	0	9	2	0	0	1	5	1	8	2	0	0	0	0	0	3	1	0	0	1	1	0	0	2	0
Plesiomonas	0	1	0	2	4	9	2	2	0	5	0	1	8	4	5	1	0	1	0	0	0	4	0	19	0	3	4	0	1	1	4	5	3	0	0	0	0	0	0	0	1	2	0	2	0	0	0	1	0
Pleurocapsa	0	0	0	0	1	1	0	1	0	0	0	0	0	0	0	0	1	2	0	0	0	1	0	41	0	2	0	0	0	0	0	0	0	0	0	0	0	0	0	0	0	0	0	0	0	0	0	0	0
Pluralibacter	0	0	0	0	0	1	0	1	0	2	0	0	1	0	0	0	0	0	0	0	0	0	0	4	0	2	0	0	0	0	0	0	0	0	0	0	0	0	0	0	0	0	0	0	0	0	0	0	0
Polaribacter	0	0	0	4	3	4	2	2	0	0	0	0	2	0	0	0	0	0	0	0	0	1	0	16	0	3	0	0	0	1	3	0	1	0	0	0	0	0	0	0	0	1	0	0	0	0	1	0	0
Polaromonas	0	0	3	3	29	17	12	6	0	15	0	1	2	2	0	4	0	0	2	1	0	3	2	7	2	11	3	1	0	2	8	9	10	0	0	0	0	2	0	1	4	0	0	0	0	0	0	0	0
Polycyclovorans	0	0	0	2	4	8	1	8	2	3	1	1	0	1	0	0	1	0	2	1	1	1	1	24	0	1	0	0	0	0	4	2	2	0	0	0	0	0	0	1	1	0	0	0	0	0	0	0	0
Polymorphum	0	0	4	14	10	10	11	23	0	1	2	3	3	7	2	10	0	0	0	0	0	9	3	20	0	8	3	1	0	1	19	13	13	0	0	0	1	0	0	5	0	2	1	0	2	0	0	1	1
Polynucleobacter	1	0	0	0	3	2	1	0	1	0	0	0	1	1	1	0	0	0	0	1	0	1	1	4	0	1	0	0	0	0	0	0	1	0	0	0	0	0	0	0	0	0	0	0	0	1	0	1	1
Pontibacillus	0	0	0	0	0	0	0	0	0	0	0	0	0	0	0	0	0	0	0	0	0	0	0	0	0	0	0	0	0	0	0	0	0	0	0	0	0	0	0	0	0	0	0	0	0	0	0	0	0
Pontibacter	2	3	4	9	21	26	13	18	6	1	1	3	23	17	0	11	1	1	0	0	2	16	2	38	0	12	20	5	8	3	10	20	13	0	0	1	0	0	0	3	2	1	1	1	2	0	0	1	0
Ponticaulis	0	0	1	1	4	0	0	1	0	1	0	0	0	1	0	0	0	0	0	0	1	2	1	20	0	1	0	1	0	0	2	2	2	0	0	0	0	0	0	0	0	0	0	1	0	0	0	0	0
Ponticoccus	0	0	0	0	0	0	0	0	0	0	0	0	0	0	0	0	0	0	0	0	0	0	0	1	0	0	0	0	0	0	0	0	0	0	0	0	0	0	0	0	1	0	0	0	0	0	0	0	0
Porphyrobacter	0	2	2	3	6	16	6	2	0	4	1	2	9	6	4	1	1	1	7	1	4	1	2	31	0	8	4	1	0	1	4	7	12	0	0	0	0	0	0	1	0	0	1	0	0	0	0	1	1
Porphyromonadaceae bacterium COT-184 OH4590	0	0	0	0	0	0	0	0	0	0	0	0	0	0	0	0	0	0	0	0	0	0	0	0	0	0	0	0	0	0	0	0	0	0	0	0	0	0	0	0	0	0	0	0	0	0	0	0	0
Porphyromonadaceae bacterium FC4	0	0	0	0	0	0	0	0	0	0	0	0	0	0	0	0	0	0	0	0	0	0	0	0	0	0	0	0	0	0	0	0	0	0	0	0	0	0	0	0	0	0	0	0	0	0	0	0	0
Porphyromonadaceae bacterium H1	0	0	0	1	6	2	6	6	0	0	0	0	0	1	1	3	0	0	0	0	0	3	0	20	0	5	5	1	2	0	3	7	3	0	0	0	0	0	0	0	0	0	0	0	1	0	0	1	0
Porphyromonas	0	0	0	0	0	0	0	0	0	0	0	0	0	0	0	0	0	0	0	0	0	0	0	0	0	0	0	0	0	0	0	0	0	0	0	0	0	0	0	0	0	0	0	0	0	0	0	0	0
Porticoccus	0	4	0	4	2	0	0	7	0	0	0	0	3	2	0	0	0	0	0	0	0	1	0	35	0	4	1	0	0	0	0	7	1	0	0	0	0	0	0	0	1	0	0	1	0	0	0	1	0
Pragia	0	0	0	0	0	0	0	1	0	0	0	0	0	2	0	1	0	0	0	0	0	0	0	2	0	0	0	0	0	0	0	0	0	0	0	0	0	0	0	0	0	0	0	0	0	0	0	0	0
Prauserella	3	0	0	0	0	0	2	1	1	0	0	0	0	0	1	0	0	0	0	0	0	0	0	8	0	1	0	0	0	0	1	1	0	0	0	0	0	0	0	0	0	1	0	0	0	0	0	0	0
Prevotella	1	2	8	6	13	11	8	4	1	0	1	4	4	1	4	5	0	2	1	2	0	3	3	79	0	6	1	1	0	4	9	7	8	0	0	0	0	0	0	2	1	0	0	1	1	2	1	0	1
Prevotellaceae bacterium HUN156	0	0	1	0	0	0	0	3	0	0	0	0	0	0	0	0	0	0	0	0	0	0	0	0	0	0	0	0	0	0	1	0	0	0	0	0	0	0	0	0	0	0	0	0	0	0	0	0	0
Prevotellamassilia	0	0	0	0	0	0	0	0	0	0	0	0	0	0	0	0	0	0	0	0	0	0	0	1	0	0	0	0	0	0	0	0	0	0	0	0	0	0	0	0	0	0	0	0	0	0	0	0	0
Prochlorococcus	0	6	3	3	1	11	9	19	0	3	2	4	10	1	0	6	1	2	3	1	0	3	5	6	0	14	1	0	0	1	9	5	3	0	0	0	0	0	0	1	0	0	0	1	1	0	0	0	0
Prochlorothrix	0	0	1	1	1	0	0	0	0	1	0	0	1	0	0	0	1	0	1	0	0	0	0	2	0	1	1	0	0	0	2	2	2	0	0	0	0	0	0	0	0	0	0	0	0	0	0	0	0
Prolixibacter	3	0	3	2	3	3	1	1	1	1	1	1	2	0	2	0	0	1	0	0	0	0	1	58	0	1	5	1	0	1	1	0	2	0	0	0	0	0	0	0	1	0	1	1	0	0	0	0	0
Promicromonospora	0	0	0	0	1	0	1	1	2	1	0	1	0	0	0	1	0	0	0	0	0	0	0	2	0	0	0	0	0	0	1	2	2	0	0	0	0	0	0	0	0	0	0	0	0	0	0	0	0
Propionibacteriaceae bacterium P6A17	0	2	3	1	6	0	0	3	1	0	0	0	0	0	0	0	0	0	3	0	1	0	0	1	0	5	0	0	0	0	1	0	3	0	0	0	0	0	0	0	0	0	0	0	0	0	0	0	0
Propionibacterium	0	3	7	3	7	4	2	7	0	2	0	0	1	2	2	1	0	0	2	0	0	5	1	7	0	21	0	0	0	1	9	0	4	0	0	0	0	0	0	1	0	0	1	0	0	0	1	0	0
Propionicicella	0	1	0	3	2	0	1	0	0	4	1	0	1	4	1	0	0	0	0	0	0	0	0	0	0	3	0	0	0	0	2	3	3	0	0	0	0	0	0	0	0	0	1	1	0	0	3	0	0
Propionimicrobium	0	0	0	0	0	0	0	0	0	3	0	0	0	0	0	0	0	0	0	0	0	0	0	1	0	0	0	0	0	0	1	0	1	0	0	0	0	0	0	2	0	0	0	0	0	0	0	0	0
Propionispira	0	0	0	0	0	0	0	0	0	0	0	0	0	0	0	1	0	0	0	0	0	0	0	0	0	0	0	0	0	0	0	0	0	0	0	0	0	0	0	0	0	0	0	0	0	0	0	0	0
Propionispora	0	0	0	1	1	0	0	2	0	1	0	0	0	3	0	0	0	0	0	0	0	1	0	1	0	2	0	0	0	0	2	0	3	0	0	0	0	0	0	1	0	0	1	0	0	0	0	0	0
Prosthecochloris	2	1	3	2	4	5	6	0	0	2	1	2	3	1	0	1	0	0	1	0	0	2	1	35	0	8	0	1	0	1	9	1	2	0	0	0	0	0	0	1	0	0	0	0	0	0	0	1	0
Prosthecomicrobium	2	1	10	8	22	12	7	21	3	4	7	7	6	5	6	11	0	0	1	2	2	8	1	20	0	14	2	0	1	0	9	5	8	0	0	1	1	0	1	7	3	3	1	3	1	0	0	1	0
Proteiniborus	0	0	0	0	0	0	0	0	0	0	0	0	0	0	0	0	0	0	0	0	0	0	0	1	0	0	0	0	0	0	0	0	0	0	0	0	0	0	0	0	0	0	0	0	0	0	0	0	0
Proteiniphilum	1	0	0	2	0	1	1	5	0	0	0	0	0	0	0	0	0	0	0	0	0	3	2	13	0	0	0	0	0	0	1	1	1	0	0	0	0	1	0	0	1	0	0	0	0	0	0	0	0
Proteus	0	1	1	6	4	7	1	3	0	0	0	0	2	0	0	2	1	0	0	0	0	1	0	14	0	1	1	0	0	0	0	4	2	0	0	0	0	0	0	0	0	0	0	0	0	1	0	1	0
Providencia	2	1	0	3	3	4	0	8	1	6	3	2	6	4	5	2	0	0	4	0	0	3	0	35	0	2	0	0	0	3	3	5	4	0	0	0	0	0	0	4	0	1	0	0	0	0	0	0	0
Pseudacidovorax	0	0	0	0	0	0	3	0	0	0	0	0	0	0	0	0	0	0	0	0	0	0	0	4	0	1	0	0	0	0	0	0	0	0	0	0	0	0	0	0	0	0	0	0	0	0	0	0	0
Pseudaminobacter	1	0	1	3	0	0	1	0	0	1	1	1	3	0	7	5	0	0	0	0	0	1	0	3	1	1	0	0	0	0	1	6	2	0	0	0	1	0	0	0	0	0	0	0	0	1	0	0	0
Pseudanabaena	0	0	1	1	4	2	1	14	5	0	0	0	1	0	0	2	1	0	1	0	0	1	1	5	0	18	3	0	0	0	4	1	2	0	0	0	0	0	0	0	2	0	0	1	0	0	0	0	0
Pseudarthrobacter	0	0	0	0	3	0	2	1	0	2	0	0	0	0	0	0	0	0	0	0	0	0	0	0	0	2	0	0	0	0	0	0	0	0	0	0	0	0	0	0	0	0	0	0	0	0	0	9	0
Pseudoalteromonas	4	7	11	13	17	17	10	23	2	6	1	8	19	11	9	10	2	0	2	1	3	5	3	129	0	16	20	5	4	8	18	17	14	0	0	0	1	0	0	2	2	1	2	5	0	3	0	2	0
Pseudobacteroides	0	0	0	1	0	2	1	0	0	2	0	0	0	0	0	0	0	0	0	1	0	0	0	29	0	1	0	0	0	0	0	0	0	0	0	0	0	0	0	0	0	0	0	0	0	0	0	0	0
Pseudobutyrivibrio	0	0	0	0	0	0	0	0	0	0	0	0	2	0	0	0	0	0	0	0	0	0	0	3	0	0	0	0	0	0	0	0	0	0	0	0	0	0	0	0	0	0	0	0	0	0	0	0	0
Pseudochrobactrum	1	1	3	0	0	1	0	0	0	0	0	1	1	0	8	0	0	0	0	0	0	0	0	4	0	1	0	0	0	0	2	2	3	0	0	0	0	0	1	0	0	0	2	0	0	0	0	0	0
Pseudodonghicola	0	0	3	0	1	1	0	2	0	0	1	1	1	0	1	2	0	0	0	0	0	0	0	14	0	1	0	0	0	0	1	2	3	0	0	0	0	1	0	0	0	0	0	0	0	0	0	0	0
Pseudoduganella	0	0	0	1	0	1	0	0	0	2	0	0	4	1	0	0	0	0	0	0	0	0	0	8	0	2	1	0	0	0	1	0	0	0	0	0	0	0	0	0	0	0	0	0	0	0	1	0	0
Pseudoflavonifractor	0	0	0	0	0	0	0	0	0	0	0	0	0	0	0	0	0	0	0	0	0	0	0	5	0	0	0	0	0	0	0	0	0	0	0	0	0	0	0	0	0	0	0	0	1	0	0	0	0
Pseudogulbenkiania	0	1	1	6	0	9	0	2	0	0	0	0	1	0	0	1	0	0	0	0	0	0	0	2	0	1	0	0	0	0	0	1	1	0	0	0	0	0	0	0	0	0	0	0	0	0	0	0	0
Pseudohaliea	0	2	0	3	1	1	0	4	3	4	0	0	0	0	1	3	1	0	0	0	0	4	1	29	0	1	0	0	0	0	1	2	1	0	0	0	0	0	0	1	0	0	1	0	0	0	0	0	1
Pseudohongiella	2	2	6	7	9	9	5	6	1	4	2	3	2	0	0	3	0	0	2	0	0	3	3	42	0	7	6	3	0	1	4	7	7	0	0	0	0	0	0	1	0	1	0	0	1	0	3	0	0
Pseudomonas	9	12	62	70	58	49	14	50	11	36	19	7	35	24	15	14	4	3	5	6	5	24	16	244	6	31	29	5	6	6	36	46	30	0	29	0	1	1	0	3	2	2	2	9	4	3	0	5	2
Pseudonocardia	6	5	3	43	69	54	39	52	15	24	6	9	49	16	9	34	6	4	8	7	1	58	52	58	0	127	25	6	5	7	150	104	88	0	0	2	1	1	0	9	9	5	3	6	3	9	7	6	4
Pseudooceanicola	1	1	2	4	0	4	0	0	0	1	3	0	1	4	2	3	0	0	0	1	0	0	0	7	0	3	2	0	0	0	5	0	1	0	0	0	0	0	0	0	0	0	0	0	0	1	1	0	0
Pseudopedobacter	1	1	4	2	3	4	3	5	0	4	1	1	2	4	4	1	0	1	1	0	0	1	0	11	0	4	1	1	0	2	2	3	1	0	0	0	0	0	0	1	0	0	1	0	0	1	0	2	0
Pseudophaeobacter	0	0	0	0	0	0	0	0	0	0	0	0	0	0	0	0	0	0	0	0	0	0	0	0	0	0	0	0	0	0	0	0	0	0	0	0	0	0	0	0	0	0	0	0	0	0	0	0	0
Pseudopropionibacterium	0	0	0	0	0	2	1	2	0	0	0	1	0	0	0	0	0	0	0	0	0	0	0	1	0	3	0	0	0	0	3	2	3	0	0	0	0	0	0	0	0	0	0	1	0	0	0	1	0
Pseudoramibacter	0	0	0	0	0	0	0	0	0	0	0	0	0	0	0	0	0	0	0	0	0	0	0	1	0	0	0	0	0	0	0	0	0	0	0	0	0	0	0	0	0	0	0	0	0	0	0	0	0
Pseudorhizobium	1	1	0	7	6	3	0	0	1	1	0	0	0	3	1	0	0	1	0	0	0	0	1	1	1	2	2	1	0	0	0	0	1	0	0	0	0	0	0	0	0	0	0	0	0	0	0	0	0
Pseudorhodobacter	0	0	0	0	0	0	0	0	0	0	0	0	4	0	1	0	0	0	0	0	0	0	0	1	0	0	0	0	0	0	0	1	1	0	0	0	0	0	0	0	0	0	0	0	0	0	0	0	0
Pseudorhodoferax	0	0	0	0	0	0	0	2	0	0	0	0	0	0	0	0	0	0	0	0	0	0	0	0	0	0	0	0	0	0	1	0	2	0	0	0	0	0	0	0	0	0	0	0	0	0	0	0	0
Pseudoruegeria	0	0	0	0	2	0	0	0	2	0	0	1	1	2	1	0	0	0	0	0	0	0	0	4	0	0	0	0	0	0	1	1	2	0	0	0	0	0	0	0	0	0	0	0	0	0	0	0	0
Pseudothermotoga	0	0	0	0	0	0	0	1	0	0	0	0	0	0	0	0	0	0	0	0	0	0	0	1	0	0	0	0	0	0	0	0	0	0	0	0	0	0	0	0	0	0	0	0	0	0	0	0	0
Pseudovibrio	3	8	4	12	16	14	7	11	4	9	4	3	3	3	4	4	0	2	0	1	0	5	2	55	1	13	11	3	3	11	14	10	17	0	0	0	0	0	0	3	2	0	1	0	0	2	2	1	3
Pseudoxanthomonas	6	2	4	11	19	14	11	15	3	19	1	2	5	8	3	11	0	0	0	0	0	12	4	62	0	11	7	0	0	4	9	18	19	0	0	1	0	0	0	3	6	1	1	1	0	2	0	2	0
Pseudozobellia	0	1	0	0	0	0	1	0	0	0	0	0	1	0	0	0	0	0	0	0	0	0	0	5	0	1	1	0	0	0	0	1	0	0	0	0	0	0	0	0	0	0	0	0	0	0	0	0	0
Psychrilyobacter	0	0	0	0	0	0	0	0	0	0	0	0	0	0	0	0	0	0	0	0	0	0	0	1	0	0	0	0	0	0	0	0	0	0	0	0	0	0	0	0	0	0	0	0	0	0	0	0	0
Psychrobacillus	0	0	0	0	0	0	0	0	0	0	0	0	0	0	0	0	0	0	0	0	0	0	0	0	0	1	0	0	0	0	0	0	1	0	0	0	0	0	0	0	0	0	0	0	0	0	0	0	0
Psychrobacter	0	2	8	7	5	19	2	13	1	2	3	1	2	3	1	3	0	1	1	1	1	2	3	49	0	3	5	0	0	1	5	8	6	0	0	0	0	0	0	0	0	0	0	0	2	0	0	0	1
Psychromonas	0	0	1	3	2	1	0	1	0	0	0	1	0	0	1	0	0	0	1	0	0	1	1	13	0	0	1	2	0	0	0	1	2	0	0	0	0	0	0	1	1	0	0	0	0	0	1	0	0
Psychroserpens	1	0	0	2	4	4	0	3	0	3	0	0	1	2	0	0	0	0	0	0	0	0	2	18	0	2	2	0	0	2	1	4	2	0	0	0	0	0	0	0	0	0	0	0	0	1	0	0	0
Puniceibacterium	0	0	0	0	0	0	0	0	0	0	0	0	0	0	0	0	0	0	0	0	0	0	0	0	0	0	0	0	0	0	0	0	0	0	0	0	0	0	0	0	0	0	0	0	0	0	0	0	0
Pusillimonas	0	0	2	3	5	1	3	9	0	23	0	0	1	2	1	4	0	0	0	0	0	1	3	5	0	2	1	0	0	0	6	1	4	0	0	0	0	0	0	1	0	1	0	0	0	0	0	0	0
Pyramidobacter	0	0	0	0	0	0	0	0	0	0	0	0	0	0	0	0	0	0	0	0	0	0	0	0	0	0	0	0	0	0	0	0	0	0	0	0	0	0	0	0	0	0	0	0	0	0	0	0	0
Pyrinomonas	4	7	10	18	42	59	13	100	14	5	3	7	14	14	1	20	9	18	8	2	0	25	9	21	0	282	18	1	1	6	52	13	59	0	0	0	0	0	1	10	37	3	1	3	2	5	4	3	1
Rahnella	0	0	0	0	0	0	0	3	1	0	1	0	0	1	0	0	1	0	0	0	0	1	0	3	0	1	1	0	0	1	0	0	1	0	0	0	0	0	0	0	0	0	0	0	0	0	0	0	0
Ralstonia	3	3	12	7	8	15	8	1	3	17	0	0	0	3	0	2	1	0	2	1	0	9	1	12	0	5	2	0	0	1	5	6	5	0	0	0	0	1	0	2	0	0	0	0	0	0	1	0	0
Ramlibacter	0	0	1	4	9	4	3	1	0	1	0	1	0	3	0	1	2	0	0	1	0	1	2	8	0	2	1	0	1	0	3	4	1	0	0	0	0	0	0	1	1	0	1	0	0	0	0	0	0
Raoultella	0	0	0	2	1	0	0	0	0	0	0	0	5	0	0	0	0	0	0	0	0	0	1	4	0	1	0	0	0	1	2	0	2	0	14	0	0	0	0	0	0	0	0	0	0	0	0	0	1
Raphidiopsis	0	0	0	0	0	0	0	0	0	0	0	0	0	0	0	0	0	0	0	0	0	0	0	0	0	0	0	0	0	0	0	0	0	0	0	0	0	0	0	0	0	0	0	0	0	0	0	0	0
Reichenbachiella	1	1	1	0	0	3	3	2	0	0	0	0	0	0	0	0	0	0	0	0	0	1	0	20	0	2	1	0	0	2	0	1	1	0	0	0	0	0	0	1	1	0	0	0	0	0	0	0	0
Reinekea	0	0	0	0	0	1	2	1	0	1	0	0	3	1	0	0	0	0	1	0	0	0	0	17	0	3	3	0	0	0	1	1	2	1	0	0	0	0	1	0	0	0	0	1	0	0	0	1	0
Reyranella	8	0	0	3	25	61	40	26	8	9	12	9	14	15	32	20	0	0	0	0	0	10	7	1	0	23	5	0	1	3	32	21	15	0	0	0	0	0	0	1	10	0	3	0	0	1	1	2	1
Rheinheimera	4	1	6	5	12	10	1	5	0	4	3	0	10	6	9	3	2	0	2	3	2	1	2	73	0	5	1	0	1	1	8	3	7	0	0	0	0	0	0	0	3	3	0	0	0	1	0	1	0
Rhizobacter	1	0	0	5	11	29	15	7	5	19	3	4	6	5	1	10	0	0	2	0	0	5	3	5	1	27	8	0	0	1	15	31	18	0	0	0	0	0	0	5	4	2	0	1	0	0	0	0	1
Rhizobiales bacterium CCH10-E5	0	0	0	0	0	0	0	0	0	0	0	0	0	0	0	0	0	0	0	0	0	0	0	1	0	0	0	0	0	0	0	0	0	0	0	0	0	0	0	0	0	0	0	0	0	0	0	0	0
Rhizobiales bacterium CCH3-A5	0	0	0	0	0	3	1	0	0	0	0	0	0	0	0	0	0	0	0	0	0	0	0	0	0	0	0	0	0	0	2	0	0	0	0	0	0	0	0	1	1	1	0	0	0	0	0	0	0
Rhizobiales bacterium HL-109	0	1	6	1	0	3	1	2	0	3	4	4	5	0	3	1	0	0	1	0	0	2	1	9	0	4	1	0	0	1	8	2	3	0	0	0	0	0	0	0	1	0	0	0	2	1	1	0	2
Rhizobiales bacterium MIMtkB18	1	0	0	2	1	0	0	2	0	0	0	1	3	1	3	0	0	0	1	0	0	0	0	0	0	0	0	0	0	0	0	0	0	0	0	0	0	0	0	0	0	0	1	0	0	0	0	0	0
Rhizobiales bacterium YIM 77505	0	0	5	14	10	17	17	6	4	6	2	0	12	8	2	8	2	3	5	0	2	5	4	21	0	13	13	0	2	8	19	10	9	0	0	0	1	0	0	4	1	0	0	3	2	0	0	0	2
Rhizobium	3	37	43	25	28	52	26	30	5	40	9	8	64	28	24	32	2	0	4	1	3	10	8	105	17	34	23	4	5	13	44	39	35	0	4	0	0	0	1	3	5	1	3	6	3	7	4	3	3
Rhodanobacter	4	13	5	18	15	22	14	9	5	549	1	0	22	5	10	9	1	0	0	0	2	6	8	45	0	8	5	2	0	4	19	24	32	0	0	0	0	0	0	2	1	0	0	0	0	3	0	0	1
Rhodobaca	0	0	0	0	0	0	0	0	0	0	0	0	0	0	0	0	0	0	0	0	0	0	0	2	0	0	0	0	0	0	0	0	0	0	0	0	0	0	0	0	0	0	0	0	0	0	0	0	0
Rhodobacter	0	9	9	5	8	6	2	3	3	3	3	1	13	7	8	3	0	0	0	3	3	6	2	17	1	6	1	0	0	0	5	5	4	0	0	0	0	0	0	2	1	0	1	0	0	0	0	2	2
Rhodobacteraceae bacterium CY02	0	0	0	0	0	0	0	0	0	0	0	0	0	0	0	0	0	0	0	0	0	0	0	0	0	0	0	0	0	0	0	0	0	0	0	0	0	0	0	0	0	0	0	0	0	0	0	0	0
Rhodobacteraceae bacterium EhC02	0	0	0	0	0	0	0	0	0	0	0	0	0	0	0	0	0	0	0	0	0	0	0	0	0	0	0	0	0	0	0	0	0	0	0	0	0	0	0	0	0	0	0	0	0	0	0	0	0
Rhodobacteraceae bacterium HL-91	0	0	0	2	0	0	0	6	0	0	2	0	2	1	4	0	0	0	0	0	0	0	0	4	1	0	0	0	0	0	2	1	0	0	0	0	0	0	0	0	2	0	0	0	0	0	0	0	0
Rhodobacteraceae bacterium KLH11	0	0	0	0	0	0	0	0	0	0	0	0	0	0	0	0	0	0	0	0	0	0	0	0	0	0	0	0	0	0	0	0	0	0	0	0	0	0	0	0	0	0	0	0	0	0	0	0	0
Rhodobacteraceae bacterium O3.65	0	0	0	0	0	0	0	0	0	1	0	0	0	0	0	1	0	0	0	0	0	3	0	0	0	0	0	0	0	0	0	0	0	0	0	0	0	0	0	0	0	1	0	1	0	0	0	0	0
Rhodobacteraceae bacterium PD-2	0	0	3	0	0	0	0	1	0	1	1	1	0	0	0	0	0	0	0	0	1	1	0	6	0	2	0	0	0	0	2	0	2	0	0	0	0	0	0	0	1	0	0	0	0	0	1	0	0
Rhodobacterales bacterium HTCC2255	0	0	0	0	0	0	0	0	0	0	0	0	0	0	0	0	0	0	0	0	0	1	0	2	0	0	0	0	0	0	0	0	0	0	0	0	0	0	0	0	0	0	0	0	0	0	0	0	0
Rhodococcus	0	0	0	11	5	7	7	11	3	2	0	3	6	2	3	4	1	3	2	1	1	8	3	9	3	23	4	0	0	0	22	25	13	0	0	0	0	2	1	0	1	1	3	1	2	3	2	0	1
Rhodocyclaceae bacterium Paddy-1	0	0	0	13	1	2	0	0	1	3	0	0	0	0	3	0	0	0	0	0	0	2	0	11	0	3	0	1	0	0	2	0	1	0	0	0	0	0	0	0	0	0	0	0	0	0	0	0	0
Rhodoferax	0	0	0	0	0	0	0	0	0	1	0	0	0	0	0	0	0	0	0	0	0	0	0	1	0	0	0	0	0	0	0	0	0	0	0	0	0	0	0	0	0	0	0	0	0	0	0	0	0
Rhodoluna	1	0	0	1	1	0	3	0	0	8	0	0	5	0	0	0	0	0	1	0	0	4	0	1	0	4	0	0	0	0	1	2	1	0	0	0	0	0	0	0	0	1	0	1	0	0	0	0	0
Rhodomicrobium	0	0	0	5	0	2	1	0	0	2	0	0	1	0	0	2	0	0	0	0	0	6	0	5	0	0	0	0	0	0	0	0	2	0	0	0	0	0	1	0	0	0	0	0	0	0	0	0	0
Rhodonellum	0	0	3	0	0	0	1	0	0	1	1	0	0	0	0	0	0	0	0	0	0	0	0	3	0	0	0	0	0	0	0	0	0	0	0	0	0	0	0	0	0	0	0	0	0	0	0	0	0
Rhodopirellula	5	4	8	11	29	11	33	20	14	8	5	3	8	15	2	12	1	1	0	1	2	22	8	104	0	21	29	7	8	17	29	28	20	0	0	0	0	0	0	5	2	2	2	2	0	2	1	1	1
Rhodoplanes	7	21	46	55	38	106	34	28	14	22	16	28	52	27	24	27	1	0	0	5	2	53	1	45	0	58	17	2	2	7	88	105	93	0	0	3	1	1	2	8	5	20	11	8	8	7	3	4	11
Rhodopseudomonas	8	14	20	11	20	21	12	2	8	29	11	8	115	30	14	22	0	0	0	5	4	20	7	33	0	24	14	0	0	1	36	39	26	0	0	0	0	2	0	2	3	5	1	6	1	3	0	1	0
Rhodospirillaceae bacterium CCH5-H10	9	0	1	7	24	53	40	36	10	8	18	24	8	21	22	15	0	0	1	2	1	9	6	6	0	17	16	4	2	8	27	29	14	0	0	0	0	0	0	2	1	0	1	0	0	1	0	1	0
Rhodospirillales bacterium URHD0088	10	48	70	29	9	21	7	5	7	10	11	6	13	16	31	34	0	0	0	0	1	24	0	7	1	11	1	0	0	0	36	35	18	0	0	0	0	0	1	5	4	15	10	0	1	4	5	4	9
Rhodospirillum	1	2	4	7	3	8	1	4	2	4	3	6	11	5	5	9	0	0	0	0	1	2	0	31	0	6	1	0	0	0	6	6	5	0	0	0	0	0	0	2	3	1	0	2	0	0	1	3	1
Rhodothermaceae bacterium RA	0	0	9	6	17	5	5	12	1	1	3	4	4	16	4	3	0	0	1	0	0	6	5	37	0	9	3	0	0	2	1	7	4	0	0	0	0	0	0	4	2	0	0	0	0	0	0	2	0
Rhodothermus	1	3	7	20	17	11	14	32	1	1	0	2	9	6	6	2	0	0	2	0	0	7	4	77	0	15	3	1	1	0	11	14	13	0	0	0	0	1	0	2	4	2	2	0	1	2	1	1	0
Rhodovibrio	0	1	0	0	2	6	0	0	0	0	0	2	0	1	0	0	0	0	0	0	0	0	0	7	0	0	0	0	0	0	1	0	1	0	0	1	0	0	0	1	0	0	0	0	0	0	1	0	0
Rhodovulum	5	12	36	24	27	46	13	11	3	6	7	4	7	14	13	25	1	0	1	4	1	9	7	35	0	23	29	3	2	11	28	40	37	0	0	0	0	0	2	7	4	4	3	0	4	4	5	6	0
Richelia	0	0	1	0	0	1	2	0	0	0	0	1	1	1	0	0	0	0	0	0	0	0	0	1	0	3	1	0	0	3	3	1	0	0	0	0	0	0	0	0	1	1	0	0	0	0	1	0	0
Riemerella	0	0	0	0	1	3	0	0	0	0	0	0	0	0	0	0	0	0	0	0	0	0	0	11	0	0	0	0	0	0	1	1	0	0	0	0	0	0	0	0	0	0	0	0	0	0	1	0	0
Rikenella	0	1	1	0	0	2	0	0	0	0	0	1	2	0	1	0	0	0	0	0	0	0	1	3	0	1	1	0	0	0	3	0	0	0	0	0	0	0	0	0	0	0	0	0	0	0	0	0	0
Rivularia	0	0	0	0	0	0	0	0	0	0	0	0	0	0	1	0	0	0	0	0	1	0	0	1	0	0	0	0	0	0	0	0	0	0	0	0	0	0	0	0	0	0	0	0	0	0	0	1	1
Robiginitalea	0	0	0	1	0	1	0	0	0	0	0	0	0	4	1	1	0	0	0	0	0	1	1	33	0	1	0	0	0	0	1	1	1	0	0	0	0	0	0	0	0	0	0	0	0	0	0	0	0
Robiginitomaculum	0	1	0	0	1	1	0	1	0	0	0	0	0	0	0	0	0	0	0	0	0	0	0	2	0	0	0	0	0	0	1	0	0	0	0	0	0	0	0	0	0	0	0	0	0	0	0	0	0
Robinsoniella	0	0	0	0	0	0	0	0	0	0	0	0	0	0	0	0	0	0	0	0	0	0	0	5	0	0	0	0	0	0	0	0	0	0	0	0	0	0	0	0	0	0	0	0	0	0	0	0	0
Rodentibacter	1	0	1	0	1	2	2	3	0	0	1	1	2	0	2	2	0	0	0	0	0	1	0	6	0	3	1	0	2	0	1	1	2	0	0	0	0	0	0	0	0	0	0	0	0	0	0	0	0
Roseateles	0	0	0	0	0	0	0	0	0	0	0	0	0	0	0	0	0	0	0	0	0	0	0	0	0	0	0	0	0	0	0	1	0	0	0	0	0	0	0	0	0	0	0	0	0	0	0	0	0
Roseburia	0	0	0	0	0	0	0	0	0	0	0	0	0	0	0	0	0	0	0	0	0	0	0	1	0	0	0	0	0	0	0	0	0	0	0	0	0	0	0	0	0	0	0	0	0	0	0	0	0
Roseibacterium	0	0	0	0	0	0	0	1	0	1	0	0	0	0	0	0	0	0	0	0	0	0	0	2	0	0	0	0	0	0	0	1	1	0	0	0	0	0	0	0	0	0	0	0	0	0	0	0	0
Roseibium	0	0	1	6	0	1	0	1	0	4	1	1	1	1	0	0	0	0	1	0	0	1	1	8	0	2	0	0	0	0	0	2	2	0	0	0	0	0	0	0	0	0	0	0	0	1	1	0	0
Roseiflexus	0	0	1	5	4	1	4	9	1	1	0	1	4	4	1	3	0	0	1	0	0	4	0	4	0	14	0	0	0	0	2	2	7	0	0	0	0	1	0	0	4	0	0	1	2	1	0	0	0
Roseimaritima	1	0	1	7	6	6	0	2	0	0	1	0	1	3	0	0	0	0	0	0	1	4	0	31	0	2	0	0	0	2	2	5	3	0	0	0	0	0	1	2	2	0	0	0	0	1	0	0	0
Roseinatronobacter	0	0	0	0	0	0	0	0	0	0	0	0	0	0	0	0	0	0	0	0	0	0	0	0	0	0	0	0	0	0	0	0	0	0	0	0	0	0	0	0	0	0	0	0	0	0	0	0	0
Roseivirga	2	1	1	5	13	21	3	12	2	1	4	0	6	0	1	1	0	1	2	1	1	3	1	59	0	5	3	2	1	1	6	5	4	0	0	0	0	0	0	3	2	1	1	0	3	0	0	0	0
Roseivivax	6	4	2	5	14	24	4	6	0	1	2	4	5	0	0	1	0	0	0	0	2	8	1	87	0	8	3	2	2	0	7	18	7	0	0	0	0	1	0	1	1	0	1	0	0	0	0	1	0
Roseobacter	0	0	2	0	6	2	2	5	0	1	1	0	5	2	0	1	0	0	0	1	0	1	1	21	0	1	0	1	0	0	5	2	3	0	0	0	0	0	0	0	0	0	0	0	0	0	0	0	0
Roseomonas	5	5	3	2	6	2	6	0	2	12	2	0	8	1	3	6	0	0	5	0	2	5	2	6	0	4	4	0	0	0	14	12	3	0	0	0	0	0	0	1	3	1	1	0	0	0	2	0	0
Roseovarius	1	1	0	2	4	10	6	2	1	1	1	0	6	3	2	6	0	0	0	2	0	0	0	52	0	6	1	0	1	0	4	3	2	0	0	0	0	0	0	1	1	0	0	0	0	0	1	0	0
Rouxiella	0	0	0	0	0	0	1	1	0	0	0	0	0	0	0	0	0	0	0	0	0	0	0	2	0	0	0	0	0	0	0	0	0	0	0	0	0	0	0	0	0	0	0	0	0	0	0	0	0
Ruania	0	3	0	3	1	1	2	0	1	5	0	0	5	0	0	2	0	0	0	0	0	2	0	3	0	4	0	0	0	0	5	3	7	0	0	0	0	0	0	0	0	0	1	0	0	2	3	0	0
Rubellimicrobium	0	0	0	0	4	0	0	1	0	0	0	0	0	1	0	0	0	0	1	0	0	0	0	0	0	1	0	0	0	0	0	0	0	0	0	0	0	0	0	0	0	0	0	0	0	0	0	0	0
Rubidibacter	0	0	0	0	0	0	0	0	0	0	0	0	0	0	0	0	0	0	0	0	1	0	0	0	0	0	0	0	0	0	1	1	0	0	0	0	0	0	0	0	0	0	0	0	0	0	0	0	0
Rubinisphaera	1	3	15	6	4	6	2	9	1	2	1	0	6	8	6	7	0	0	0	0	1	5	1	33	0	10	2	0	1	0	14	8	8	1	0	0	0	0	0	0	1	0	2	0	0	2	2	0	1
Rubripirellula	2	1	0	0	8	5	1	5	1	4	1	1	0	2	0	0	0	0	2	0	0	2	0	12	0	1	2	0	1	0	1	2	3	0	0	0	0	0	0	4	0	0	0	0	0	0	0	0	0
Rubritalea	0	1	1	0	6	0	0	0	0	1	0	0	0	0	0	1	0	0	1	0	0	0	1	17	0	0	1	0	0	0	1	1	1	0	0	0	0	0	0	0	0	0	0	0	0	0	0	0	0
Rubritepida	0	1	2	6	0	2	1	0	2	3	3	0	2	1	0	3	0	0	3	0	3	1	1	6	0	3	1	0	0	1	7	14	4	0	0	0	0	0	0	1	1	0	0	1	0	1	1	1	1
Rubrivivax	0	0	0	10	5	6	4	6	1	1	0	1	2	1	0	1	0	0	1	0	0	0	0	6	0	8	1	0	0	0	2	11	0	0	0	0	0	0	0	0	0	0	0	0	0	0	0	1	0
Rubrobacter	0	0	1	2	0	9	1	1	1	4	1	0	3	7	0	1	1	0	24	0	0	3	4	10	0	1	0	0	0	0	6	5	3	0	0	0	0	0	0	0	0	0	0	1	0	0	0	0	0
Rudaea	10	2	3	11	4	21	3	0	5	25	3	0	8	0	0	7	0	0	0	1	0	3	0	11	0	6	2	0	0	0	16	55	10	0	0	0	0	0	1	1	0	1	0	0	1	0	0	0	1
Rudanella	0	0	1	8	22	10	7	13	3	4	3	1	0	4	0	3	1	1	2	0	2	5	3	35	1	7	4	1	2	0	4	7	11	0	0	0	0	0	0	3	2	0	1	1	2	0	1	0	0
Ruegeria	0	1	0	2	0	0	3	3	0	3	0	0	2	2	0	0	0	0	0	0	0	0	2	8	0	0	5	0	0	0	3	2	1	0	0	0	0	0	0	0	1	1	0	1	0	0	0	0	0
Rufibacter	3	16	26	19	32	17	7	16	3	22	6	2	6	12	3	16	2	3	7	3	4	6	12	85	3	17	30	10	7	8	11	18	12	0	0	0	1	0	0	5	6	1	0	0	1	0	3	2	1
Ruminiclostridium	0	0	1	3	0	0	0	0	0	0	0	0	0	0	3	0	0	0	0	0	0	0	0	23	0	0	0	0	0	0	1	0	0	0	0	0	0	0	0	0	0	0	0	0	0	0	0	0	0
Ruminobacter	0	0	0	0	2	0	0	0	0	2	0	0	0	0	1	0	0	0	0	0	0	0	0	14	0	0	0	0	0	0	0	0	1	0	0	0	0	0	0	0	0	0	0	0	0	0	0	0	0
Ruminococcaceae bacterium AE2021	0	0	0	0	0	0	0	0	0	0	0	0	0	0	0	0	0	0	0	0	0	0	0	11	0	0	0	0	0	0	0	0	0	0	0	0	0	0	0	0	0	0	0	0	0	0	0	0	0
Ruminococcaceae bacterium D16	0	0	0	0	0	0	0	0	0	0	0	0	0	0	0	0	0	0	0	0	0	0	0	1	0	0	0	0	0	0	0	0	0	0	0	0	0	0	0	0	0	0	0	0	0	0	0	0	0
Ruminococcaceae bacterium Marseille-P2935	0	0	0	0	0	0	0	0	0	0	0	0	0	0	0	0	0	0	0	0	0	0	0	1	0	0	0	0	0	0	0	0	0	0	0	0	0	0	0	0	0	0	0	0	0	0	0	0	0
Ruminococcus	0	0	0	0	0	0	0	0	0	0	0	0	0	0	0	0	0	0	0	0	0	0	0	12	0	0	0	0	0	0	0	0	0	0	0	0	0	0	0	0	0	0	0	0	0	0	0	0	0
Runella	1	0	0	7	3	5	2	1	2	0	0	0	1	3	1	3	0	0	1	1	0	0	0	25	0	3	3	0	1	1	3	3	6	1	0	0	0	0	1	1	0	0	0	2	0	0	0	0	0
Saccharibacillus	0	0	0	0	0	0	0	0	0	0	0	0	0	0	0	0	0	0	0	0	0	0	0	0	0	0	0	0	0	0	0	0	0	0	0	0	0	0	0	0	0	0	0	0	0	0	0	0	0
Saccharicrinis	0	0	3	3	1	2	2	4	0	0	1	0	0	0	1	0	1	0	0	0	0	1	0	41	0	0	1	0	0	0	2	1	1	0	0	0	0	0	0	0	0	0	0	1	1	0	0	0	0
Saccharomonospora	0	1	2	0	9	10	4	1	1	3	0	2	6	2	2	5	2	3	2	2	1	2	6	6	0	10	6	1	0	1	9	7	8	0	0	0	0	0	0	0	0	0	1	0	0	0	0	1	0
Saccharophagus	0	0	0	0	0	2	1	0	0	2	0	2	0	1	0	0	0	0	0	1	0	1	0	11	0	1	0	1	0	0	1	1	0	0	0	0	0	0	0	0	0	0	0	0	0	0	0	0	0
Saccharopolyspora	0	1	0	3	2	0	0	5	1	1	0	0	3	0	0	1	0	0	1	0	0	3	0	5	0	0	0	0	0	0	10	4	5	0	0	0	0	0	0	0	1	0	1	0	0	2	2	0	0
Saccharospirillum	0	0	0	0	0	3	0	3	0	1	0	2	0	1	0	0	0	0	0	0	0	0	0	10	0	1	0	0	0	0	1	0	0	0	0	0	0	0	0	0	0	0	0	0	0	0	0	1	0
Saccharothrix	2	2	1	26	22	27	21	49	6	15	3	4	23	11	3	9	6	0	5	1	1	29	20	40	0	33	34	8	2	13	38	33	35	0	0	0	0	0	1	4	4	2	0	4	6	2	4	3	2
Sagittula	0	0	0	0	0	0	0	0	0	0	0	0	0	0	0	0	0	0	0	0	0	0	0	1	0	0	0	0	0	0	0	0	0	0	0	0	0	0	0	1	0	0	0	0	0	0	0	0	0
Salegentibacter	0	0	1	0	3	0	0	2	0	0	2	0	1	2	0	0	0	0	0	0	0	1	0	13	0	0	0	0	0	0	0	1	1	0	0	0	0	0	0	1	0	0	0	0	0	0	0	0	0
Salinarimonas	3	4	2	1	2	7	0	2	0	2	0	0	1	0	4	0	0	0	3	0	0	2	0	3	0	0	0	0	0	0	2	4	4	0	0	0	0	1	0	1	0	0	0	0	0	0	0	0	0
Salinibacter	0	0	0	0	0	0	0	0	0	0	0	0	0	0	0	0	0	0	0	0	0	0	0	0	0	0	0	0	0	0	0	0	0	0	0	0	0	0	0	1	0	0	0	0	0	0	0	0	0
Salinicola	0	0	0	2	6	0	0	0	0	7	3	0	2	0	0	0	1	0	0	0	0	0	0	6	0	2	0	0	0	1	0	2	4	0	0	0	0	0	0	0	1	0	0	0	0	0	0	1	0
Salinimicrobium	1	1	1	2	1	0	0	0	0	1	0	1	0	1	2	1	0	0	0	0	0	1	2	22	0	1	0	1	1	0	2	1	3	0	0	0	0	0	0	0	0	0	0	0	0	0	2	0	0
Salinimonas	0	0	0	0	0	0	2	0	0	0	1	1	1	1	0	0	0	0	0	0	0	0	0	5	0	0	0	0	0	0	0	2	0	0	0	0	0	0	0	1	0	0	0	0	0	0	0	0	0
Salinisphaera	0	1	0	0	0	0	2	0	0	1	0	0	2	0	0	1	0	0	1	0	0	0	0	14	0	0	0	0	0	0	2	2	1	0	0	0	0	0	0	0	0	0	0	0	0	0	0	0	1
Salinispira	1	10	1	2	0	3	6	1	0	0	2	1	9	2	7	0	0	0	0	0	0	7	1	13	0	7	0	0	1	0	7	3	3	0	0	0	0	0	0	1	2	0	0	0	2	1	0	0	1
Salinispora	5	2	10	7	18	11	12	19	2	9	1	1	11	8	3	4	3	0	3	0	1	8	5	21	0	40	10	0	1	2	30	23	28	0	0	1	0	0	0	0	1	3	2	2	0	2	0	2	0
Salinivibrio	0	2	2	11	6	0	4	0	1	4	3	3	4	6	5	0	1	0	0	0	0	2	0	28	0	2	0	0	0	0	2	2	4	0	0	0	0	0	0	1	0	0	0	0	0	0	0	1	0
Salipiger	0	2	0	0	0	0	0	1	0	0	0	0	0	2	0	0	1	0	0	0	0	1	1	9	0	3	1	0	0	0	2	0	2	0	0	0	0	0	0	0	0	0	0	0	0	0	0	0	0
Salisaeta	0	0	0	0	0	2	0	1	0	1	1	0	0	0	0	1	0	0	0	0	1	0	1	23	0	1	1	0	0	0	2	0	0	3	0	0	0	0	0	0	0	0	0	0	0	0	0	0	1
Salmonella	0	0	5	5	0	10	1	4	0	1	1	0	0	0	0	0	0	0	0	1	1	3	0	29	0	4	2	1	1	2	3	6	0	0	4	0	0	0	0	2	0	0	0	0	0	0	0	0	0
Salsuginibacillus	0	0	1	0	1	0	0	1	2	1	1	1	0	1	0	2	0	0	0	0	0	1	0	2	0	0	1	0	1	0	0	0	0	0	0	0	0	0	0	0	0	0	0	0	0	0	0	0	0
Sandaracinus	1	3	3	37	34	13	20	17	3	15	0	5	6	7	8	19	1	0	0	0	1	9	7	35	1	26	8	0	0	2	19	19	16	0	0	0	0	0	0	7	2	2	1	2	1	2	1	2	2
Sandarakinorhabdus	3	4	2	1	22	6	3	4	4	3	1	3	0	2	3	5	0	0	1	1	0	3	2	6	0	2	0	0	0	2	9	4	7	0	0	0	0	0	0	0	0	0	1	1	0	0	0	1	0
Sanguibacter	0	0	3	0	7	0	0	0	0	0	1	0	0	0	0	0	0	0	0	0	0	1	0	3	0	2	0	0	0	0	2	1	1	0	0	0	0	0	0	0	0	0	0	1	0	0	1	1	0
Saprospira	0	0	0	1	3	0	0	3	0	0	0	1	1	0	0	3	0	3	1	0	0	2	5	27	0	2	1	0	0	1	2	2	6	0	0	0	0	0	0	1	0	0	0	0	1	0	0	0	0
SAR116 cluster alpha proteobacterium HIMB100	0	9	5	5	2	2	1	2	0	13	2	2	8	1	4	8	0	0	0	0	4	1	0	1	0	1	0	1	0	0	6	3	5	0	0	0	0	0	0	0	0	1	1	0	0	0	2	0	2
Schleiferia	1	2	1	9	12	7	7	6	2	2	1	0	2	4	2	4	0	0	0	1	0	3	3	25	1	6	0	1	0	1	8	4	2	0	0	0	0	0	1	1	2	2	0	0	0	0	0	1	0
Schlesneria	5	3	7	12	9	13	5	9	2	16	1	1	3	3	9	7	1	0	2	0	2	6	3	34	0	4	3	0	1	1	12	12	10	0	0	0	0	0	0	3	0	1	0	0	1	1	0	1	1
Schwartzia	0	0	0	0	0	0	1	0	0	0	0	0	0	0	0	0	0	0	0	0	0	0	0	2	0	0	0	0	0	0	0	0	0	0	0	0	0	0	0	0	0	0	0	0	0	0	0	0	0
Sciscionella	1	0	0	1	0	0	2	0	0	3	0	1	0	1	0	0	0	0	1	0	0	0	0	0	0	1	0	0	0	0	5	0	2	0	0	0	0	0	0	0	0	0	0	0	0	0	0	1	0
Scytonema	2	1	0	0	4	8	1	2	0	0	1	1	2	1	2	1	0	0	1	0	0	1	1	3	0	10	0	0	0	0	6	3	2	0	0	0	0	0	0	0	0	0	0	0	0	0	0	1	0
Sedimenticola	0	0	1	10	4	0	0	7	1	4	0	0	6	0	3	3	1	0	4	0	0	6	1	62	0	3	1	2	0	0	0	1	9	0	0	0	0	0	0	2	0	0	0	0	0	1	0	0	0
Sedimentitalea	0	0	0	0	1	0	0	0	0	0	0	0	0	0	0	0	0	0	0	0	0	0	0	0	0	0	0	0	0	0	0	0	0	0	0	0	0	0	0	0	0	0	0	0	0	0	0	0	0
Sediminibacter	0	0	0	1	2	1	0	0	0	0	0	0	1	0	0	0	0	0	0	0	0	0	0	6	0	0	0	0	0	0	0	0	0	0	0	0	0	0	0	0	0	0	0	0	0	0	0	0	0
Sediminibacterium	9	5	2	6	23	35	20	11	4	19	6	7	17	4	6	1	2	1	6	1	0	1	3	1	1	29	3	1	3	0	11	20	18	0	0	0	0	0	0	1	0	0	1	1	0	0	1	0	0
Sediminicola	0	0	0	0	0	0	0	0	0	0	0	0	0	0	0	0	0	0	0	0	0	0	0	0	0	0	0	0	0	0	0	0	0	0	0	0	0	0	0	0	0	0	0	0	0	0	0	0	0
Sediminimonas	0	1	1	5	2	0	0	4	1	0	0	0	0	0	0	1	1	0	0	0	1	0	3	19	0	2	0	0	0	0	0	1	0	0	0	0	0	0	0	0	0	0	0	0	0	0	0	0	0
Sediminispirochaeta	0	0	0	1	3	0	0	0	0	0	0	0	0	1	1	0	0	0	0	0	0	0	0	10	0	1	0	0	0	0	0	1	1	0	0	0	0	0	0	2	0	0	0	0	0	0	0	0	0
Seinonella	1	2	3	2	2	1	0	2	0	1	0	2	5	6	6	1	0	0	0	0	0	0	0	0	0	2	5	2	1	0	3	0	2	0	0	0	0	0	0	0	0	0	0	0	0	1	1	0	2
Selenomonas	0	3	0	0	0	0	0	0	0	0	0	0	1	1	0	1	0	0	0	0	0	0	0	5	0	2	0	0	0	0	0	2	1	0	0	0	0	0	0	0	0	0	0	0	0	0	0	0	0
Senegalimassilia	0	0	0	1	0	0	0	0	0	0	0	0	0	0	0	0	0	0	0	0	0	0	0	1	0	0	0	0	0	0	0	0	0	0	0	0	0	0	0	0	0	0	0	0	0	0	0	0	0
Serinicoccus	3	1	1	6	1	13	3	2	2	1	0	0	1	2	0	3	0	0	0	0	0	7	3	24	0	2	0	2	0	0	5	4	3	1	0	0	0	0	1	1	1	2	0	0	0	0	0	0	0
Serratia	0	2	1	3	3	7	4	1	0	6	3	1	3	2	0	2	0	0	1	2	2	2	0	13	0	7	4	0	0	2	2	3	6	0	0	0	0	0	0	1	1	0	1	1	0	0	0	0	0
Shewanella	2	9	10	23	24	18	13	8	8	16	7	7	35	8	12	6	0	0	3	1	1	7	4	150	0	23	9	3	4	1	17	27	14	0	0	0	0	0	0	0	0	2	0	1	1	1	2	3	0
Shigella	0	0	0	1	1	1	0	0	0	0	0	0	0	0	2	0	0	0	0	0	0	0	1	3	0	0	0	0	0	0	0	0	0	0	0	0	0	0	0	0	0	0	0	0	0	0	0	0	0
Shimazuella	1	1	2	1	2	0	3	2	0	0	0	1	0	2	1	0	0	0	0	0	0	1	0	1	0	3	0	1	0	0	2	1	3	0	0	0	0	0	0	1	0	0	0	0	0	0	0	0	0
Shimia	0	0	0	0	1	0	0	1	0	0	0	0	0	0	0	0	0	0	0	0	0	0	0	0	0	0	0	0	0	0	0	0	0	0	0	0	0	0	0	0	1	0	0	0	0	0	0	0	0
Shimwellia	0	1	2	0	0	0	0	0	0	0	0	0	0	0	0	0	0	0	0	0	0	0	1	2	0	0	0	1	0	0	0	0	0	0	0	0	0	0	0	0	0	1	0	0	0	0	0	0	1
Shinella	0	6	8	0	6	2	0	2	1	1	0	1	3	2	9	2	1	0	0	0	1	0	1	6	2	0	3	0	0	1	2	3	2	0	0	0	0	0	0	0	0	1	0	0	0	0	1	0	0
Shuttleworthia	0	0	0	0	0	0	0	0	0	0	0	0	0	0	0	0	0	0	0	0	0	0	0	0	0	0	0	0	0	0	0	0	0	0	0	0	0	0	0	0	0	0	0	0	0	0	0	0	0
Siansivirga	0	0	0	0	0	0	0	0	0	0	0	0	0	0	0	0	0	0	0	0	0	0	0	3	0	0	0	0	0	0	0	0	0	0	0	0	0	0	0	0	0	0	0	0	0	0	0	0	0
Siccibacter	0	0	0	1	0	0	0	0	0	0	0	0	0	0	0	0	0	0	0	0	0	0	0	0	0	0	0	0	0	0	0	0	0	0	0	0	0	0	0	0	0	0	0	0	0	0	0	0	0
Sideroxydans	0	0	0	3	10	1	2	1	0	4	0	1	1	3	1	0	1	0	0	0	1	2	0	8	0	3	0	0	0	1	0	3	0	0	0	0	0	4	0	1	0	0	0	0	0	0	0	0	0
Silanimonas	1	0	1	1	4	11	2	3	0	2	1	3	6	0	1	1	0	0	0	0	0	3	0	11	0	5	2	0	0	0	2	5	2	0	0	0	0	0	0	3	0	0	0	1	0	0	0	0	1
Silvibacterium	55	126	71	37	49	86	99	24	23	205	74	20	196	144	141	51	1	1	3	2	16	23	8	30	0	43	55	21	11	15	94	141	106	0	0	2	0	2	0	4	7	13	3	0	1	5	11	1	6
Simiduia	0	0	0	0	2	2	0	0	0	2	0	0	0	0	0	0	0	0	0	0	0	1	0	12	0	0	0	0	0	0	0	0	0	0	0	0	0	0	0	0	0	0	0	0	0	0	0	0	0
Simplicispira	0	0	0	0	0	0	0	0	0	5	0	0	0	0	0	0	0	0	0	0	0	0	0	1	0	0	0	0	0	0	0	0	0	0	0	0	0	0	0	0	0	0	0	0	0	0	0	0	0
Singulisphaera	8	12	51	36	25	19	32	24	5	19	6	7	24	21	26	23	2	1	2	0	3	14	11	27	1	31	32	6	5	8	58	21	33	0	0	1	0	0	0	2	2	2	4	2	0	4	1	4	1
Sinomicrobium	0	0	0	0	0	0	1	0	0	3	0	0	0	0	0	0	0	0	0	0	0	0	1	3	0	1	0	0	0	0	0	1	0	0	0	0	0	0	0	0	0	0	0	0	0	0	0	0	0
Sinorhizobium	0	13	9	8	10	10	7	8	2	17	6	1	13	12	15	2	0	0	0	0	0	7	1	30	0	8	2	0	1	0	8	10	3	0	0	0	0	0	0	1	2	2	1	0	0	0	1	0	0
Skermanella	0	3	4	5	5	1	2	1	1	0	3	1	7	4	3	0	0	0	0	0	0	1	0	8	0	7	0	0	0	0	6	9	6	0	0	0	0	0	0	1	1	1	0	0	1	2	1	0	2
Skermania	0	0	0	0	0	0	0	0	0	0	0	0	0	0	0	0	0	0	0	0	0	0	0	0	0	0	0	0	0	0	0	1	0	0	0	0	0	0	0	0	0	0	0	0	0	0	0	0	0
Slackia	0	0	0	0	0	0	0	0	0	0	0	0	0	0	0	0	0	0	0	0	0	0	0	0	0	0	0	0	0	0	0	0	0	0	0	0	0	0	0	0	0	0	0	0	0	0	0	0	0
Smaragdicoccus	1	0	0	0	1	0	0	1	2	0	0	0	0	0	0	0	0	0	0	0	0	0	0	1	0	7	0	0	0	0	3	0	0	0	0	0	0	0	0	0	0	0	0	0	0	0	0	0	0
Sneathiella	0	0	3	2	3	5	0	2	0	0	0	0	0	1	1	0	1	0	0	1	0	0	2	36	0	4	1	0	0	1	2	6	7	0	0	0	0	0	0	1	0	0	0	0	0	0	0	0	0
Sodalis	0	0	0	0	0	0	0	0	0	0	0	0	1	0	0	0	0	0	0	0	0	0	0	1	0	0	0	0	0	0	1	0	1	0	0	0	0	0	0	0	0	0	0	0	0	0	0	0	0
Solemya velum gill symbiont	0	3	0	0	1	0	0	2	0	0	0	0	0	0	0	0	0	1	0	0	0	1	0	50	0	0	0	0	0	0	0	0	1	0	0	0	0	0	0	0	0	0	0	0	0	0	0	0	0
Solibacillus	1	0	4	1	0	0	0	0	0	0	0	0	0	0	0	0	0	0	0	0	0	0	0	1	0	1	0	0	0	1	0	0	0	0	0	0	0	0	0	0	1	0	0	1	0	0	0	0	0
Solimonas	2	4	10	15	9	11	1	12	2	3	2	1	6	1	0	7	1	0	1	0	0	3	0	34	0	9	0	0	2	1	9	5	15	0	0	0	0	0	0	4	1	1	0	1	0	0	1	2	0
Solirubrobacter	4	9	2	6	29	20	27	32	10	22	4	8	18	7	4	12	0	1	21	3	2	26	5	5	0	110	0	0	0	2	133	57	69	0	0	1	1	3	0	5	6	24	3	3	1	2	2	3	0
Solirubrobacterales bacterium URHD0059	0	6	2	0	40	16	24	17	9	12	9	3	36	18	7	4	1	1	14	0	0	20	1	6	0	90	0	0	0	1	91	47	45	0	0	0	2	0	0	2	3	14	2	1	0	1	3	2	0
Solirubrum	2	1	6	8	3	1	1	6	0	3	0	0	0	0	2	1	0	0	0	2	1	0	1	9	0	4	3	0	0	1	1	1	4	0	0	0	0	0	0	1	0	0	0	1	0	1	0	0	0
Solitalea	6	2	2	11	4	16	15	6	8	10	3	3	13	8	0	12	0	0	0	1	2	10	6	71	0	9	7	1	3	4	8	19	12	0	0	0	1	0	0	1	0	0	0	0	0	1	0	0	0
Sorangium	38	45	57	138	201	211	114	214	19	81	18	24	65	52	63	87	4	3	6	5	3	103	38	176	1	125	39	18	7	11	131	175	141	0	0	0	2	2	10	35	40	9	3	5	7	11	11	6	5
Sphaerochaeta	0	0	1	2	0	0	0	0	0	0	0	0	0	0	0	0	0	0	0	0	0	0	0	4	1	0	0	0	0	0	0	0	1	0	0	0	0	0	0	0	0	0	0	0	0	0	0	0	0
Sphaerotilus	0	0	2	10	17	21	9	16	3	10	2	0	3	1	3	9	2	0	0	1	0	3	4	9	0	15	4	0	1	0	4	21	14	0	0	0	0	0	0	1	3	0	2	0	1	1	0	1	0
Sphingobacteriales bacterium JZ3C29	0	2	0	2	2	4	9	1	2	3	2	0	7	7	6	2	0	0	0	0	0	4	0	24	0	5	0	0	0	0	4	2	4	1	0	0	0	0	0	0	1	0	0	1	0	0	1	1	1
Sphingobacterium	0	3	2	1	6	10	2	7	1	4	0	0	5	2	2	5	0	0	1	0	1	3	2	21	0	5	15	2	2	3	4	3	3	0	0	0	0	0	0	0	1	0	0	0	0	1	0	0	1
Sphingobium	1	1	1	13	13	8	4	10	0	2	0	2	10	2	1	3	2	3	7	3	0	3	5	34	2	11	3	1	1	3	13	4	5	0	0	0	0	0	0	0	0	0	0	1	1	1	0	0	0
Sphingomonadales bacterium EhC05	0	0	0	0	0	0	0	0	0	4	1	0	0	0	3	1	0	0	1	0	0	0	0	7	0	2	1	0	0	0	0	0	0	0	0	0	0	0	0	0	0	0	0	0	0	0	0	0	0
Sphingomonas	14	7	11	64	92	124	74	75	21	40	7	7	50	18	8	18	27	12	82	10	1	21	32	98	101	129	25	4	2	5	103	53	80	1	0	0	1	1	0	5	5	2	1	9	2	1	1	6	2
Sphingopyxis	1	0	6	5	14	10	8	18	0	7	1	4	10	2	1	3	6	1	11	2	1	1	13	29	7	10	4	5	1	3	8	7	7	0	0	0	0	0	0	0	0	0	0	0	0	1	1	0	0
Sphingorhabdus	0	0	0	0	14	4	0	11	1	1	0	0	0	0	0	1	0	0	4	0	0	0	0	3	0	0	1	0	0	0	1	1	1	0	0	0	0	0	0	0	0	1	0	0	0	0	0	0	0
Spiribacter	0	0	0	1	3	0	0	6	0	0	0	0	0	1	1	0	0	0	0	0	0	1	1	22	0	1	2	1	0	0	3	0	1	0	0	0	0	0	0	0	0	0	0	0	0	0	0	0	0
Spirillospora	0	0	5	0	5	3	0	0	2	8	1	0	0	1	0	6	1	1	2	0	0	2	3	1	0	17	1	0	0	0	12	4	6	0	0	0	0	0	0	1	0	0	1	0	0	1	2	1	1
Spirochaeta	1	0	2	5	5	3	1	5	1	0	2	2	0	0	2	1	1	0	0	1	0	0	1	85	0	1	3	0	0	0	2	5	5	0	0	0	0	1	0	1	0	0	2	0	0	2	0	0	0
Spirosoma	1	3	0	3	6	5	3	12	0	4	2	0	6	11	4	3	0	0	9	2	0	9	2	46	9	4	5	1	2	1	11	6	4	0	0	0	0	0	0	2	1	0	0	0	0	0	0	1	2
Spirulina	0	1	6	1	5	0	1	7	0	0	0	1	2	0	0	3	0	1	0	0	0	1	0	6	0	8	0	0	1	0	6	0	7	0	0	0	0	0	0	2	2	0	0	0	0	0	1	0	0
Spongiibacter	2	5	13	6	2	3	3	1	1	0	0	1	0	2	0	4	0	0	1	0	5	2	0	37	0	1	1	0	0	0	5	12	6	0	0	0	0	0	0	0	0	3	0	0	0	0	1	0	0
Spongiibacterium	0	0	0	0	0	0	0	5	0	1	0	0	0	2	0	0	0	0	0	0	0	0	0	2	0	0	0	0	0	0	1	1	1	0	0	0	0	0	0	0	0	0	0	0	0	0	0	0	0
Sporichthya	0	1	0	0	0	0	3	0	0	3	0	0	1	0	0	0	0	0	1	0	0	0	0	1	0	3	0	0	0	0	7	2	5	0	0	0	0	0	0	0	0	0	0	0	0	0	0	0	0
Sporobacter	0	0	0	1	0	0	0	0	0	0	0	0	0	0	0	0	0	0	0	0	0	0	0	3	0	0	0	0	0	0	0	0	0	0	0	0	0	0	0	0	0	0	0	0	0	0	0	0	0
Sporocytophaga	0	2	7	5	6	8	6	14	1	0	0	1	1	4	1	1	1	1	0	1	0	5	1	55	0	11	7	2	2	1	3	5	9	0	0	0	0	0	0	1	0	1	0	0	1	0	0	0	0
Sporolactobacillus	0	0	0	0	0	0	0	0	0	0	0	0	0	0	0	0	0	0	0	0	0	0	0	0	0	0	0	0	0	0	0	0	0	0	0	0	0	0	0	0	0	0	0	0	0	0	0	0	0
Sporomusa	0	0	0	0	0	0	0	0	0	0	0	0	0	0	0	0	0	0	0	0	0	0	0	17	0	0	0	0	0	0	0	0	1	5	0	0	0	0	0	0	0	0	0	1	0	0	0	0	0
Sporosarcina	3	3	15	3	1	4	4	4	2	0	1	0	2	7	4	1	0	0	0	0	0	2	2	6	0	0	1	1	0	1	2	5	5	0	0	0	0	0	0	0	1	0	1	0	0	2	2	0	0
Stackebrandtia	1	0	0	0	0	0	7	2	2	1	0	0	0	0	0	0	0	0	0	0	0	0	1	2	0	3	2	1	2	1	6	4	3	0	0	0	0	0	0	0	0	0	0	0	0	1	1	0	0
Stanieria	0	0	1	1	0	0	1	2	0	0	1	0	0	0	0	0	0	0	0	0	0	1	0	101	0	2	0	0	0	0	0	0	2	0	0	0	0	0	0	0	0	0	1	0	0	0	0	0	0
Staphylococcus	0	0	0	0	0	0	0	0	0	0	0	0	0	0	0	0	0	0	0	0	0	0	0	0	0	0	0	0	0	0	0	0	0	0	0	0	0	0	0	0	0	0	0	0	0	0	0	0	0
Staphylothermus	0	0	0	0	0	0	0	0	0	0	0	0	0	0	0	0	0	0	0	0	0	0	0	3	0	0	0	0	0	0	0	0	0	0	0	0	0	0	0	0	0	0	0	0	0	0	0	0	0
Stappia	0	7	9	20	10	20	12	15	2	9	5	0	2	7	10	4	1	0	1	2	2	2	10	50	0	9	41	5	3	11	11	15	12	0	0	0	0	0	0	2	1	2	2	1	0	0	0	0	2
Starkeya	0	0	0	1	7	4	2	1	0	1	3	0	0	0	0	1	0	0	0	0	0	0	0	5	0	0	4	0	0	7	4	6	2	0	0	0	0	0	0	1	0	0	0	0	0	0	0	0	0
Stenotrophomonas	4	4	12	19	29	27	14	24	4	58	5	4	19	12	6	9	2	0	1	3	1	7	15	106	0	26	44	16	12	8	17	37	27	0	37	0	0	0	0	3	2	0	0	2	4	1	1	0	1
Steroidobacter	7	16	22	8	18	16	8	24	1	6	7	5	12	13	16	18	2	0	0	1	1	9	5	55	0	11	7	3	0	1	12	17	24	0	0	0	0	1	0	3	2	13	1	4	0	3	4	0	3
Sterolibacterium	2	0	0	6	2	7	4	6	0	1	1	1	6	1	0	2	0	0	1	1	0	1	0	18	0	1	0	0	1	1	2	3	4	0	0	0	0	0	0	0	0	0	0	0	0	0	0	0	0
Stigmatella	0	12	11	13	6	8	1	3	0	5	2	2	5	5	2	4	0	0	0	0	0	3	0	4	0	7	0	0	0	0	5	4	10	0	0	0	0	1	0	1	4	0	0	0	1	0	0	2	0
Streptacidiphilus	0	1	0	2	1	6	3	7	1	5	0	1	7	1	0	1	0	0	6	0	0	3	4	2	0	7	1	0	0	0	9	6	9	0	0	0	0	0	1	0	0	1	1	0	1	0	0	2	0
Streptoalloteichus	0	6	1	4	0	1	4	3	2	3	0	0	1	4	2	4	0	0	0	0	0	2	0	1	0	6	0	0	0	0	21	5	3	0	0	0	0	0	0	1	0	0	0	0	0	2	2	0	0
Streptococcus	0	0	0	0	0	0	0	0	2	0	0	0	1	0	0	0	0	0	0	0	0	2	1	0	0	0	0	0	0	0	0	1	0	0	0	0	0	0	0	0	0	0	0	0	0	0	0	0	0
Streptomonospora	0	0	0	0	1	4	0	2	0	2	0	0	0	0	0	0	0	0	4	0	0	2	0	0	0	0	1	0	0	0	4	5	3	0	0	0	0	0	0	0	0	0	0	0	0	1	1	0	0
Streptomyces	7	19	46	30	45	63	63	43	28	92	16	20	65	23	37	35	7	10	41	4	3	47	24	42	0	138	38	8	6	11	222	166	177	0	0	4	1	0	8	4	8	15	12	4	7	7	36	16	18
Streptomycetaceae bacterium MP113-05	0	4	0	0	0	0	0	0	0	0	0	2	0	0	0	0	0	0	1	0	0	0	0	2	0	0	0	0	0	0	2	0	2	0	0	0	0	0	0	0	0	0	0	0	0	0	0	0	0
Streptosporangium	4	16	11	13	11	27	22	13	3	27	6	10	34	13	12	14	3	2	2	3	5	17	17	28	2	34	17	6	2	6	69	56	28	0	0	1	0	0	0	3	2	2	4	2	3	5	8	4	1
Subdoligranulum	0	0	0	0	0	0	0	0	0	0	0	0	0	0	0	0	0	0	0	0	0	0	0	4	0	0	0	0	0	0	0	0	0	0	0	0	0	0	0	0	0	0	0	0	0	0	0	0	0
Succinimonas	0	0	0	0	0	1	0	0	0	1	0	0	0	0	0	0	1	1	0	0	0	0	0	5	0	0	0	0	0	0	0	2	1	0	0	0	0	0	0	0	0	0	0	0	0	0	0	0	0
Succinispira	0	2	0	1	0	0	0	0	0	0	0	0	0	0	0	0	0	0	0	0	0	0	0	3	0	2	0	0	0	0	1	1	0	0	0	0	0	0	0	1	0	0	0	1	0	0	0	0	0
Sulfitobacter	0	0	0	1	0	5	3	0	0	0	1	0	0	0	0	1	0	0	0	0	0	1	1	15	0	0	1	1	0	0	1	2	3	0	0	0	0	0	0	0	0	0	0	1	0	0	0	0	0
Sulfobacillus	0	0	0	0	0	0	0	0	0	0	0	0	0	0	0	0	0	0	0	0	0	0	0	0	0	0	0	0	0	0	0	0	0	0	0	0	0	0	0	0	0	0	0	0	0	0	0	0	0
Sulfolobus	0	0	0	0	0	0	0	0	0	0	0	0	0	0	0	0	0	0	0	0	0	0	0	0	0	0	0	0	0	0	0	0	0	0	0	0	0	0	0	0	0	0	0	0	0	0	0	0	0
Sulfuricella	0	3	4	7	19	32	9	16	1	3	2	1	6	7	2	7	0	0	0	0	0	7	7	40	0	15	37	13	6	4	2	7	6	0	0	0	0	0	0	1	1	0	1	1	0	1	0	0	1
Sulfuricurvum	0	0	0	0	0	0	0	0	0	0	0	0	0	0	0	0	0	0	0	0	0	0	0	6	0	0	0	0	0	0	0	0	0	0	0	0	0	0	0	0	0	0	0	0	0	0	0	0	0
Sulfurihydrogenibium	0	0	0	0	0	0	0	0	0	1	0	0	0	0	0	0	0	0	0	0	0	0	0	3	0	0	0	0	0	0	0	0	0	0	0	0	0	0	0	0	0	0	0	0	0	0	0	0	0
Sulfurimonas	0	1	0	0	0	0	0	0	0	1	0	0	0	0	0	0	0	0	0	0	0	0	0	21	0	1	0	0	0	0	0	0	0	0	0	0	0	0	0	0	0	0	0	0	0	0	0	0	0
Sulfuritalea	5	2	4	8	6	9	5	2	1	1	2	0	8	4	0	1	0	3	0	0	0	0	2	10	0	5	6	2	1	1	3	4	1	0	0	0	0	0	0	1	1	0	1	0	1	3	0	0	0
Sulfurivirga	1	1	1	3	6	5	2	1	1	2	0	0	0	1	0	0	1	0	0	2	0	0	0	45	0	2	1	0	0	0	5	3	3	0	0	0	0	0	0	0	0	0	0	0	0	0	0	1	0
Sulfurospirillum	1	2	0	1	0	1	0	0	0	0	0	0	1	0	0	0	0	0	0	0	0	0	0	3	0	0	0	0	0	0	1	0	0	0	0	0	0	0	0	0	1	0	0	0	0	1	0	0	0
Sulfurovum	0	0	0	0	1	6	0	3	0	0	1	0	0	0	0	0	0	0	1	0	0	0	0	108	0	0	0	0	0	0	0	0	1	0	0	0	0	0	0	0	0	0	0	0	0	0	0	0	0
Sunxiuqinia	1	4	2	2	3	0	0	5	0	1	0	0	2	3	0	1	0	0	0	0	0	2	0	102	0	4	0	0	0	0	1	1	1	0	0	0	0	1	0	0	0	0	0	0	0	0	0	0	0
Symbiobacterium	0	0	0	0	0	0	0	0	0	0	0	0	0	0	0	0	0	0	0	0	0	0	0	0	0	0	0	0	0	0	0	0	0	0	0	0	0	0	0	0	0	0	0	0	0	0	0	0	0
Synechococcus	14	19	10	31	31	51	21	36	9	18	9	7	9	18	29	19	1	5	9	0	1	13	6	46	0	81	2	1	2	6	45	28	33	0	0	0	0	0	1	3	2	2	2	2	0	6	4	1	1
Synechocystis	1	0	2	1	5	11	4	7	0	1	0	2	2	0	1	2	0	0	0	0	0	3	0	2	0	25	0	0	0	0	3	2	4	0	0	0	0	0	0	1	1	0	0	0	0	0	0	0	0
Synergistes	0	0	0	0	0	0	0	0	0	0	0	0	0	0	0	0	0	0	0	0	0	0	0	0	0	0	0	0	0	0	0	0	0	0	0	0	0	0	0	0	0	0	0	0	0	0	0	0	0
Syntrophaceticus	0	0	6	0	0	0	0	0	0	0	0	0	0	0	0	1	0	0	0	0	0	1	0	50	0	0	0	0	0	0	0	0	0	0	0	0	0	0	0	1	0	0	0	0	0	0	0	0	0
Syntrophobotulus	0	0	0	2	1	3	0	0	0	0	0	0	0	1	0	0	0	0	0	0	0	1	0	1	0	3	0	0	0	1	1	0	1	0	0	0	0	0	0	0	0	0	0	0	0	0	0	0	0
Syntrophomonas	0	0	0	0	0	0	0	1	0	0	0	0	0	0	0	0	0	0	0	0	0	0	0	11	0	0	0	0	0	0	0	1	0	0	0	0	0	0	0	0	0	0	0	0	0	0	0	0	0
Syntrophorhabdus	0	0	0	0	0	0	0	0	0	0	0	0	0	0	0	0	0	0	0	0	0	0	0	0	0	0	0	0	0	0	0	0	0	0	0	0	0	0	0	0	0	0	0	0	0	0	0	0	0
Syntrophothermus	0	0	0	1	1	0	0	0	0	0	0	0	0	0	0	0	0	0	0	0	0	0	0	3	0	0	0	0	0	0	0	0	0	0	0	0	0	0	0	0	0	0	0	0	0	0	0	0	0
Syntrophus	0	0	0	0	0	1	0	0	0	0	0	0	0	2	1	1	0	0	1	0	0	0	0	4	0	1	0	0	0	0	1	0	1	0	0	0	0	0	0	2	0	1	1	0	0	0	0	1	0
Tamlana	0	0	0	0	2	0	0	0	0	0	0	0	0	0	0	0	0	0	0	0	0	0	0	23	0	0	0	0	0	0	0	0	0	0	0	0	0	0	0	0	0	0	0	0	0	0	0	0	0
Tangfeifania	0	0	3	0	3	4	0	0	0	2	0	0	0	0	0	0	1	0	0	0	0	0	0	170	0	2	2	1	1	0	3	1	1	0	0	0	0	2	3	0	0	0	0	0	1	0	0	0	0
Tannerella	1	0	0	0	1	1	0	5	0	0	0	1	0	0	0	0	0	0	0	0	0	0	1	13	0	0	0	0	0	0	0	1	1	0	0	0	0	0	0	0	0	0	0	0	0	0	0	0	0
Tanticharoenia	3	3	0	1	2	0	0	2	0	0	1	1	1	0	1	2	0	0	0	0	0	1	0	1	0	2	0	0	0	0	5	5	2	0	0	0	0	0	0	0	1	0	1	0	0	0	0	0	0
Tardiphaga	0	3	1	0	4	2	1	2	0	1	2	1	6	2	5	1	0	0	0	1	0	0	0	1	0	3	0	0	0	0	6	5	1	0	0	0	0	0	1	1	0	0	0	0	0	2	0	0	0
Tateyamaria	0	0	0	0	0	0	0	0	0	0	0	0	0	0	0	0	0	0	0	0	0	0	0	0	0	0	0	0	0	0	0	0	0	0	0	0	0	0	0	0	0	0	0	0	0	0	0	0	0
Tenacibaculum	0	0	0	2	3	1	5	2	0	0	0	0	0	0	1	0	0	0	0	0	0	0	1	63	0	0	1	0	1	2	3	1	1	0	0	0	0	0	0	0	0	0	0	0	0	0	0	0	0
Tepidanaerobacter	0	0	0	0	0	0	0	0	0	0	0	0	0	0	0	0	0	0	0	0	0	0	0	4	0	0	0	0	0	0	0	0	0	0	0	0	0	0	0	0	0	0	0	0	0	0	0	0	0
Tepidibacillus	0	5	0	3	3	0	0	0	0	4	2	0	0	0	5	5	0	0	0	0	0	3	0	5	0	5	1	0	1	0	3	2	1	0	0	0	0	0	0	0	0	0	0	0	0	0	0	0	0
Tepidicaulis	2	5	1	8	8	11	4	10	1	2	3	1	7	2	0	5	0	0	0	2	1	2	2	21	0	3	0	0	0	1	10	13	9	0	0	0	0	0	1	1	1	0	1	0	1	1	1	0	0
Tepidimonas	0	0	0	2	2	1	0	0	0	2	0	0	0	0	1	0	0	0	0	0	0	0	0	1	0	0	0	0	0	0	0	1	3	0	0	0	0	0	0	0	1	0	0	0	0	0	0	0	0
Tepidiphilus	1	4	4	11	19	21	9	21	0	10	3	4	11	10	13	6	1	3	0	0	6	3	3	44	0	9	8	0	1	2	5	12	5	0	0	0	0	0	0	2	1	0	0	0	1	0	1	1	0
Terasakiella	0	0	2	2	3	0	1	1	1	2	0	0	0	3	6	0	0	0	1	0	0	2	4	41	0	3	1	0	0	0	2	2	3	0	0	0	0	0	0	0	1	0	0	0	0	0	0	0	0
Terasakiispira	2	2	1	2	0	2	1	0	0	0	0	0	0	0	7	5	0	0	0	0	0	1	0	3	0	1	0	0	0	0	1	4	1	0	0	0	0	0	0	1	0	0	0	1	0	0	0	0	0
Teredinibacter	1	2	2	4	14	3	1	1	2	14	1	0	2	6	3	1	0	0	1	0	0	1	2	71	0	6	4	0	1	1	3	2	5	0	0	0	0	0	0	1	1	0	1	1	0	2	3	0	0
Terrabacter	0	0	1	1	10	10	4	10	0	1	0	0	0	1	0	0	0	0	3	2	0	4	11	22	2	8	0	0	1	0	14	8	8	0	0	0	0	0	0	1	1	0	1	2	0	2	1	5	0
Terracidiphilus	4	7	7	7	12	28	16	26	0	38	4	3	12	10	16	14	0	0	1	1	2	6	1	16	1	14	1	0	0	1	14	13	13	0	0	0	0	0	0	2	2	3	0	0	0	2	1	0	5
Terracoccus	0	0	0	0	0	0	0	0	1	0	0	0	0	0	0	0	0	0	0	0	0	0	0	0	0	0	0	0	0	0	0	0	0	0	0	0	0	0	0	0	0	0	0	0	0	0	0	0	0
Terriglobus	28	60	30	15	38	67	51	26	13	79	19	9	58	37	44	26	1	1	3	0	5	21	4	20	0	26	11	1	1	3	46	76	61	0	0	1	0	0	0	6	7	10	4	0	1	1	7	0	3
Terrimicrobium	3	2	10	13	5	34	18	7	8	4	1	2	30	13	3	11	0	2	0	0	1	11	1	12	1	12	4	0	1	1	17	18	11	0	0	0	0	0	2	0	0	3	0	1	0	3	0	1	2
Terrimonas	2	1	1	6	41	41	15	27	2	19	1	8	14	2	3	5	1	4	3	5	0	3	2	9	0	20	5	3	4	2	7	24	26	0	0	0	0	0	0	0	4	0	0	1	0	0	0	1	3
Terrisporobacter	0	0	0	0	0	0	0	0	0	0	0	0	0	0	0	0	0	0	0	0	0	0	0	2	0	0	0	0	0	0	0	0	0	0	0	0	0	0	0	0	0	0	0	0	0	0	0	0	0
Tessaracoccus	0	5	5	0	3	5	5	3	3	5	0	4	1	0	2	3	0	2	4	0	0	0	0	4	0	7	0	0	0	0	20	18	11	0	0	0	0	0	0	0	0	1	1	2	0	1	5	0	2
Tetrasphaera	1	1	3	9	9	8	11	7	2	0	2	0	6	0	3	6	1	1	1	1	2	7	3	28	0	20	0	1	1	0	12	21	9	0	0	1	2	1	1	3	1	1	3	0	2	1	0	2	1
Thalassobacillus	1	1	0	1	0	5	1	0	0	0	0	0	0	0	1	2	0	0	0	0	0	0	0	0	0	2	0	0	0	0	0	0	1	0	0	0	0	0	0	0	0	0	0	0	0	0	0	0	0
Thalassobacter	0	0	0	0	0	0	0	0	0	0	0	0	0	0	0	0	0	0	0	0	0	0	0	0	0	0	0	0	0	0	0	0	0	0	0	0	0	0	0	0	0	0	0	0	0	0	0	0	0
Thalassobaculum	0	4	0	5	4	11	0	10	0	2	1	0	1	0	3	0	0	0	0	1	0	3	1	15	1	2	0	0	0	0	4	3	2	0	0	0	0	0	0	2	2	0	0	0	0	1	1	0	0
Thalassobium	0	0	0	0	0	0	0	0	0	0	0	0	0	0	0	0	0	0	0	0	0	0	0	0	0	0	0	0	0	0	0	0	0	0	0	0	0	0	0	0	0	0	0	0	0	0	0	0	0
Thalassobius	0	0	0	7	9	6	0	3	1	2	0	0	3	4	0	0	1	0	0	3	1	0	1	23	0	3	1	1	0	1	7	8	2	0	0	0	0	0	0	0	1	2	0	0	1	0	0	0	0
Thalassolituus	3	0	0	2	5	5	1	0	0	0	0	2	0	0	0	1	0	0	0	0	0	1	0	17	0	2	0	0	0	0	0	4	5	0	0	0	0	0	0	0	0	0	0	1	0	0	1	0	0
Thalassomonas	0	1	0	0	0	0	0	0	0	1	0	0	0	0	0	0	0	0	0	0	0	0	0	12	0	0	0	0	0	0	0	0	1	0	0	0	0	0	0	0	0	0	0	0	0	0	0	0	0
Thalassospira	2	0	1	6	18	8	6	7	0	1	0	3	6	4	3	2	3	1	6	2	0	1	3	84	0	1	3	1	0	0	3	4	3	0	0	1	0	0	0	2	6	0	1	1	2	0	1	0	0
Thalassotalea	0	0	1	2	3	2	0	0	0	0	0	0	0	2	0	1	0	0	0	0	0	1	1	15	1	2	1	0	0	0	1	3	2	0	0	0	0	0	0	0	1	0	0	0	1	0	0	0	0
Thauera	2	3	6	15	20	30	7	17	1	4	1	3	8	12	5	5	0	0	0	1	3	3	0	47	0	13	4	1	2	2	10	15	7	0	0	0	0	0	0	9	1	0	1	1	0	0	1	0	0
Thaumarchaeota archaeon N4	0	0	0	0	0	3	0	6	0	0	0	0	0	0	0	0	0	0	0	0	0	4	0	2	0	1	0	0	0	0	2	0	0	0	0	0	0	0	0	0	3	0	0	1	0	0	0	0	0
Thermacetogenium	0	0	0	0	0	0	0	1	0	0	0	0	0	0	0	0	0	0	0	0	0	0	0	37	0	0	0	0	0	0	0	0	0	0	0	0	0	0	0	0	0	0	0	0	0	0	0	0	0
Thermanaerothrix	0	3	5	7	9	4	3	11	2	4	3	2	9	0	3	6	0	0	1	0	0	9	3	132	0	13	0	0	0	0	9	3	10	0	0	1	0	0	0	17	5	1	1	0	0	1	0	1	1
Thermanaerovibrio	0	0	0	0	2	0	0	0	0	0	0	0	0	0	0	0	0	0	0	0	0	0	0	1	0	1	0	0	0	0	0	0	0	0	0	0	0	0	0	0	0	0	0	0	0	0	0	0	0
Thermicanus	0	0	0	0	0	0	1	1	0	0	0	0	0	1	0	0	0	0	0	0	0	0	0	1	0	0	0	0	0	0	2	0	0	0	0	0	0	0	0	0	0	0	0	1	0	0	0	0	0
Thermincola	0	0	0	2	1	0	0	0	0	0	0	0	0	0	0	0	0	0	0	0	0	0	0	59	0	0	0	0	0	0	0	0	0	0	0	0	0	0	0	1	0	0	0	0	0	0	0	0	0
Thermoactinomyces	2	6	32	21	8	9	5	12	0	8	7	3	12	17	14	19	0	0	0	0	0	3	0	13	0	5	6	0	0	1	4	3	5	0	0	0	0	1	0	2	1	0	3	1	0	3	0	2	5
Thermoanaerobacter	1	1	0	3	14	11	5	12	0	0	0	1	0	0	0	2	0	0	1	0	0	6	2	39	0	9	2	0	0	0	6	6	4	0	0	0	0	0	0	0	0	0	1	1	0	0	0	0	0
Thermoanaerobacter cellulolyticus	0	0	0	0	0	0	0	0	0	0	0	0	0	0	0	0	0	0	0	0	0	0	0	5	0	0	0	0	0	0	0	0	0	0	0	0	0	0	0	0	0	0	0	0	0	0	0	0	0
Thermoanaerobacterium	0	0	1	0	5	2	0	4	0	0	0	0	0	0	0	0	0	0	0	0	0	3	0	5	0	3	0	0	0	0	1	2	1	0	0	0	0	0	0	1	0	0	0	0	1	0	0	0	0
Thermobacillus	0	5	5	8	2	4	2	5	0	3	4	2	3	4	9	14	0	0	0	0	0	3	0	5	0	7	0	0	1	1	8	2	4	0	0	0	0	0	0	1	1	0	0	0	0	0	0	1	1
Thermobaculum	0	0	0	0	0	0	0	0	0	2	0	0	0	0	5	0	0	0	0	0	0	1	0	0	0	0	0	0	0	0	0	1	0	0	0	0	0	0	0	0	0	0	0	0	0	0	0	0	0
Thermobifida	0	1	7	5	1	0	2	2	1	1	0	2	1	0	3	2	1	1	2	0	0	4	3	3	0	15	0	1	0	0	12	6	8	0	0	0	0	0	0	1	1	0	0	0	1	3	5	0	2
Thermobispora	0	1	1	4	7	3	1	2	0	1	1	1	0	1	1	1	0	3	2	0	1	2	0	2	0	7	0	0	0	0	14	6	5	0	0	0	0	2	2	0	0	1	2	0	0	1	3	1	1
Thermobrachium	0	0	0	0	0	0	0	0	0	0	0	0	0	0	0	0	0	0	0	0	0	0	0	0	0	0	0	0	0	0	0	0	0	0	0	0	0	0	0	0	0	0	0	0	0	0	0	0	0
Thermocrispum	1	0	1	5	0	7	2	0	3	9	0	1	2	3	2	8	3	0	2	2	0	2	1	6	0	10	1	1	0	0	23	4	9	0	0	0	0	1	0	2	0	2	1	0	0	1	2	0	1
Thermodesulfatator	0	0	0	0	0	0	0	0	0	0	0	0	0	0	0	0	0	0	0	0	0	0	0	0	0	0	0	0	0	0	0	0	0	0	0	0	0	0	0	0	0	0	0	0	0	0	0	0	0
Thermofilum	0	0	0	3	0	0	0	0	0	4	0	0	0	0	0	1	0	0	0	0	0	1	0	58	0	0	0	0	0	0	3	0	0	0	0	0	0	0	0	0	0	0	0	0	0	0	0	0	0
Thermogemmatispora	6	15	14	34	4	17	12	13	6	40	5	15	14	26	20	30	1	0	2	6	2	9	2	17	0	19	3	0	0	0	58	22	21	0	0	1	0	1	0	7	5	15	6	1	2	6	4	4	3
Thermogladius	0	0	0	0	0	0	0	0	0	0	0	0	0	0	0	0	0	0	0	0	0	0	0	3	0	0	0	0	0	0	0	0	0	0	0	0	0	0	0	0	0	0	0	0	0	0	0	0	0
Thermomicrobium	0	0	0	0	0	0	0	2	2	0	0	0	0	3	0	0	0	0	0	0	0	1	0	0	0	1	0	0	0	0	1	0	1	0	0	0	0	1	0	1	0	2	0	0	0	0	0	0	1
Thermomonas	0	0	0	4	3	6	2	2	0	7	0	1	1	3	2	4	0	1	0	0	2	1	0	23	0	5	1	0	0	0	5	6	4	0	0	0	0	0	0	3	0	0	1	0	1	1	0	0	0
Thermomonospora	1	2	8	1	5	4	4	1	1	8	1	0	1	7	3	5	0	0	4	0	1	1	1	3	0	6	1	0	0	0	23	19	8	0	0	0	0	1	2	0	0	2	0	0	2	1	5	3	2
Thermonema	1	2	9	12	10	3	10	3	3	10	1	3	7	8	5	9	3	0	1	3	1	5	4	50	0	14	1	0	0	7	12	13	6	0	0	0	2	1	0	0	0	0	1	0	0	1	0	2	1
Thermopetrobacter	0	0	0	0	0	0	0	0	0	0	0	0	0	0	0	0	0	0	0	0	0	0	0	7	0	1	0	0	0	0	0	0	0	0	0	0	0	0	0	0	0	0	0	0	0	0	0	0	0
Thermophagus	1	0	2	5	2	4	3	10	1	1	1	0	2	6	1	2	0	1	0	0	0	1	1	50	0	1	1	0	0	1	2	2	1	0	0	0	0	0	0	0	0	0	0	1	0	0	1	0	0
Thermoplasmatales archaeon BRNA1	0	0	0	0	0	0	0	0	0	0	0	0	0	0	0	0	0	0	0	0	0	0	0	2	0	0	0	0	0	0	0	0	0	0	0	0	0	0	0	0	0	0	0	0	0	0	0	0	0
Thermorudis	0	0	0	0	0	0	0	0	0	0	1	0	0	0	2	0	0	0	0	0	0	1	0	0	0	0	0	0	0	0	1	0	0	0	0	0	0	0	0	0	0	0	0	0	0	0	0	0	0
Thermosediminibacter	0	0	0	0	0	0	0	0	0	0	0	0	0	0	0	0	0	0	0	0	0	0	0	1	0	0	0	0	0	0	0	0	0	0	0	0	0	0	0	0	0	0	0	0	0	0	0	0	0
Thermosipho	0	0	0	0	0	0	0	0	0	0	0	0	0	0	0	0	0	0	0	0	0	0	0	0	0	0	0	0	0	0	0	0	1	0	0	0	0	0	0	0	0	0	0	0	0	0	0	0	0
Thermosulfidibacter	0	0	0	0	2	0	0	0	0	0	0	0	0	0	1	0	0	0	0	0	0	0	0	1	0	0	0	0	0	0	0	0	0	0	0	0	0	0	0	0	0	0	0	0	0	0	0	0	0
Thermosynechococcus	0	0	0	0	4	0	0	3	2	2	0	0	0	0	1	0	0	1	0	0	0	0	0	0	0	3	0	0	0	0	1	1	0	0	0	0	0	0	0	0	2	0	0	0	0	0	0	0	0
Thermosyntropha	0	0	0	0	0	0	0	2	0	0	0	0	0	0	0	0	0	0	0	0	0	0	0	7	0	0	0	0	0	0	0	0	1	0	0	0	0	0	0	0	0	0	0	0	0	0	0	0	0
Thermotoga	0	0	0	0	0	0	0	0	0	0	0	0	0	0	0	0	0	0	0	0	0	0	0	2	0	0	0	0	0	0	0	0	0	0	0	0	0	0	0	0	0	0	0	0	0	0	0	0	0
Thermovenabulum	0	0	0	0	1	0	0	1	0	0	0	0	0	0	0	0	0	0	0	0	0	0	0	3	0	0	0	0	0	0	0	1	0	0	0	0	0	0	0	0	0	0	0	0	0	0	0	0	0
Thermovibrio	0	0	0	0	0	0	1	0	0	0	0	0	0	0	0	0	0	0	0	0	0	0	0	1	0	0	0	0	0	0	0	0	0	0	0	0	0	0	0	0	0	0	0	0	0	0	0	0	0
Thermovirga	0	0	0	0	0	1	0	0	0	0	0	0	0	0	0	0	0	0	0	0	0	0	0	2	0	0	0	0	0	0	0	0	0	0	0	0	0	0	0	0	0	0	0	0	0	0	0	0	0
Thermus	0	6	3	17	9	12	11	3	1	2	3	5	2	4	2	8	1	7	4	2	1	4	4	14	0	8	11	8	5	3	14	8	3	0	0	0	0	0	0	1	2	0	1	0	0	1	0	1	0
Thioalkalimicrobium	0	0	6	2	8	3	0	2	0	0	0	2	2	5	6	1	0	0	0	0	3	0	1	16	0	5	0	1	1	0	4	1	3	0	0	0	0	0	0	1	2	1	0	0	0	0	0	0	0
Thioalkalivibrio	3	7	19	22	35	19	17	17	5	22	5	3	22	5	17	19	1	2	5	4	2	7	12	252	0	25	10	2	1	6	28	27	18	0	0	0	1	1	1	3	2	5	4	1	1	1	0	1	2
Thiobacillus	1	1	2	4	7	7	7	5	1	3	1	0	1	2	0	4	0	0	0	1	0	2	1	31	0	6	1	1	0	0	5	4	4	0	0	0	0	0	0	12	0	0	0	1	0	0	0	0	0
Thiocapsa	0	0	1	2	1	0	1	1	0	0	0	0	0	1	0	0	0	0	0	0	0	0	0	15	0	0	0	0	0	0	0	0	0	0	0	0	0	0	0	0	0	0	0	0	0	0	0	0	0
Thioclava	0	0	0	0	0	0	0	0	0	0	0	0	0	0	0	0	0	0	0	0	0	0	0	4	0	0	0	0	0	0	0	0	0	0	0	0	0	0	0	0	0	0	0	0	0	0	0	0	0
Thiocystis	0	0	0	1	0	0	3	8	0	0	1	1	1	0	0	0	0	0	0	0	0	0	0	26	0	1	0	0	1	0	2	0	0	0	0	0	0	0	0	2	1	0	0	0	0	0	0	1	0
Thioflavicoccus	0	0	2	0	1	0	0	0	0	0	0	1	1	0	1	0	0	0	0	0	0	1	0	41	0	1	0	1	0	0	1	2	0	0	0	0	0	0	0	1	0	0	0	0	0	0	0	0	0
Thiohalocapsa	0	0	4	7	0	1	0	4	0	1	0	0	0	0	0	3	0	0	0	0	0	1	0	29	0	1	0	0	0	0	3	1	4	0	0	0	0	0	0	0	0	0	0	0	1	0	0	0	1
Thiolapillus	0	0	0	0	2	2	1	4	0	1	0	0	0	0	0	0	1	0	1	1	0	0	0	42	0	3	1	0	2	0	0	3	0	0	0	0	0	0	0	0	0	0	0	0	0	0	0	0	0
Thiomicrospira	0	4	12	7	3	4	6	8	3	6	4	1	0	2	5	3	1	1	1	4	0	0	3	64	0	8	13	3	1	6	5	6	6	0	0	0	0	0	1	2	0	3	1	0	0	2	0	0	1
Thiomonas	0	1	3	8	11	10	8	2	0	2	0	1	3	1	3	4	0	0	1	0	1	3	0	2	1	5	2	0	0	0	5	8	1	0	0	0	0	0	0	2	4	0	0	1	0	1	1	2	0
Thioploca	0	0	1	2	5	2	0	0	0	1	0	0	2	1	1	1	0	0	0	0	0	3	2	13	0	0	1	0	0	2	1	2	4	0	0	0	0	0	0	0	0	0	0	1	0	0	0	0	0
Thiorhodococcus	0	1	1	2	3	4	0	8	0	4	2	2	1	0	1	1	0	0	0	0	0	1	3	38	0	1	2	0	0	0	2	5	0	0	0	0	0	0	0	2	0	1	1	0	0	0	0	1	0
Thiorhodospira	1	0	0	3	0	6	0	0	0	3	0	1	10	3	4	3	0	0	2	0	0	2	1	16	0	3	2	1	0	0	3	2	3	0	0	0	0	0	0	3	1	0	0	0	0	1	0	0	0
Thiorhodovibrio	1	0	0	4	13	0	0	1	3	2	0	1	1	0	0	1	0	0	0	0	0	0	3	65	0	4	0	0	0	0	2	0	1	0	0	0	0	0	0	0	0	0	1	0	0	0	0	0	0
Thiothrix	1	6	2	3	11	5	5	9	0	2	2	2	1	2	1	3	0	0	0	0	0	5	4	62	0	4	2	0	0	2	5	6	8	0	0	0	0	0	0	5	4	2	0	1	0	0	0	0	1
Tidjanibacter	0	0	0	0	0	6	0	0	0	0	0	0	0	0	0	0	0	0	0	0	0	0	0	2	0	1	0	0	0	0	1	0	0	0	0	0	0	0	0	0	0	0	0	0	0	0	0	1	0
Tistrella	0	1	4	3	1	3	2	2	1	12	1	1	0	4	9	0	0	0	1	0	0	3	0	4	0	4	0	0	0	0	4	4	7	0	0	0	0	1	2	1	1	3	1	0	0	1	2	1	1
Tolumonas	0	2	6	0	2	3	3	2	0	1	0	1	0	5	2	1	0	0	1	1	0	0	1	7	1	0	0	0	0	0	3	0	3	0	0	0	0	0	0	0	1	1	0	0	0	0	0	0	0
Tolypothrix	1	0	0	1	5	3	4	0	1	0	2	1	1	0	0	0	0	0	0	0	0	1	0	1	0	5	1	0	0	0	0	0	2	0	0	0	0	0	0	0	0	0	0	0	0	0	0	0	0
Tomitella	0	0	0	2	1	5	2	1	1	3	2	1	2	0	0	0	0	0	2	1	0	0	0	0	0	0	1	0	0	2	2	3	1	0	0	0	0	0	0	0	0	0	0	0	0	0	0	0	0
Trabulsiella	0	0	0	1	4	5	0	0	0	0	0	0	0	0	0	0	0	0	0	0	0	0	1	0	0	0	0	0	0	0	0	0	0	0	0	0	0	0	0	0	0	0	0	0	0	0	0	0	0
Treponema	0	2	0	0	4	0	0	5	0	2	0	0	0	0	0	1	0	0	0	2	0	1	2	21	0	2	1	0	0	0	3	2	4	0	0	0	0	0	0	1	0	0	0	0	1	0	0	0	0
Trichococcus	0	0	0	0	0	0	0	0	0	0	0	0	0	0	0	0	0	0	0	0	0	0	0	0	0	0	0	0	0	0	0	0	0	0	0	0	0	0	0	0	0	0	0	0	0	0	0	0	0
Trichodesmium	0	0	0	0	4	3	3	6	0	1	0	1	0	0	0	0	0	3	0	0	0	3	1	11	0	5	1	1	1	0	0	2	2	0	0	0	0	0	0	0	1	0	0	0	0	0	0	0	0
Trichormus	0	0	0	0	0	0	0	0	0	0	0	0	5	0	0	0	0	0	0	0	0	0	0	0	0	4	0	0	0	0	0	0	0	0	0	0	0	0	0	0	0	0	0	0	0	0	0	0	0
Tropicibacter	0	0	0	0	0	0	0	0	0	0	0	0	0	0	0	1	0	0	0	0	0	0	0	1	0	0	0	0	0	0	0	1	0	0	0	0	0	0	0	0	0	0	0	0	0	0	0	0	0
Truepera	0	1	11	13	14	6	2	1	2	1	2	0	4	5	9	7	0	1	0	1	0	3	1	20	0	7	1	0	0	0	8	5	4	0	0	0	0	0	0	2	1	1	1	1	0	0	1	0	0
Tsukamurella	1	1	0	0	3	4	2	4	1	0	0	0	0	0	1	3	0	0	3	2	0	1	4	5	0	7	3	2	0	0	6	1	3	0	0	0	0	0	0	0	1	1	0	0	1	0	2	0	0
Tumebacillus	0	3	3	6	1	12	2	7	1	5	2	0	6	2	12	5	0	0	0	0	0	2	0	4	0	6	0	0	0	0	5	3	4	0	0	0	0	0	0	0	1	0	3	1	1	0	0	0	0
Turneriella	1	0	2	7	3	3	2	3	1	3	1	1	4	1	0	3	0	0	0	0	0	0	1	11	0	3	1	2	0	0	2	2	0	0	0	0	0	0	0	0	0	0	0	0	0	0	1	0	1
Type-E symbiont of Plautia stali	0	0	0	0	0	0	0	0	0	0	0	0	0	0	0	0	0	0	0	0	0	0	0	0	0	0	0	0	0	0	1	0	0	0	0	0	0	0	0	0	0	0	0	0	0	0	0	0	0
Tyzzerella	0	0	0	0	0	0	0	0	0	0	0	0	0	0	0	0	0	0	0	0	0	0	0	0	0	0	0	0	0	0	0	0	0	0	0	0	0	0	0	0	0	0	0	0	0	0	0	0	0
Uliginosibacterium	2	0	0	10	1	0	0	3	0	2	0	1	0	0	0	0	0	0	0	2	0	0	0	5	0	0	1	0	0	0	2	7	1	0	0	0	0	0	0	0	2	0	0	0	0	0	0	0	0
unclassified	21	53	54	100	67	93	38	65	17	78	24	15	76	59	61	44	3	1	7	2	0	30	6	304	1	25	6	0	1	5	33	25	23	1	1	3	3	7	5	65	59	24	2	4	3	2	3	2	1
uncultured Termite group 1 bacterium	0	0	0	0	0	0	0	0	0	0	0	0	0	0	0	0	0	0	0	0	0	0	0	0	0	0	0	0	0	0	0	0	0	0	0	0	0	0	0	0	0	0	0	0	0	0	0	0	0
Ureibacillus	2	2	9	4	0	1	2	5	0	0	1	1	0	7	1	0	0	0	0	1	0	2	0	3	0	2	0	0	1	0	2	0	3	0	0	1	0	0	0	0	0	0	0	0	1	1	0	1	0
Variovorax	1	2	0	7	9	7	1	7	0	5	0	0	0	0	0	4	0	0	1	0	0	4	0	3	4	6	0	0	0	0	6	3	5	0	0	0	0	0	0	0	1	0	0	0	0	0	0	0	0
Veillonella	0	0	0	2	0	0	0	0	0	0	0	0	0	0	0	0	0	0	0	0	0	1	0	2	0	0	0	0	0	0	0	0	0	0	0	0	0	0	0	1	0	0	0	0	0	0	0	0	0
Veillonellaceae bacterium KA00182	0	0	0	0	0	0	0	0	0	0	0	0	0	0	0	0	0	0	0	0	0	0	0	2	0	0	0	0	0	0	0	0	0	0	0	0	0	0	0	0	0	0	0	0	0	0	0	0	0
Verminephrobacter	0	0	0	0	0	0	1	0	0	0	0	0	1	1	0	0	0	0	0	0	0	0	0	2	0	0	0	0	0	0	1	0	0	0	0	0	0	0	0	0	0	0	0	0	0	0	0	0	0
Verrucomicrobia bacterium IMCC26134	1	3	2	3	7	17	4	10	0	9	1	1	2	4	4	1	0	0	0	0	0	12	4	10	0	7	2	1	0	2	10	8	8	0	0	0	0	0	0	1	1	0	0	0	1	0	1	1	0
Verrucomicrobia bacterium SCGC AAA164-O14	0	0	0	0	0	0	0	0	0	0	0	0	0	0	1	0	0	0	0	0	0	0	0	1	0	0	0	0	0	0	0	0	0	0	0	0	0	0	0	0	0	0	0	0	0	0	0	0	0
Verrucomicrobia bacterium SCGC AAA168-F10	0	2	1	1	11	5	0	6	0	0	0	0	0	0	1	2	0	0	0	0	0	1	3	11	0	1	2	1	0	1	2	2	0	0	0	0	0	0	0	0	0	0	0	0	0	0	0	0	0
Verrucomicrobiae bacterium DG1235	2	6	18	12	5	11	6	11	7	7	2	4	2	0	5	6	0	0	4	1	0	8	0	35	0	13	4	3	0	1	8	12	8	0	0	1	0	0	1	2	4	1	2	0	0	0	2	1	0
Verrucomicrobium	0	0	1	1	11	11	6	8	0	2	0	1	3	1	0	1	0	1	0	0	0	3	2	9	0	6	1	0	0	2	2	8	5	0	0	0	0	0	0	1	2	0	0	1	0	0	0	1	1
Verrucosispora	0	1	2	0	7	2	1	5	0	2	0	0	3	1	0	2	1	0	2	1	0	0	1	1	0	5	2	0	0	2	12	1	2	0	0	0	0	0	0	1	1	1	2	0	0	0	0	1	0
Vibrio	2	3	6	30	17	19	9	26	2	6	3	3	13	6	6	12	2	0	3	1	1	8	8	184	1	11	7	1	3	1	8	16	14	0	0	1	0	0	0	3	3	1	2	1	0	2	1	1	0
Virgibacillus	0	0	0	0	0	0	0	0	0	0	0	0	0	0	0	0	0	0	0	0	0	0	0	0	0	0	0	0	0	0	0	0	0	0	0	0	0	0	0	0	0	0	0	0	0	0	0	0	0
Viridibacillus	0	2	2	5	1	4	0	1	0	0	0	1	0	0	2	3	0	3	0	0	0	1	0	2	0	1	0	0	0	0	4	2	2	0	0	0	0	0	0	1	0	0	0	1	1	1	0	1	0
Vitreoscilla	0	0	0	0	6	1	4	2	0	2	0	2	3	1	0	2	0	0	0	0	0	2	0	10	0	3	1	0	1	0	5	4	1	0	0	0	0	0	0	0	0	0	0	0	0	0	0	1	0
Vogesella	0	0	2	3	3	1	0	0	0	0	1	0	0	0	2	0	0	0	0	0	0	1	0	6	0	0	0	0	0	0	0	0	0	0	0	0	0	0	0	0	0	0	0	0	0	1	0	0	0
Vulcanisaeta	0	0	0	0	0	0	0	0	0	0	0	0	0	0	0	0	0	0	0	0	0	0	0	0	0	0	0	0	0	0	0	0	0	0	0	0	0	0	0	0	0	0	0	0	0	0	0	0	0
Weeksella	0	0	0	0	5	2	0	8	0	5	0	0	0	0	1	1	0	0	0	0	0	0	1	17	0	1	1	0	1	0	1	1	2	0	0	0	0	0	0	0	0	0	0	0	0	0	0	0	0
Wenxinia	0	0	0	0	0	0	0	0	0	0	0	0	0	0	0	0	0	0	0	0	0	0	0	1	0	0	0	0	0	0	0	0	0	0	0	0	0	0	0	1	0	0	0	0	0	0	0	0	0
Wenyingzhuangia	0	0	1	0	0	0	0	2	0	0	0	0	0	0	0	0	0	1	0	0	0	0	0	12	0	0	0	0	0	0	0	1	0	0	0	0	0	0	0	0	0	0	0	0	0	0	0	0	0
Wenzhouxiangella	0	1	0	3	3	8	1	5	1	0	1	0	2	2	1	0	1	0	0	2	0	2	2	27	0	3	0	1	0	2	3	6	4	0	0	0	0	0	0	4	0	0	0	0	0	1	0	1	0
Williamsia	0	0	1	1	0	0	0	0	0	0	0	0	0	0	0	1	0	0	0	0	0	1	1	2	0	6	0	0	0	0	1	0	0	0	0	0	0	0	0	0	0	0	1	0	0	0	0	0	0
Winogradskyella	0	0	0	0	0	2	1	0	0	1	0	0	0	0	0	0	0	0	1	0	0	0	1	20	0	1	0	0	0	1	1	1	0	0	0	0	0	0	0	0	0	0	0	0	0	0	0	0	0
Woeseia	1	7	6	7	5	5	3	6	0	13	4	1	15	3	7	3	0	0	0	0	1	2	1	75	0	1	1	2	0	0	5	15	7	0	0	0	0	0	0	3	2	3	0	0	0	0	0	1	0
Wolinella	0	0	0	4	0	0	0	0	0	0	0	0	0	0	0	0	0	0	0	0	0	0	0	0	0	0	0	0	0	0	0	0	0	0	0	0	0	0	0	0	0	0	0	0	0	0	0	0	0
Woodsholea	0	0	0	3	1	0	2	3	0	1	0	0	0	3	0	0	0	0	0	0	0	0	0	9	0	2	0	0	0	0	1	2	0	0	0	0	0	0	0	0	0	0	0	0	0	0	1	0	0
Xanthobacter	0	1	4	4	13	4	2	0	3	4	4	4	8	8	11	5	0	1	0	0	1	3	6	30	0	6	1	0	0	0	10	12	10	0	0	0	0	0	1	0	2	0	2	0	3	1	0	1	1
Xanthomarina	0	3	0	0	0	2	0	0	2	3	1	2	3	0	0	3	1	0	0	0	0	0	2	19	0	1	1	0	1	0	3	1	1	0	0	0	0	0	0	1	0	0	0	0	0	0	0	0	1
Xanthomonas	9	8	10	13	42	43	16	11	4	57	1	3	30	9	4	12	2	0	3	1	0	7	9	91	3	20	8	3	2	2	21	36	17	0	0	0	0	1	1	4	0	1	3	1	0	4	3	0	0
Xenococcus	0	0	0	0	0	0	0	0	0	0	0	0	0	0	0	0	0	0	0	0	0	0	0	4	0	1	0	0	0	0	1	0	1	0	0	0	0	0	0	0	0	0	0	0	0	0	0	0	0
Xenophilus	0	0	2	3	0	3	0	0	0	0	0	0	1	1	0	0	0	0	0	0	0	0	0	1	0	0	0	0	0	0	3	1	0	0	0	0	0	0	0	0	0	1	0	0	0	0	0	0	0
Xylanimonas	0	0	0	0	2	1	1	1	0	0	0	0	0	0	0	0	0	0	0	0	0	0	0	0	0	2	0	0	0	0	0	0	0	0	0	0	0	0	0	0	0	0	0	1	0	0	0	0	0
Xylophilus	0	0	0	0	0	1	0	0	0	4	0	0	0	0	0	0	0	0	0	0	0	0	0	0	0	0	0	0	0	0	0	0	1	0	0	0	0	0	0	0	0	0	0	0	0	0	0	0	0
Yangia	0	1	1	0	1	0	1	0	1	1	1	0	0	1	0	0	0	0	0	0	0	1	0	6	0	2	0	0	0	0	0	0	1	0	0	0	0	0	0	0	0	0	0	0	0	0	0	0	0
Yersinia	0	5	0	5	4	3	3	4	1	2	3	0	4	3	2	1	0	0	1	2	1	1	1	24	0	3	1	0	0	1	3	5	2	0	0	0	0	0	0	1	0	0	0	0	0	0	0	1	0
Yokenella	0	0	0	0	0	0	0	0	0	0	0	0	0	0	0	0	0	0	0	0	0	0	0	1	0	0	0	0	0	0	0	0	0	0	1	0	0	0	0	0	0	0	0	0	0	0	1	0	0
Youngiibacter	0	0	0	0	0	0	0	0	0	0	0	0	0	0	0	0	0	0	0	0	0	0	0	0	0	0	0	0	0	0	0	0	0	0	0	0	0	0	0	0	0	0	0	0	0	0	0	0	0
Zavarzinella	0	5	5	9	20	10	16	12	5	2	4	4	7	3	9	9	0	1	1	0	0	5	3	1	0	14	4	8	1	4	22	12	15	0	0	0	0	0	0	2	8	1	1	1	1	1	0	1	0
Zetaproteobacteria bacterium TAG-1	2	1	0	0	2	0	0	1	0	0	0	0	7	0	0	0	0	0	0	0	0	0	0	20	0	1	0	0	0	0	0	0	1	0	0	0	0	0	0	0	0	0	0	0	0	0	0	0	0
Zhongshania	0	1	0	0	0	0	0	0	1	1	0	0	1	0	0	0	0	0	0	0	0	0	1	6	0	1	0	0	0	1	1	3	2	0	0	0	0	0	0	0	0	0	0	1	0	0	0	0	0
Zhouia	0	1	0	0	8	1	0	0	0	2	0	2	2	0	0	1	0	0	0	0	0	1	1	13	1	0	0	1	0	0	1	1	0	0	0	0	0	0	0	0	0	0	0	0	0	0	1	0	0
Zobellia	0	0	0	0	0	1	0	0	0	0	0	0	1	0	0	1	0	0	0	0	0	0	0	10	0	0	0	0	1	1	1	0	0	0	0	0	0	0	0	0	0	1	0	0	0	0	0	0	0
Zooshikella	3	4	2	7	2	3	3	3	1	2	0	2	4	1	6	2	0	3	0	1	0	3	2	16	0	5	1	0	0	0	4	7	8	0	0	0	0	0	0	2	0	0	0	1	0	0	0	0	2
Zunongwangia	0	0	0	0	0	0	1	0	0	0	0	0	0	0	0	0	0	0	0	0	0	1	0	3	0	0	0	0	0	0	0	0	0	0	0	0	0	0	0	0	0	0	0	0	0	0	0	0	0
Zymomonas	6	3	4	4	1	1	2	3	0	2	0	1	1	0	2	0	0	0	1	0	0	0	0	11	0	0	1	0	0	0	1	4	0	0	0	0	0	0	0	0	1	0	0	0	0	0	0	0	0
[truncated: 106 more columns]

## Sheet: mutA
Taxonomy	AND11f	HBR11f	HFR11f	HFR11h	KBS11h	KNZ11f	KNZ11h	LUQ11f	AND11h	NWT11h	BNZ11f	BNZ11h	CDR11f	CDR11h	CWT11f	CWT11h	4477873	4477900	4492602	4497370	4497385	4508942	4509398	4510219	4511180	4539063	4539575	4539580	4539582	4539593	4541647	4541649	4541650	4543021	4547279	4554764	4554769	4554770	4554771	4573680	4573682	4578924	4582238	4582244	4582254	4582263	4582273	4582275	4582277
[Bacillus] aminovorans	0	0	0	0	0	0	0	0	0	0	0	0	0	0	0	0	0	0	0	0	0	0	0	1	0	0	0	0	0	0	0	0	0	0	0	0	0	0	0	0	0	0	0	0	0	0	0	0	0
[Bacillus] selenitireducens	0	0	0	0	0	0	0	0	0	0	0	0	0	0	0	0	0	0	0	0	0	0	0	0	0	0	0	0	0	0	0	1	0	0	0	0	0	0	0	1	0	0	0	0	0	0	0	0	0
[Clostridium] paradoxum	0	0	0	0	0	0	0	0	0	0	0	0	0	0	0	0	0	0	0	0	0	0	0	0	0	0	0	0	0	0	0	0	0	0	0	0	0	0	0	1	0	0	0	0	0	0	0	0	0
[Clostridium] ultunense	0	0	0	0	0	0	0	0	0	0	0	0	0	0	0	0	0	0	0	0	0	0	0	0	0	0	0	0	0	0	0	0	0	0	0	0	0	0	0	0	0	0	0	0	0	0	0	0	0
Acetoanaerobium	0	0	0	0	0	0	0	0	0	0	0	0	0	0	0	0	0	0	0	0	0	0	0	1	0	0	0	0	0	0	0	0	0	0	0	0	0	0	0	0	0	0	0	0	0	0	0	0	0
Acetomicrobium	0	0	0	0	0	0	0	0	0	0	0	0	0	0	0	0	0	0	0	0	0	0	0	1	0	0	0	0	0	0	0	0	0	0	0	0	0	0	0	1	1	1	0	0	0	0	0	0	0
Acetonema	0	0	0	0	0	0	0	0	0	1	0	0	0	0	0	0	0	0	0	0	0	0	0	0	0	0	0	0	0	0	0	0	0	0	0	0	0	0	0	0	0	0	0	0	0	0	0	0	0
Achromobacter	0	0	0	0	0	0	0	0	0	0	0	0	0	0	0	0	0	0	0	0	0	0	0	0	0	0	0	0	0	0	0	0	0	0	0	0	0	0	0	0	0	0	0	0	0	0	0	0	0
Acidianus	0	0	0	0	0	0	0	0	0	0	0	0	0	0	0	0	0	0	0	0	0	0	0	0	0	0	0	0	0	0	0	0	0	0	0	0	0	0	0	0	0	0	0	0	0	0	0	0	0
Acidibacillus	0	0	0	0	0	0	0	0	0	0	0	0	0	0	0	0	0	0	0	0	0	0	0	2	0	0	0	0	0	0	2	0	0	0	0	0	0	0	0	0	0	0	0	0	0	0	0	0	1
Acidilobus	0	0	0	0	0	0	0	0	0	0	0	0	0	0	0	0	0	0	0	0	0	0	0	2	0	0	0	0	0	0	0	0	0	0	0	0	0	0	0	0	0	0	0	0	0	0	0	0	0
Acidimicrobium	0	0	0	0	0	0	0	0	0	0	0	0	0	0	0	0	0	0	0	0	0	0	0	0	0	0	0	0	0	0	0	0	0	0	0	0	0	0	0	0	0	2	0	0	0	0	0	0	0
Acidiplasma	0	0	0	0	0	0	0	0	0	0	0	0	0	0	0	0	0	0	0	0	0	0	0	0	0	0	0	0	0	0	0	0	0	0	0	0	0	0	0	0	0	0	0	0	0	0	0	0	0
Acidipropionibacterium	0	0	0	0	0	0	0	0	0	0	0	0	0	0	0	0	0	0	0	0	0	0	0	0	0	0	0	0	0	0	0	0	1	0	0	0	0	0	0	0	0	0	0	0	0	0	0	0	0
Acidithrix	0	0	0	0	0	0	0	0	0	0	0	0	0	0	0	0	0	0	0	0	0	1	0	0	0	0	0	0	0	0	0	0	0	0	0	0	0	0	0	1	0	1	0	0	0	0	0	0	0
Acidobacteria bacterium KBS 146	0	0	0	0	0	0	0	0	0	0	0	0	0	0	0	0	0	0	0	0	0	1	0	1	0	2	0	0	0	0	0	0	1	0	0	0	0	0	0	2	1	2	0	0	0	0	0	0	0
Acidobacteriaceae bacterium KBS 83	1	0	0	0	0	0	0	0	0	0	0	1	1	0	0	2	0	0	0	0	0	1	0	0	0	0	0	0	0	0	0	1	2	0	0	0	0	0	0	0	1	0	0	1	0	0	0	0	0
Acidobacteriaceae bacterium KBS 89	0	0	0	0	0	0	0	0	0	6	0	0	0	0	0	0	0	0	0	0	0	0	0	1	0	0	0	0	0	0	0	0	0	0	0	0	0	0	0	0	0	1	0	0	0	0	0	0	0
Acidobacteriaceae bacterium KBS 96	0	0	0	0	0	0	0	0	0	0	0	0	0	0	0	0	0	0	0	0	0	0	0	2	0	0	0	0	0	0	0	0	0	0	0	0	0	0	0	2	2	3	0	0	0	0	0	0	0
Acidobacteriaceae bacterium TAA166	0	0	0	0	0	0	0	0	0	0	0	0	0	0	0	0	0	0	0	0	0	0	0	0	0	0	0	0	0	0	0	0	0	0	0	0	0	0	0	0	0	0	0	0	0	0	0	0	0
Acidobacteriaceae bacterium URHE0068	0	1	11	0	0	0	0	0	0	1	0	0	0	0	0	0	0	0	0	0	0	1	0	0	0	0	0	0	0	0	0	3	0	0	0	0	0	1	0	0	0	0	1	0	1	0	0	0	1
Acidobacterium	0	0	0	0	1	1	2	4	0	0	2	0	0	0	0	0	0	0	0	0	0	2	0	0	0	1	0	0	0	0	0	1	0	0	0	0	0	1	0	1	2	2	0	0	0	1	0	0	0
Acidothermus	0	0	0	0	0	0	0	0	0	0	0	0	0	0	0	0	0	0	0	0	0	0	0	1	0	0	0	0	0	0	0	0	0	0	0	0	0	0	0	0	0	0	0	0	0	0	0	0	0
Acidovorax	0	0	0	0	0	0	2	0	0	0	0	0	3	0	0	1	0	0	0	0	0	0	0	0	0	1	1	0	0	0	1	0	2	0	0	0	0	0	0	0	1	0	0	0	0	0	0	1	0
Aciduliprofundum	0	0	0	0	0	0	0	0	0	0	0	0	0	0	0	0	0	0	0	0	0	0	0	2	0	0	0	0	0	0	0	0	0	0	0	0	0	0	0	0	0	0	0	0	0	0	0	0	0
Actibacterium	0	0	0	0	0	0	0	0	0	0	0	0	0	0	0	0	0	0	0	0	0	0	0	3	0	0	0	0	0	0	0	1	1	0	0	0	0	0	0	0	0	0	0	0	0	0	0	0	0
Actinoalloteichus	0	0	0	1	3	0	0	0	0	0	0	0	0	0	0	0	0	0	0	0	0	0	0	0	0	0	0	0	0	0	0	0	0	0	0	0	0	0	0	0	0	0	0	0	0	0	0	0	0
Actinobacteria bacterium IMCC26207	0	0	0	0	0	0	0	0	0	0	0	0	0	0	0	0	0	0	0	0	0	0	0	0	0	0	0	0	0	0	0	1	1	0	0	0	0	0	0	0	0	0	0	0	0	0	0	0	0
Actinobacteria bacterium IMCC26256	0	0	0	0	0	0	0	0	0	0	0	0	0	0	0	0	0	0	0	0	0	2	0	0	0	1	0	0	0	0	1	1	0	0	0	0	1	0	0	2	0	0	0	1	0	0	0	1	0
Actinobacteria bacterium OK006	0	0	0	0	0	0	0	0	0	0	0	0	0	0	0	0	0	0	0	0	0	0	0	1	0	0	0	0	0	0	0	0	0	0	0	0	0	0	0	0	0	0	0	0	0	0	0	0	0
Actinobacteria bacterium OK074	0	0	0	0	0	0	0	0	0	0	0	0	0	0	0	0	0	0	0	0	0	0	0	0	0	0	0	0	0	0	0	0	0	0	0	0	0	0	0	0	0	0	0	0	0	0	0	0	0
Actinobacteria bacterium OV320	0	0	0	0	0	0	0	0	0	0	0	0	0	0	0	0	0	0	0	0	0	0	0	0	0	0	0	0	0	0	0	0	0	0	0	0	0	0	0	0	0	0	0	0	0	0	0	0	0
Actinobacteria bacterium OV450	0	0	0	0	0	0	0	0	0	0	0	0	0	0	0	0	0	0	0	0	0	0	0	0	0	0	0	0	0	0	0	0	0	0	0	0	0	0	0	0	0	0	0	0	0	0	0	0	0
actinobacterium LLX17	0	0	0	0	0	0	0	0	0	0	0	0	1	0	0	0	0	0	0	0	0	0	0	0	0	0	0	0	0	0	0	0	0	0	0	0	0	0	0	0	0	0	0	0	0	0	0	0	0
Actinocatenispora	0	0	0	0	0	0	0	0	0	0	0	0	0	0	0	0	0	0	0	0	0	0	0	0	0	0	0	0	0	0	0	0	0	0	0	0	0	0	1	0	0	0	0	0	0	0	0	0	0
Actinokineospora	0	0	0	0	0	0	0	0	0	0	0	1	0	0	0	0	0	0	0	0	0	0	0	0	0	1	0	0	0	0	1	0	0	0	0	0	0	0	0	0	0	0	0	0	0	0	0	0	0
Actinomadura	0	1	0	0	2	6	0	1	0	0	0	0	2	0	0	0	1	1	0	0	0	2	0	4	0	2	0	0	0	0	8	2	3	0	0	0	0	0	0	1	0	0	0	0	0	0	0	1	0
Actinomycetospora	0	0	3	0	0	0	0	0	0	0	0	0	0	0	0	0	0	0	0	0	0	0	0	0	0	0	0	0	0	0	3	0	0	0	0	0	0	0	0	0	0	0	0	0	0	0	0	0	0
Actinophytocola	0	0	0	0	0	0	0	0	0	0	0	0	0	0	0	0	0	0	0	1	0	0	0	0	0	1	0	0	0	0	3	0	1	0	0	0	0	0	0	0	0	0	0	0	1	0	0	0	0
Actinoplanes	0	0	0	0	0	0	0	0	0	0	0	0	0	0	0	0	0	0	1	0	0	1	0	2	0	1	0	0	0	0	3	0	1	0	0	0	0	0	0	0	0	1	1	1	0	0	0	0	0
Actinopolymorpha	0	0	0	0	0	0	0	0	0	0	0	0	0	0	0	0	0	0	0	0	0	0	0	0	0	0	0	0	0	0	0	0	0	0	0	0	0	0	0	0	0	0	0	0	0	0	0	0	0
Actinopolyspora	0	0	0	0	0	0	0	0	0	0	0	0	1	0	0	0	0	0	0	0	0	0	0	0	0	0	0	0	0	0	0	0	0	0	0	0	0	0	0	0	0	0	0	0	0	0	0	0	0
Actinospica	0	0	0	0	0	0	0	0	0	0	0	0	0	0	0	0	0	0	0	0	0	0	0	0	0	0	0	0	0	0	0	0	0	0	0	0	0	0	0	0	0	0	0	0	0	0	0	0	0
Actinosynnema	0	0	0	0	0	0	0	0	0	0	0	0	0	0	0	0	0	0	0	0	0	0	0	1	0	0	0	0	0	0	1	0	0	0	0	0	0	0	0	0	0	0	0	0	0	0	0	0	0
Acuticoccus	0	0	0	0	0	0	0	0	0	0	0	0	0	0	0	0	0	0	0	0	0	1	0	1	0	0	0	0	0	0	0	0	0	0	0	0	0	0	0	0	0	0	0	0	0	0	0	0	0
Adhaeribacter	0	0	0	0	0	0	0	0	1	0	0	0	0	0	0	0	0	0	0	0	0	0	0	0	0	0	0	0	0	0	0	0	0	0	0	0	0	0	0	0	0	0	0	0	0	0	0	0	0
Aequorivita	0	0	0	1	0	0	0	0	0	1	0	0	0	0	0	0	0	0	0	0	0	0	0	0	0	0	0	0	0	0	0	2	0	0	0	0	0	0	0	0	0	0	0	0	0	0	0	0	0
Aeromicrobium	0	0	0	0	1	1	1	0	1	0	0	0	0	0	0	1	0	0	1	0	0	0	0	1	0	5	0	0	0	0	2	1	8	0	0	0	0	0	0	0	0	0	0	0	0	0	0	0	0
Aeropyrum	0	0	0	0	0	0	0	0	0	0	0	0	0	1	0	0	0	0	0	0	0	0	0	0	0	0	0	0	0	0	0	0	0	0	0	0	0	0	0	0	0	0	0	0	0	0	0	0	0
Aestuariimicrobium	0	0	0	0	0	0	0	0	0	0	0	0	0	0	0	0	0	0	0	0	0	0	0	0	0	0	0	0	0	0	1	0	0	0	0	0	0	0	0	0	0	0	0	0	0	0	0	0	0
Afifella	0	1	0	0	0	0	0	0	0	0	0	0	0	0	1	0	0	0	0	0	0	0	0	0	0	0	0	0	0	0	0	2	0	0	0	0	0	0	0	1	0	0	0	0	0	0	0	0	0
Afipia	0	2	6	3	4	12	4	0	1	10	3	6	10	4	6	8	0	1	0	0	0	4	2	4	0	6	3	0	0	0	4	6	9	0	0	1	0	1	1	3	3	2	1	0	1	1	0	1	3
Agrobacterium	0	0	0	0	4	0	1	0	0	1	1	0	0	0	0	0	1	0	0	0	0	0	1	5	0	0	0	0	0	0	2	2	0	0	0	0	0	0	0	0	0	0	0	0	0	0	0	0	0
Ahrensia	0	0	0	1	0	0	4	0	0	0	1	0	0	0	0	2	0	0	0	0	0	0	1	1	0	2	0	0	0	0	1	0	3	0	0	0	0	0	0	0	0	0	0	0	1	0	0	0	0
Akkermansia	0	0	0	0	0	0	0	0	0	0	0	0	0	0	0	1	0	0	0	0	0	0	0	3	0	0	1	0	0	0	0	0	1	0	0	0	0	0	0	0	1	0	0	0	0	0	0	0	0
Algibacter	0	0	0	0	0	0	0	0	0	0	0	0	0	0	0	0	0	0	0	0	0	0	0	1	0	0	0	0	0	0	0	0	0	0	0	0	0	0	0	0	0	0	0	0	0	0	0	0	0
Algoriphagus	0	0	0	2	0	0	0	0	0	0	0	1	0	0	1	2	0	0	0	0	0	0	0	6	1	1	0	0	0	0	1	1	1	0	0	0	0	0	0	0	0	0	0	0	0	0	0	0	0
Alicyclobacillus	0	0	0	0	0	0	0	0	0	0	0	0	0	0	0	1	0	0	0	0	0	1	0	3	0	0	0	0	0	0	1	0	0	0	0	0	0	0	0	3	3	5	0	0	0	0	0	0	0
Aliifodinibius	0	1	0	0	0	0	0	0	0	0	0	0	0	0	0	0	0	0	0	0	0	0	0	4	0	0	0	0	0	0	0	0	0	0	0	0	0	0	0	0	0	0	0	0	0	0	0	0	0
Alistipes	0	0	5	2	0	0	1	0	0	2	0	0	0	0	4	1	0	0	0	0	0	1	0	34	0	1	0	0	0	0	0	0	0	0	0	0	0	0	0	1	0	0	0	0	0	0	0	0	0
Alkalibacillus	0	0	0	0	0	0	0	0	0	0	0	0	0	0	0	0	0	0	0	0	0	0	0	1	0	0	0	0	0	0	0	0	0	0	0	0	0	0	0	0	0	0	0	0	0	0	0	0	0
Alkaliflexus	0	0	0	0	0	0	0	0	0	0	0	0	0	0	0	0	0	0	0	0	0	0	0	8	0	0	0	0	0	0	0	0	0	0	0	0	0	0	0	0	0	0	0	0	0	0	0	0	0
Alkaliphilus	0	0	0	0	0	0	0	0	0	0	0	0	0	0	0	0	0	0	0	0	0	0	0	0	0	0	0	0	0	0	0	0	0	0	0	0	0	0	0	0	1	0	0	0	0	0	0	0	0
Alloactinosynnema	0	0	0	0	0	0	0	0	0	0	0	0	0	0	0	0	0	0	0	0	0	0	0	0	0	1	0	0	0	0	1	0	0	0	0	0	0	0	0	0	0	0	0	0	0	0	0	0	0
Allokutzneria	0	0	0	0	0	0	0	0	0	0	0	0	0	0	0	0	0	0	0	0	0	0	0	1	0	0	0	0	0	0	0	1	0	0	0	0	0	0	0	0	0	0	0	0	0	0	0	0	0
Allosalinactinospora	0	0	0	0	0	0	0	0	0	0	0	0	0	0	0	0	0	0	1	0	0	0	1	2	0	0	0	0	0	0	0	0	0	0	0	0	0	0	0	0	0	0	0	0	0	0	0	0	0
alpha proteobacterium AAP38	0	0	0	0	0	0	0	0	0	0	0	0	0	0	0	0	0	0	0	0	0	0	0	0	0	0	0	0	0	0	0	0	0	0	0	0	0	0	0	0	0	0	0	0	0	0	0	0	0
alpha proteobacterium AAP81b	0	0	0	0	0	0	0	0	0	0	0	0	0	0	0	0	0	0	1	0	0	0	0	0	0	0	0	0	0	0	0	0	1	0	0	0	0	0	0	0	0	0	0	0	0	0	0	0	0
alpha proteobacterium BAL199	0	0	0	0	0	0	0	0	0	0	0	0	0	0	1	0	0	0	1	0	0	0	0	3	0	0	0	0	0	0	0	0	0	0	0	0	0	0	0	0	0	0	0	0	0	0	0	0	0
alpha proteobacterium Mf 1.05b.01	0	1	0	0	0	0	0	0	0	0	0	0	0	0	0	0	0	0	1	0	0	0	0	0	0	0	0	0	0	0	0	0	0	0	0	0	0	0	0	0	0	0	0	0	0	0	0	0	0
alpha proteobacterium Q-1	0	0	0	0	0	0	0	0	0	0	0	0	0	0	0	0	0	0	0	0	0	0	0	0	0	0	0	0	0	0	0	0	0	0	0	0	0	0	0	0	0	0	0	0	0	0	0	0	0
alpha proteobacterium RS24	0	0	0	0	0	0	0	0	0	0	0	0	0	0	0	0	0	0	0	0	0	0	0	0	0	0	0	0	0	0	0	1	0	0	0	0	0	0	0	0	0	0	0	0	0	1	0	0	0
Altererythrobacter	0	1	0	1	1	0	0	1	0	0	0	0	0	0	0	0	0	0	0	0	0	1	0	2	0	0	0	0	0	0	1	0	0	0	0	0	0	0	0	1	0	0	0	1	0	0	0	0	0
Aminiphilus	0	0	0	0	0	0	0	0	0	0	0	0	0	0	0	0	0	0	0	0	0	0	0	1	0	0	0	0	0	0	1	0	0	0	0	0	0	0	0	0	0	0	0	0	0	0	0	0	0
Aminobacter	0	0	0	0	0	0	0	0	0	0	0	0	0	0	0	0	0	0	0	0	0	0	0	0	0	0	0	0	0	0	0	1	0	0	0	0	0	0	0	0	0	0	0	0	0	0	0	0	0
Aminobacterium	0	0	0	0	0	0	0	0	0	0	0	0	0	0	0	0	0	0	0	0	0	0	0	1	0	0	0	0	0	0	0	0	0	0	0	0	0	0	0	0	0	0	0	0	0	0	0	0	0
Aminomonas	0	0	0	0	0	0	0	0	0	0	0	0	0	0	0	0	0	0	0	0	0	0	0	0	0	0	0	0	0	0	0	0	0	0	0	0	0	0	0	0	0	0	0	0	0	0	0	0	0
Amorphus	0	0	1	0	0	0	0	0	0	0	0	0	0	0	0	0	0	0	0	0	0	1	0	0	0	0	0	0	0	0	0	0	0	0	0	0	0	0	0	0	0	0	0	0	0	0	0	0	0
Amycolatopsis	0	0	2	0	5	0	0	2	0	5	0	0	2	0	0	1	0	0	0	0	0	3	0	2	0	2	0	0	0	0	10	4	2	0	0	0	0	0	0	1	0	0	0	0	0	0	0	0	0
Anaerobacillus	0	0	0	0	0	0	0	0	0	0	0	0	0	0	0	0	0	0	0	0	0	1	0	2	0	0	0	0	0	0	0	0	0	0	0	0	0	0	0	0	0	0	0	1	0	0	0	0	0
Anaerolinea	0	0	0	0	0	0	0	0	0	0	0	0	0	0	0	0	0	0	0	0	0	0	0	1	0	0	0	0	0	0	0	0	0	0	0	0	0	0	0	1	1	0	1	0	0	0	0	0	0
Anaeromyxobacter	0	0	0	0	1	0	0	0	0	0	0	0	0	0	0	0	0	0	0	0	0	1	0	3	0	0	0	0	0	0	0	0	0	0	0	1	1	2	0	3	1	1	0	0	0	1	0	0	0
Anaerophaga	0	0	0	2	0	1	0	0	0	0	0	0	1	0	0	0	0	0	0	0	0	0	0	17	0	0	0	0	0	0	0	1	0	0	0	0	0	0	0	5	0	0	0	0	0	0	0	0	0
Anaerosalibacter	0	0	0	0	0	0	0	0	0	0	0	0	0	0	0	0	0	0	0	0	0	0	0	1	0	0	0	0	0	0	0	0	0	0	0	0	0	0	0	0	0	0	0	0	0	0	0	0	0
Anaerosporomusa	0	0	0	0	0	0	0	0	0	0	0	0	0	0	0	0	0	0	0	0	0	0	0	0	0	0	0	0	0	0	0	0	0	0	0	0	0	0	0	0	0	0	0	0	0	0	0	0	0
Anaerovibrio	0	0	1	0	0	0	0	0	0	3	0	0	0	0	0	0	0	0	0	0	0	0	0	0	0	0	0	0	0	0	0	0	0	0	0	0	0	0	0	0	0	0	0	0	0	0	0	0	0
Ancylobacter	0	1	0	0	0	1	0	0	0	0	1	0	0	0	0	0	0	0	0	0	0	0	0	1	0	0	0	0	0	0	0	0	0	0	0	0	0	0	0	0	0	0	0	0	0	0	0	0	0
Anditalea	0	0	0	0	0	0	0	0	0	0	0	0	0	0	0	0	0	0	1	0	0	0	0	2	0	0	0	0	0	0	0	0	0	0	0	0	0	0	0	0	0	0	0	0	0	0	0	0	0
Aneurinibacillus	0	0	0	2	0	0	1	0	0	0	0	0	0	0	0	0	0	0	0	0	0	1	1	8	0	0	0	0	0	0	2	0	0	0	0	0	0	0	0	1	1	0	0	0	0	0	0	0	0
Angustibacter	0	0	0	0	0	0	0	0	0	0	0	0	0	0	0	0	0	0	0	0	0	0	0	0	0	0	0	0	0	0	0	0	0	0	0	0	0	0	0	0	0	0	0	0	0	0	0	0	0
Anoxybacillus	0	0	2	1	0	0	0	0	0	0	0	0	0	0	0	0	0	0	0	0	0	0	0	18	0	0	0	0	0	0	0	0	0	0	0	0	0	0	0	3	0	0	0	0	1	0	0	0	0
Aquamicrobium	0	0	0	0	0	0	0	0	0	0	0	0	0	0	0	0	0	0	0	0	0	0	0	0	0	0	0	0	0	0	0	0	0	0	0	0	0	0	0	0	0	0	0	0	0	0	0	0	0
Aquimarina	0	0	0	0	0	0	0	2	0	0	0	0	0	0	0	0	0	0	0	0	0	0	0	3	0	0	0	0	0	0	0	0	0	0	0	0	0	0	0	0	0	0	0	0	0	0	0	0	0
Aquincola	0	0	0	0	0	0	0	0	0	0	0	0	0	0	0	0	0	0	0	0	0	0	0	0	0	0	0	0	0	0	0	0	0	0	0	0	0	0	0	0	0	0	0	0	0	0	0	0	0
Archaeoglobus	0	0	0	0	0	0	0	0	0	0	0	0	0	0	0	0	0	0	0	0	0	1	0	5	0	0	0	0	0	0	1	0	0	0	0	0	0	0	0	0	0	0	0	0	0	0	0	0	0
Archangium	0	0	1	0	0	0	0	0	0	0	0	0	0	0	0	0	0	0	0	0	0	0	0	4	0	1	0	0	0	0	1	1	1	0	0	0	0	0	0	0	0	0	0	0	0	0	0	0	0
Ardenticatena	1	1	3	0	0	0	0	0	0	0	0	2	0	0	2	4	0	0	0	0	0	1	0	11	0	1	0	0	0	0	1	0	2	0	0	0	0	0	0	4	8	1	0	0	0	1	0	0	1
Arenibacter	0	0	0	0	0	0	0	0	0	0	0	1	3	0	0	0	0	0	0	0	0	0	0	5	0	0	0	0	0	0	0	0	0	0	0	0	0	0	0	0	0	0	0	0	0	0	0	0	0
Arenimonas	0	0	0	0	0	0	0	0	0	0	0	0	0	0	0	0	0	0	0	0	0	0	0	0	0	0	0	0	0	0	0	0	0	0	0	0	0	0	0	0	0	0	0	0	0	0	0	0	0
Arenitalea	0	0	0	0	0	0	0	0	0	0	0	0	0	0	0	0	0	0	0	0	0	0	0	1	0	0	0	0	0	0	0	0	0	0	0	0	0	0	0	0	0	0	0	0	0	0	0	0	0
Arhodomonas	0	0	0	0	0	0	0	0	0	0	0	0	0	0	0	0	0	0	0	0	0	0	0	0	0	0	0	0	0	0	0	0	0	0	0	0	0	0	0	0	0	0	0	0	0	0	0	0	0
Armatimonadetes bacterium DC	0	0	0	0	0	0	0	0	0	0	0	0	0	0	0	0	0	0	0	0	0	0	0	0	0	0	0	0	0	0	0	0	0	0	0	0	0	0	0	0	0	0	0	0	0	0	0	0	0
Aromatoleum	0	0	0	0	0	0	0	0	0	0	0	0	0	0	0	0	0	0	0	0	0	0	0	0	0	0	0	0	0	0	0	0	0	0	0	0	0	0	0	1	0	0	0	0	0	0	0	0	0
Arsenicibacter	0	0	0	0	0	0	0	0	0	0	0	0	1	0	0	0	0	0	0	0	0	0	0	2	0	0	0	0	0	0	0	0	0	0	0	0	0	0	0	0	0	0	0	0	0	0	0	0	0
Arsenicicoccus	0	0	0	0	0	0	0	0	0	0	0	0	0	0	0	0	0	0	0	0	0	0	0	0	0	0	0	0	0	0	0	0	0	0	0	0	0	0	0	0	0	0	0	0	0	0	0	0	0
Asinibacterium	0	0	0	0	0	0	0	0	0	0	0	0	0	0	0	0	0	0	0	0	0	0	0	0	0	0	0	0	0	0	0	0	0	0	0	0	0	0	0	0	0	0	0	0	0	0	0	0	0
Aurantimonas	0	0	0	0	1	0	0	0	0	0	0	0	0	0	0	0	0	1	0	0	0	1	0	2	0	1	0	0	0	0	1	0	0	0	0	0	0	0	0	0	0	0	0	0	0	0	0	0	0
Aureimonas	0	1	0	0	0	0	1	0	0	3	0	0	4	0	0	0	0	0	0	0	0	0	0	2	0	0	0	0	0	0	1	3	1	0	0	0	0	0	1	1	0	0	0	0	0	0	0	1	0
Aureispira	0	0	0	0	0	0	0	0	0	0	0	0	0	0	0	0	0	0	0	0	0	0	0	0	0	0	0	0	0	0	0	0	0	0	0	0	0	0	0	0	0	0	0	0	0	0	0	0	0
Austwickia	0	0	0	0	2	0	0	0	0	0	0	0	0	0	0	0	0	0	0	0	0	0	0	1	0	0	0	0	0	0	0	0	2	0	0	0	0	0	0	0	0	0	0	0	0	0	0	0	0
Azoarcus	0	0	0	0	0	0	0	0	0	1	0	0	0	0	0	0	0	0	0	0	0	0	0	0	0	0	0	0	0	0	0	0	0	0	0	0	0	1	0	0	0	0	0	1	0	0	0	0	0
Azohydromonas	0	0	0	0	3	0	0	0	0	0	0	0	0	0	0	0	0	0	0	0	0	0	0	0	0	0	0	0	0	0	0	0	1	0	0	0	0	0	0	0	0	0	0	0	0	0	0	0	0
Azonexus	0	0	0	0	0	0	0	0	0	0	0	0	0	0	0	0	0	0	0	0	0	0	0	0	0	0	0	0	0	0	0	0	0	0	0	0	0	0	0	0	0	0	0	0	0	0	0	0	0
Azorhizobium	0	0	0	0	0	0	0	1	0	0	0	0	1	0	0	0	0	0	0	0	0	0	0	0	0	0	0	0	0	0	0	0	0	0	0	0	0	0	0	1	0	0	0	0	0	0	0	0	0
Azospira	0	0	0	0	0	0	0	0	0	0	0	0	0	0	0	0	0	0	0	0	0	0	0	0	0	0	0	0	0	0	0	0	0	0	0	0	0	0	0	0	0	0	0	0	0	0	0	0	0
Azospirillum	0	3	2	1	0	3	3	2	0	0	0	0	0	2	4	4	1	0	1	0	1	4	1	5	0	3	0	0	0	1	0	4	2	0	0	1	0	0	0	4	0	1	0	0	0	0	0	0	0
Azovibrio	0	0	0	0	0	0	0	0	0	0	0	0	0	0	0	0	0	0	0	0	0	0	0	0	0	0	0	0	0	0	0	0	0	0	0	0	0	0	0	0	0	0	0	0	0	0	0	0	0
Bacillaceae bacterium MTCC 10057	0	0	0	0	0	0	0	0	0	0	0	0	0	0	0	0	0	0	0	0	0	0	0	2	0	0	0	0	0	0	0	0	0	0	0	0	0	0	0	0	0	0	0	0	0	0	0	0	0
Bacilli bacterium VT-13-104	0	0	0	0	0	0	0	0	0	0	0	0	0	0	0	0	0	0	0	0	0	0	0	0	0	0	0	0	0	0	0	0	0	0	0	0	0	0	0	0	0	0	0	0	0	0	0	0	0
Bacillus	0	1	4	4	1	5	1	2	0	10	1	1	3	2	4	4	0	0	1	0	1	1	0	79	0	7	1	0	0	0	6	9	4	0	0	1	0	0	2	4	0	0	1	4	3	4	2	8	2
Bacteriovorax	0	0	0	0	0	0	0	0	0	0	0	0	0	0	0	0	0	0	0	0	0	0	0	2	0	0	0	0	0	0	0	0	0	0	0	0	0	0	0	0	1	0	0	0	0	0	0	0	0
bacterium 336/3	0	0	0	0	0	0	0	0	0	0	0	0	0	0	0	0	0	0	0	0	0	0	0	0	0	0	0	0	0	0	0	0	0	0	0	0	0	0	0	0	0	0	0	0	0	0	0	0	0
bacterium JKG1	0	0	0	0	0	0	0	0	0	0	0	0	0	0	0	0	0	0	0	0	0	0	0	1	0	0	0	0	0	0	1	0	0	0	0	0	0	1	0	2	3	2	0	1	0	0	0	0	0
bacterium L21-Spi-D4	0	0	0	0	0	0	0	0	0	0	0	0	0	0	0	0	0	0	0	0	0	0	0	1	0	0	0	0	0	0	0	0	0	0	0	0	0	0	0	0	0	0	0	0	0	0	0	0	0
bacterium SIT5	0	0	0	0	0	0	0	0	0	0	0	0	0	0	0	0	0	0	0	0	0	0	0	0	0	0	0	0	0	0	0	0	0	0	0	0	0	0	0	1	0	0	0	0	0	0	0	0	0
bacterium SIT6	0	0	0	0	0	0	0	0	0	0	0	0	0	0	0	0	0	0	0	0	0	0	0	0	0	0	0	0	0	0	0	0	0	0	0	0	0	0	0	0	0	0	0	0	0	0	0	0	0
Bacteroidales bacterium 6E	0	0	0	0	0	0	0	0	0	0	0	0	0	0	0	0	0	0	0	0	0	0	0	4	0	0	0	0	0	0	0	0	0	0	0	0	0	0	0	0	0	0	0	0	0	0	0	0	0
Bacteroidales bacterium Barb6XT	0	0	0	0	0	0	0	0	0	0	0	0	0	0	0	0	0	0	0	0	0	0	0	2	0	0	0	0	0	0	0	0	0	0	0	0	0	0	0	0	0	0	0	0	0	0	0	0	0
Bacteroidales bacterium CF	0	0	0	0	0	0	0	0	0	0	0	0	0	0	0	0	0	0	0	0	0	0	0	5	0	0	0	0	0	0	0	0	0	0	0	0	0	0	0	1	0	0	0	0	0	0	0	0	0
Bacteroidales bacterium KA00251	0	0	0	0	0	0	0	0	0	0	0	0	0	0	0	0	0	0	0	0	0	0	0	7	0	0	0	0	0	0	0	0	0	0	0	0	0	0	0	0	0	0	0	0	0	0	0	0	0
Bacteroides	0	0	0	5	0	0	1	0	0	1	0	0	0	0	4	1	0	0	0	0	0	0	1	37	0	0	0	0	0	0	0	2	0	0	0	0	0	0	0	1	0	0	1	0	0	0	0	0	0
Bacteroidetes oral taxon 274	0	0	0	0	0	0	0	0	0	0	0	0	0	0	0	0	0	0	0	0	0	0	0	2	0	0	0	0	0	0	0	0	0	0	0	0	0	0	0	0	0	0	0	0	0	0	0	0	0
Balneola	0	0	0	0	0	0	0	0	0	3	0	0	0	0	0	0	0	0	0	0	0	0	0	1	0	0	0	0	0	0	0	0	0	0	0	0	0	0	0	0	0	0	0	0	0	0	0	0	0
Barnesiella	0	0	0	1	0	0	0	0	0	0	0	0	0	0	0	0	0	0	0	0	0	0	0	0	0	0	0	0	0	0	0	0	0	0	0	0	0	0	0	0	0	0	0	0	0	0	0	0	0
Bdellovibrio	0	0	0	0	0	0	0	0	0	0	0	0	0	0	0	0	0	0	0	0	0	0	0	0	0	0	0	0	0	0	0	0	0	0	0	0	0	0	0	0	0	0	0	0	0	0	0	0	0
Beijerinckia	0	0	0	0	0	0	0	0	0	0	0	0	1	0	0	0	0	0	0	0	0	0	0	0	0	0	0	0	0	0	0	0	0	0	0	0	0	0	0	0	0	0	0	0	0	0	0	0	0
Belliella	0	0	0	0	0	0	0	0	0	0	0	0	0	0	0	0	0	0	0	0	0	0	0	1	0	0	0	0	0	0	0	0	0	0	0	0	0	0	0	0	0	0	0	0	0	0	0	0	0
Bellilinea	0	0	0	0	0	0	0	0	0	0	0	0	0	0	0	0	0	0	0	0	0	0	0	2	0	0	0	0	0	0	0	0	0	0	0	0	0	0	0	0	0	0	0	0	0	0	0	0	0
Bernardetia	0	0	0	0	0	0	0	0	0	0	0	0	0	0	0	0	0	0	0	0	0	0	0	0	0	0	0	0	0	0	0	0	0	0	0	0	0	0	0	1	0	0	0	0	0	1	0	0	0
beta proteobacterium AAP51	0	0	0	0	0	0	0	0	0	0	0	0	0	0	0	0	0	0	0	0	0	0	0	0	0	0	0	0	0	0	0	0	0	0	0	0	0	0	0	0	0	0	0	0	0	0	0	0	0
Betaproteobacteria bacterium MOLA814	0	0	0	0	0	0	0	0	0	0	0	0	0	0	0	2	0	0	0	0	0	0	0	1	0	0	0	0	0	0	0	0	0	0	0	0	0	0	0	0	0	0	0	0	0	0	0	0	0
Bhargavaea	0	0	0	0	0	0	0	0	0	0	0	0	0	0	0	0	0	0	0	0	0	0	0	2	0	0	0	0	0	0	0	0	0	0	0	0	0	0	0	0	0	0	0	0	0	0	0	0	0
Bizionia	0	0	0	0	0	0	0	0	0	0	0	0	0	0	0	0	0	0	0	0	0	0	0	0	0	0	0	0	0	0	0	0	0	0	0	0	0	0	0	0	0	0	0	0	0	0	0	0	0
Blastochloris	0	0	3	0	0	0	2	0	0	0	0	1	0	0	0	0	0	0	0	0	0	0	0	2	0	0	0	0	0	0	2	2	0	0	0	0	0	1	0	0	0	1	0	0	0	0	0	0	0
Blastococcus	0	1	0	0	0	0	0	0	0	0	0	0	0	0	0	0	0	0	3	0	0	1	0	1	0	4	0	0	0	0	2	0	4	0	0	0	0	0	0	0	0	1	0	0	0	0	0	0	0
Blastomonas	0	0	0	0	0	0	0	0	0	0	0	0	0	0	0	0	0	0	0	0	0	0	0	0	0	0	0	0	0	0	0	0	0	0	0	0	0	0	0	0	0	0	0	0	0	0	0	0	0
Bordetella	0	0	0	0	0	0	0	0	0	0	0	0	0	0	0	0	0	0	0	0	0	0	0	0	0	0	0	0	0	0	0	0	0	0	0	0	0	0	0	0	1	0	0	0	0	0	0	0	0
Bosea	1	1	2	5	1	2	4	0	2	0	0	1	6	2	4	0	1	0	2	3	0	8	2	2	0	4	0	0	0	0	6	5	10	0	0	0	0	1	1	0	1	0	0	0	0	1	0	0	0
Brachymonas	0	0	0	0	0	0	0	0	0	0	0	0	0	0	0	0	0	0	0	0	0	0	0	0	0	0	0	0	0	0	0	2	0	0	0	0	0	0	0	0	0	1	0	0	0	0	0	0	0
Bradyrhizobiaceae bacterium SG-6C	0	0	1	0	0	1	1	4	0	0	1	0	1	0	2	1	0	0	0	0	0	1	0	0	0	1	0	0	0	0	2	0	0	0	0	0	0	0	0	1	1	0	0	0	0	0	0	0	0
Bradyrhizobium	13	21	53	28	31	39	33	11	10	46	37	17	144	78	37	32	1	0	1	2	2	28	7	12	0	50	1	0	0	0	101	66	71	0	0	1	1	2	0	11	5	21	9	4	3	6	2	1	3
Brevibacillus	0	0	1	0	0	6	1	0	1	1	0	0	1	0	0	0	0	0	0	0	0	1	0	10	0	0	1	0	0	0	0	0	0	0	0	0	0	0	0	1	0	2	0	0	1	0	0	0	0
Brevundimonas	0	1	0	2	0	1	0	0	0	1	0	0	0	0	0	0	0	0	0	0	0	1	0	5	0	1	0	0	0	0	1	0	1	0	0	0	0	0	0	0	0	1	0	0	0	0	0	0	0
Brucella	0	0	0	0	0	0	0	0	0	1	0	1	0	1	0	0	0	0	0	0	0	0	0	0	0	1	0	0	0	0	0	0	0	0	0	0	0	0	0	0	0	0	0	0	0	0	0	0	0
Bryobacter	0	0	0	0	0	0	0	0	0	0	0	0	0	0	0	0	0	0	0	0	0	0	0	0	0	0	0	0	0	0	0	0	0	0	0	0	0	1	0	0	0	0	0	0	0	0	0	0	0
Burkholderia	0	0	0	0	0	0	1	0	0	0	0	0	0	0	0	1	0	0	0	0	0	0	0	0	0	0	0	0	0	0	0	1	0	0	0	0	0	0	0	2	0	0	0	0	0	0	0	0	0
Burkholderiales bacterium JOSHI_001	0	0	0	0	0	0	0	0	0	0	0	0	0	0	0	0	0	0	0	0	0	0	0	0	0	0	0	0	0	0	0	0	0	0	0	0	0	0	0	0	2	0	0	0	0	0	0	0	0
Butyricimonas	0	0	0	0	0	0	0	0	0	0	0	0	0	0	0	0	0	0	0	0	0	0	0	4	0	0	0	0	0	0	0	0	0	0	0	0	0	0	0	0	0	0	0	0	0	0	0	0	0
Caballeronia	0	0	0	0	0	0	0	0	0	0	0	0	0	0	0	0	0	0	0	0	0	0	0	0	0	0	0	0	0	0	0	0	0	0	0	0	0	0	0	0	0	0	0	0	0	0	0	0	0
Caenimonas	0	0	0	0	0	3	0	0	0	0	0	0	0	0	0	0	0	0	0	0	0	0	0	0	0	0	0	0	0	0	0	0	0	0	0	0	0	0	1	0	0	0	0	0	0	0	0	0	0
Caenispirillum	0	0	0	1	0	0	0	0	0	0	0	0	0	2	3	0	0	0	0	0	0	0	0	1	0	0	0	0	0	0	0	1	0	0	0	0	0	0	0	1	1	0	0	0	1	0	0	0	0
Caldalkalibacillus	0	0	0	0	0	0	0	0	0	0	0	0	0	0	0	0	0	0	0	0	0	0	0	0	0	0	0	0	0	0	0	0	0	0	0	0	0	0	0	0	0	0	0	0	0	0	0	0	0
Caldanaerobacter	0	0	0	0	0	0	0	0	0	0	0	0	0	0	0	0	0	0	0	0	0	0	0	8	0	0	0	0	0	0	0	0	0	0	0	0	0	0	0	0	1	0	0	0	0	0	0	0	0
Caldanaerovirga	0	0	0	0	0	0	0	0	0	0	0	0	0	0	0	0	0	0	0	0	0	0	0	0	0	0	0	0	0	0	0	0	0	0	0	0	0	0	0	0	0	0	0	0	0	0	0	0	0
Caldibacillus	0	0	0	0	0	0	0	0	0	0	0	0	0	1	0	0	0	0	0	0	0	0	0	1	0	0	0	0	0	0	0	0	0	0	0	0	0	0	0	0	0	0	0	0	0	0	0	0	0
Caldilinea	0	0	0	0	0	0	0	0	0	0	0	0	0	0	0	0	0	0	0	0	0	0	0	5	0	0	0	0	0	0	0	0	0	0	0	0	0	0	0	0	0	0	0	0	0	0	0	0	0
Caldimonas	0	1	0	2	0	1	0	1	0	0	0	0	0	0	0	0	0	0	0	0	0	0	0	0	0	0	0	0	0	0	0	1	0	0	0	0	0	0	0	0	1	0	0	0	0	0	0	0	0
Caldisalinibacter	0	0	0	0	0	0	0	0	0	0	0	0	0	0	0	0	0	0	0	0	0	0	0	0	0	0	0	0	0	0	0	0	0	0	0	0	0	0	0	0	1	0	0	0	0	0	0	0	0
Caldisphaera	0	0	0	0	0	0	0	0	0	0	0	0	0	0	0	0	0	0	0	0	0	0	0	1	0	0	0	0	0	0	0	0	0	0	0	0	0	0	0	0	0	0	0	0	0	0	0	0	0
Calditerricola	0	0	0	0	0	0	0	0	0	0	0	0	0	0	0	0	0	0	0	0	0	0	0	3	0	0	0	0	0	0	0	0	0	0	0	0	0	0	0	3	2	0	0	0	0	0	0	0	0
Calditerrivibrio	0	0	0	1	0	1	1	0	0	0	0	0	0	0	0	0	0	0	0	0	0	0	0	2	0	0	0	0	0	0	0	0	0	0	0	0	0	0	0	0	0	0	0	0	0	0	0	0	0
Caldithrix	1	0	0	0	0	0	0	0	0	0	0	0	0	0	0	0	0	0	1	0	0	0	0	10	0	0	0	0	0	0	0	0	0	0	0	0	0	0	0	0	2	1	0	0	0	0	0	0	0
Caloranaerobacter	0	0	0	0	0	0	0	0	0	0	0	0	0	0	0	0	0	0	0	0	0	0	0	4	0	0	0	0	0	0	0	0	0	0	0	0	0	0	0	0	0	0	0	0	0	0	0	0	0
Caminicella	0	0	0	0	0	0	0	0	0	0	0	0	0	0	0	0	0	0	0	0	0	0	0	1	0	0	0	0	0	0	0	0	0	0	0	0	0	0	0	0	0	0	0	0	0	0	0	0	0
Candidatus Accumulibacter	0	0	0	0	0	0	0	0	0	0	0	0	0	0	0	0	0	0	0	0	0	2	1	0	0	0	0	0	0	0	0	0	0	0	0	0	0	0	0	0	1	0	0	0	0	0	0	0	0
Candidatus Azobacteroides	0	0	0	0	0	0	0	0	0	0	0	0	0	0	0	0	0	0	0	0	0	0	0	0	0	0	0	0	0	0	0	0	0	0	0	0	0	0	0	0	0	0	0	0	0	0	0	0	0
Candidatus Brocadia	0	0	0	0	0	0	0	0	0	0	0	0	0	0	0	0	0	0	0	0	0	0	0	1	0	0	0	0	0	0	0	0	0	0	0	0	0	0	0	0	0	0	0	0	0	0	0	0	0
Candidatus Cloacimonas	0	0	0	0	0	0	0	0	0	0	0	0	0	0	0	0	0	0	0	0	0	0	0	1	0	0	0	0	0	0	0	0	0	0	0	0	0	0	0	0	0	0	0	0	0	0	0	0	0
Candidatus Competibacter	0	0	0	4	0	0	0	0	0	0	0	0	0	0	0	6	0	0	0	0	0	1	0	2	0	0	0	0	0	0	1	0	0	0	0	0	0	0	1	0	0	0	0	0	0	0	0	0	0
Candidatus Contendobacter	0	0	0	2	0	0	0	0	0	0	0	0	0	0	0	7	0	0	0	0	0	1	0	10	0	0	0	0	0	0	0	0	0	0	0	1	0	0	0	4	0	0	0	0	0	0	0	0	0
Candidatus Halobonum	0	0	0	0	0	0	0	0	0	0	0	0	0	0	0	0	0	0	0	0	0	0	0	0	0	0	0	0	0	0	0	0	0	0	0	0	0	0	0	1	0	0	0	0	0	0	0	0	0
Candidatus Koribacter	2	0	0	0	0	1	0	0	4	1	0	0	1	1	2	0	0	0	0	0	0	2	0	1	0	0	0	0	0	0	0	0	1	0	0	1	0	1	1	0	1	10	0	0	0	0	0	0	0
Candidatus Kryptobacter	0	0	0	0	0	0	0	0	0	0	0	0	0	0	0	0	0	0	0	0	0	0	0	3	0	0	0	0	0	0	0	0	0	0	0	0	0	0	0	1	0	1	0	0	0	0	0	0	0
Candidatus Kryptonium	0	0	0	0	0	0	0	0	0	0	0	0	0	0	0	0	0	0	0	0	0	0	0	3	0	0	0	0	0	0	0	0	0	0	0	0	0	0	0	0	0	0	0	0	0	0	0	0	0
Candidatus Microthrix	0	0	0	0	0	0	0	0	0	0	0	0	0	0	0	0	0	0	0	0	0	0	1	0	0	0	0	0	0	0	0	0	0	0	0	0	0	0	0	1	1	0	0	0	0	0	0	0	0
Candidatus Nitrosoarchaeum	0	0	0	0	0	0	0	0	0	0	0	0	0	0	0	0	0	0	0	0	0	0	0	0	0	0	0	0	0	0	0	0	0	0	0	0	0	0	0	0	2	0	0	0	0	0	0	0	0
Candidatus Nitrosopelagicus	0	0	0	0	0	0	0	0	0	0	0	0	0	0	0	0	0	0	0	0	0	0	0	0	0	0	0	0	0	0	0	0	0	0	0	0	0	0	0	0	0	0	0	0	0	0	0	0	0
Candidatus Nitrosotenuis	0	0	0	0	0	0	0	0	0	0	0	0	0	0	0	0	0	0	0	0	0	0	0	0	0	0	0	0	0	0	0	0	0	0	0	0	0	0	0	0	0	0	0	0	0	0	0	0	0
Candidatus Odyssella	0	0	0	0	1	1	0	0	0	0	0	0	0	0	0	0	0	0	0	0	0	0	0	1	0	0	0	0	0	0	0	0	0	0	0	0	0	0	0	1	0	0	0	0	0	0	0	0	0
Candidatus Paracaedibacter	0	0	0	0	0	0	0	0	0	0	0	0	0	0	0	0	0	0	0	0	0	0	0	0	0	0	0	0	0	0	0	0	0	0	0	0	0	0	0	0	1	0	0	0	0	0	0	0	0
Candidatus Puniceispirillum	0	0	0	0	0	0	0	0	0	0	0	0	0	0	0	0	0	0	0	0	0	0	0	0	0	0	0	0	0	0	0	0	0	0	0	0	0	0	0	0	0	0	0	0	0	0	0	0	0
Candidatus Solibacter	0	2	5	2	0	0	9	0	2	13	0	1	2	1	2	2	1	0	0	0	0	6	0	3	0	3	0	0	0	0	3	18	3	0	0	2	1	5	5	5	3	6	0	0	2	0	0	0	0
Candidimonas	0	0	0	0	0	0	0	0	0	0	0	0	0	0	0	0	0	0	0	0	0	0	0	0	0	0	0	0	0	0	0	0	0	0	0	0	0	0	0	0	0	0	0	0	0	0	0	0	0
Carboxydothermus	0	0	0	0	0	1	0	0	0	0	0	0	0	0	0	0	0	0	0	0	0	1	0	4	0	0	0	0	0	0	0	2	0	0	0	0	0	0	0	1	1	0	0	0	0	0	0	0	0
Catelliglobosispora	0	0	0	0	0	0	0	0	0	0	0	0	0	0	0	0	0	0	0	0	0	0	0	0	0	0	0	0	0	0	0	0	0	0	0	0	0	0	0	0	0	0	0	0	0	0	0	0	0
Catenulispora	0	0	0	0	0	0	0	0	0	0	0	0	0	0	0	0	0	0	0	0	0	0	0	0	0	0	0	0	0	0	0	0	0	0	0	0	0	0	0	0	0	0	0	0	0	0	0	0	0
Caulobacter	0	1	1	2	1	1	0	0	0	0	0	0	1	1	0	0	0	0	0	0	0	1	0	8	0	0	0	0	0	0	3	3	1	0	0	0	0	0	0	0	0	0	0	0	0	0	0	0	0
Caulobacteraceae bacterium OTSz_A_272	0	0	0	1	8	3	0	5	0	0	0	0	0	0	0	2	0	0	0	0	0	0	0	0	0	0	0	0	0	0	0	0	2	0	0	0	0	0	0	2	1	0	0	0	0	0	0	0	0
Caulobacteraceae bacterium PMMR1	0	0	0	0	0	0	0	0	0	0	0	0	0	0	0	0	0	0	0	0	0	0	0	0	0	0	0	0	0	0	0	0	0	0	0	0	0	0	0	0	0	0	0	0	0	0	0	0	1
Cecembia	0	0	0	0	0	0	0	0	0	0	0	0	0	0	0	0	0	0	0	0	0	0	0	2	0	0	0	0	0	0	0	0	1	0	0	0	0	0	0	0	0	0	0	0	0	0	0	0	0
Celeribacter	0	0	0	0	0	0	0	0	0	0	0	0	0	0	0	0	0	0	0	0	0	0	0	2	0	0	0	0	0	0	0	0	0	0	0	0	0	0	0	0	0	0	0	0	0	0	0	0	0
Cellulophaga	0	0	0	0	0	0	0	0	0	0	0	0	0	0	0	0	0	0	0	0	0	0	0	1	0	0	0	0	0	0	0	0	0	0	0	0	0	0	0	0	0	0	0	0	0	0	0	0	0
Cesiribacter	0	0	2	0	0	0	0	0	0	0	0	0	0	0	0	0	0	0	0	0	0	0	0	1	0	2	0	0	0	0	0	1	0	0	0	0	0	0	0	0	0	0	0	0	0	0	0	0	0
Chelativorans	0	1	0	0	1	2	0	1	0	1	0	0	0	0	0	1	0	0	0	0	0	1	0	0	0	1	0	0	0	0	0	0	5	0	0	0	0	0	0	0	0	0	0	0	0	0	0	0	0
Chelatococcus	0	1	0	1	0	2	2	0	0	0	1	0	2	0	0	0	0	0	2	0	0	1	0	1	0	1	0	0	0	0	1	1	1	0	0	0	0	0	0	0	0	0	0	2	0	0	2	0	0
Chitinophaga	0	0	0	0	0	0	0	0	0	0	0	0	0	0	0	0	0	0	0	0	0	1	0	1	0	0	0	0	0	0	0	0	0	0	0	0	0	0	0	0	0	0	0	0	0	0	0	0	0
Chitinophagaceae bacterium PMP191F	0	0	0	0	0	0	0	0	0	0	0	0	0	0	0	0	0	0	0	0	0	0	0	0	0	0	0	0	0	0	0	0	0	0	0	0	0	0	0	0	0	0	0	0	0	0	0	0	0
Chloracidobacterium	1	2	1	7	1	1	5	0	0	1	1	0	0	1	4	1	0	0	0	0	0	7	0	5	0	1	0	0	0	0	5	0	1	0	0	0	0	0	1	3	3	2	0	0	0	0	0	0	0
Chlorobaculum	0	0	0	0	0	0	0	0	0	0	0	0	0	0	0	0	0	0	0	0	0	0	0	1	0	0	0	0	0	0	0	0	0	0	0	0	0	0	0	0	0	0	0	0	0	0	0	0	0
Chlorobium	0	0	0	0	0	0	0	0	0	0	0	0	0	0	0	1	0	0	0	0	0	0	0	0	0	0	0	0	0	0	0	0	0	0	0	0	0	0	0	0	0	0	0	0	0	0	0	0	0
Chloroflexus	0	1	2	1	1	8	0	0	0	0	0	0	0	0	2	3	0	0	0	0	0	5	0	19	0	1	0	0	0	0	1	2	1	0	0	0	0	0	0	1	2	1	0	0	0	1	0	0	0
Chloroherpeton	0	1	0	0	0	0	0	0	0	4	0	0	0	0	0	0	0	0	0	0	0	0	0	5	0	0	0	0	0	0	0	0	2	0	0	0	0	0	0	1	0	0	0	0	0	0	0	0	0
Chondromyces	1	0	0	0	4	2	0	0	0	1	0	0	0	0	0	0	0	0	0	0	0	1	0	6	0	2	0	0	0	0	0	1	3	0	0	0	0	0	0	1	0	0	0	0	0	0	0	0	0
Chryseobacterium	0	0	0	0	0	0	0	0	0	0	0	0	0	0	0	0	0	0	0	0	0	0	0	0	0	0	0	0	0	0	0	0	0	0	0	0	0	0	0	0	0	0	1	0	0	0	0	0	0
Chryseolinea	0	0	0	0	0	0	0	0	0	0	0	0	0	0	0	0	0	0	0	0	0	2	0	2	0	0	0	0	0	0	0	0	0	0	0	0	0	0	0	1	0	0	0	0	0	0	0	0	0
Chrysiogenes	0	0	0	0	0	0	0	0	0	0	0	0	0	0	0	0	0	0	0	0	0	0	0	0	0	0	0	0	0	0	0	0	0	0	0	0	0	0	0	0	0	0	0	0	0	0	0	0	0
Chthoniobacter	0	0	0	0	0	0	0	0	0	0	0	0	0	0	0	0	0	0	0	0	0	0	0	0	0	0	0	0	0	0	0	0	0	0	0	0	0	0	0	0	0	0	0	0	0	0	0	0	0
Citreicella	0	0	0	0	0	0	0	0	0	0	0	0	0	0	0	1	0	0	0	0	0	0	0	1	0	0	0	0	0	0	0	0	0	0	0	0	0	0	0	0	0	0	0	0	0	0	0	0	0
Citromicrobium	0	0	0	0	2	0	0	0	0	0	0	0	0	0	0	0	0	0	1	0	0	0	0	0	0	0	0	0	0	0	0	1	0	0	0	0	0	0	0	0	0	0	0	0	0	0	0	0	0
Cloacibacillus	0	0	0	0	0	0	0	0	0	0	0	0	0	0	0	0	0	0	0	0	0	0	0	0	0	0	0	0	0	0	0	0	0	0	0	0	0	0	0	0	0	0	0	0	0	0	0	0	0
Clostridiaceae bacterium mt12	0	0	0	0	0	0	0	0	0	0	0	0	0	0	0	0	0	0	0	0	0	0	0	0	0	0	0	0	0	0	0	0	0	0	0	0	0	0	0	0	0	0	0	0	0	0	0	0	0
Clostridiales bacterium DRI-13	0	0	0	0	0	0	0	0	0	0	0	0	0	0	0	0	0	0	0	0	0	0	0	0	0	0	0	0	0	0	0	0	0	0	0	0	0	0	0	0	0	0	0	0	0	0	0	0	0
Clostridiales bacterium MCWD3	0	0	0	0	0	0	0	0	0	0	0	0	0	0	0	0	0	0	0	0	0	0	0	0	0	0	0	0	0	0	0	0	0	0	0	0	0	0	0	0	0	0	0	0	0	0	0	0	0
Clostridiales bacterium mt11	0	0	0	0	0	0	0	0	0	0	0	0	0	0	0	0	0	0	0	0	0	0	0	0	0	0	0	0	0	0	0	0	0	0	0	0	0	0	0	0	0	1	0	0	0	0	0	0	0
Clostridiales bacterium SIT11	0	0	0	0	0	0	0	0	0	0	0	0	0	0	0	0	0	0	0	0	0	0	0	1	0	0	0	0	0	0	0	0	0	0	0	0	0	0	0	0	0	0	0	0	0	0	0	0	0
Clostridiales bacterium VE202-03	0	0	0	0	0	0	0	0	0	0	0	0	0	0	0	0	0	0	0	0	0	0	0	0	0	0	0	0	0	0	0	0	0	0	0	0	0	0	0	0	0	0	0	0	1	0	0	0	0
Clostridiisalibacter	0	0	0	0	0	0	0	0	0	0	0	0	0	0	0	0	0	0	0	0	0	0	0	3	0	0	0	0	0	0	0	0	0	0	0	0	0	0	0	1	1	0	0	0	0	0	0	0	0
Clostridioides	0	0	0	0	0	0	0	0	0	0	0	0	0	0	0	0	0	0	0	0	0	0	0	0	0	0	0	0	0	0	0	0	0	0	0	0	0	0	0	0	0	0	0	0	0	0	0	0	0
Clostridium	0	0	0	0	0	0	0	0	0	0	0	0	0	0	0	0	0	0	0	0	0	0	0	0	0	0	0	0	0	0	0	0	0	0	0	0	0	0	0	0	0	0	0	0	0	0	0	0	0
Cnuella	0	0	0	0	0	0	0	0	0	0	0	0	0	0	0	0	0	0	0	0	0	0	0	0	0	0	0	0	0	0	0	0	0	0	0	0	0	0	0	0	0	0	0	0	0	0	0	0	0
Comamonadaceae bacterium A1	0	0	0	0	0	2	0	0	0	0	0	0	0	0	0	0	0	0	0	0	0	0	0	0	0	0	0	0	0	0	0	0	0	0	0	0	0	0	0	0	0	0	0	0	0	0	0	0	0
Comamonadaceae bacterium B1	0	0	0	0	0	0	0	0	0	0	0	0	0	0	0	0	0	0	0	0	0	0	0	0	0	1	0	0	0	0	0	0	0	0	0	0	0	0	0	0	0	0	0	0	0	0	0	0	0
Comamonadaceae bacterium URHA0028	0	0	0	3	1	2	0	0	0	1	0	0	0	0	0	0	0	0	0	0	0	0	0	0	0	0	0	0	0	0	0	0	0	0	0	0	0	0	0	0	0	0	0	0	0	0	0	0	0
Comamonas	0	0	1	0	2	0	0	0	0	0	0	0	0	0	0	0	0	0	0	0	0	0	0	0	0	0	1	0	0	0	0	0	1	0	0	0	0	0	0	1	1	0	0	0	0	0	0	0	0
Conexibacter	0	4	0	0	5	2	8	3	0	1	0	1	2	1	0	2	0	0	0	0	0	13	0	5	0	11	0	0	0	0	8	1	4	0	0	1	1	1	0	4	5	19	0	1	1	0	2	1	0
Congregibacter	0	0	0	0	0	0	0	0	0	0	0	0	0	0	0	0	0	0	0	0	0	0	0	1	0	0	0	0	0	0	0	0	0	0	0	0	0	0	0	0	0	0	0	0	0	0	0	0	0
Coprobacter	0	0	0	0	0	0	0	0	0	0	0	0	0	0	0	0	0	0	0	0	0	0	0	2	0	0	0	0	0	0	0	0	0	0	0	0	0	0	0	0	0	0	0	0	0	0	0	0	0
Coprothermobacter	0	0	0	0	0	0	0	0	0	0	0	0	0	0	0	0	0	0	0	0	0	0	0	1	0	0	0	0	0	0	0	0	0	0	0	0	0	0	0	0	0	0	0	0	0	0	0	0	0
Coraliomargarita	0	0	0	0	0	0	0	0	0	0	0	0	0	0	0	0	0	0	0	0	0	0	0	6	0	0	0	0	0	0	0	0	0	0	0	0	0	0	0	1	0	0	0	0	0	0	0	0	0
Corallococcus	0	0	0	0	1	0	0	0	0	0	0	0	0	0	0	0	0	0	0	0	0	0	0	1	0	0	0	0	0	0	0	0	0	0	0	0	0	0	0	0	0	0	0	0	0	0	0	0	0
Corynebacterium	1	0	0	0	0	0	0	0	0	1	0	0	0	0	0	0	0	0	0	0	0	0	1	6	0	0	0	0	0	0	1	0	0	0	0	0	0	0	0	0	0	0	0	0	0	0	0	0	0
Couchioplanes	0	0	0	0	0	0	0	0	0	0	0	0	0	0	0	0	0	0	0	0	0	0	0	0	0	0	0	0	0	0	0	0	0	0	0	0	0	0	0	0	0	0	0	0	0	0	0	0	0
Croceibacter	0	0	0	0	0	0	0	0	0	0	0	0	0	0	0	0	0	0	0	0	0	0	0	0	0	0	0	0	0	0	0	0	0	0	0	0	0	0	0	0	0	0	0	0	0	0	0	0	0
Croceicoccus	0	0	0	0	0	0	0	0	0	0	0	0	0	0	0	0	0	0	0	0	0	0	0	0	0	0	0	0	0	0	0	0	0	0	0	0	0	0	0	0	0	0	0	0	0	0	0	0	0
Croceitalea	0	0	0	0	0	0	0	0	0	0	0	0	0	0	0	0	0	0	0	0	0	0	0	0	0	0	0	0	0	0	0	0	0	0	0	0	0	0	0	0	0	0	0	0	0	0	0	0	0
Crocinitomix	0	0	2	0	0	0	0	0	0	0	0	0	1	0	0	0	0	0	0	0	0	0	0	0	0	0	0	0	0	0	0	0	0	0	0	0	0	0	0	1	0	0	0	0	0	0	0	0	0
Cryptosporangium	0	0	0	0	0	2	0	0	0	0	0	1	0	0	0	1	0	0	0	0	0	1	0	1	0	0	0	0	0	0	0	0	0	0	0	0	0	0	0	0	0	0	0	0	0	0	0	0	0
Cucumibacter	0	0	0	0	0	0	0	0	0	0	0	0	0	0	0	0	0	0	0	0	0	0	0	1	0	0	0	0	0	0	0	0	0	0	0	0	0	0	0	0	0	0	0	0	0	0	0	0	0
Culturomica	0	0	0	0	0	0	0	0	0	0	0	0	0	0	0	0	0	0	0	0	0	0	0	0	0	0	0	0	0	0	0	0	0	0	0	0	0	0	0	0	0	0	0	0	0	0	0	0	0
Cupriavidus	0	0	0	0	0	0	0	0	0	0	0	0	0	0	0	0	0	0	0	0	0	0	0	0	0	0	0	0	0	0	0	0	0	0	0	0	0	0	0	0	0	0	0	0	0	0	0	0	0
Curvibacter	0	0	0	0	0	3	1	0	0	0	0	0	0	0	0	0	0	0	0	0	0	0	0	0	0	0	0	0	0	0	0	0	0	0	0	0	0	0	0	0	0	0	0	0	1	0	0	0	0
Cutibacterium	0	0	0	0	0	0	0	0	0	0	0	0	0	0	0	0	0	0	0	0	0	0	0	0	0	0	0	0	0	0	0	0	0	0	0	0	0	0	0	0	0	0	0	0	0	0	0	0	0
Cystobacter	0	0	0	0	0	0	0	0	0	1	0	0	0	0	0	0	0	0	0	0	0	1	0	4	0	0	0	0	0	0	0	2	1	0	0	0	1	0	0	0	0	0	0	0	0	0	0	0	0
Cytophagales bacterium B6	0	1	0	0	0	0	0	0	0	0	0	0	0	0	0	0	0	0	0	0	0	0	0	0	0	0	0	0	0	0	0	0	0	0	0	0	0	0	0	1	0	0	0	0	0	0	0	0	0
Dactylosporangium	0	0	0	0	1	2	2	0	1	0	0	0	4	0	1	0	0	0	0	0	0	0	0	0	0	1	0	0	0	0	1	0	1	0	0	0	0	0	0	0	0	0	0	0	0	0	0	0	0
Dasania	0	0	0	0	0	0	0	0	0	0	0	0	0	0	0	0	0	0	0	0	0	0	0	1	0	0	0	0	0	0	0	0	0	0	0	0	0	0	0	0	0	0	0	0	0	0	0	0	0
Dechloromonas	0	0	0	0	0	0	0	0	0	0	0	0	0	0	0	0	0	0	0	0	0	0	0	0	0	0	0	0	0	0	0	0	0	0	0	0	0	0	0	0	0	0	0	0	0	0	0	0	0
Deferribacter	0	0	0	0	0	0	0	0	0	0	0	0	0	0	0	0	0	0	0	0	0	0	0	2	0	0	0	0	0	0	0	0	0	0	0	0	0	0	0	0	0	1	0	0	0	0	0	0	0
Deferrisoma	0	0	0	0	0	0	0	0	0	0	0	0	0	1	0	0	0	0	0	0	0	1	0	2	0	0	0	0	0	0	0	0	0	0	0	0	0	0	0	2	0	0	0	0	0	0	0	0	0
Defluviimonas	0	0	0	0	0	0	0	0	0	0	0	0	0	0	0	0	0	0	0	0	0	0	0	0	0	1	0	0	0	0	0	0	1	0	0	0	0	0	0	0	0	0	0	0	0	0	0	0	0
Defluviitoga	0	0	0	0	0	0	0	0	0	0	0	0	0	0	0	0	0	0	0	0	0	0	0	0	0	0	0	0	0	0	0	0	0	0	0	0	0	0	0	1	0	0	0	0	0	0	0	0	0
Dehalobacter	0	0	0	0	0	3	0	3	0	0	0	0	0	0	0	0	0	0	0	0	0	0	0	3	0	0	0	0	0	0	0	0	0	0	0	0	0	0	0	0	0	0	0	0	0	0	0	0	0
Deinococcus	0	0	1	14	0	4	0	6	0	3	0	0	1	2	0	0	0	0	0	0	1	4	0	10	0	1	0	0	0	0	1	0	0	0	0	0	0	0	1	3	1	0	0	3	0	1	0	0	0
Delftia	0	0	0	0	0	0	0	0	0	0	0	0	0	0	0	0	0	0	0	0	0	0	0	0	0	0	0	0	0	0	0	0	0	0	0	0	0	0	0	0	0	0	0	0	0	0	0	0	0
delta proteobacterium NaphS2	0	0	0	0	0	0	0	0	0	0	0	0	0	0	0	0	0	0	0	0	0	0	0	7	0	0	0	0	0	0	0	0	0	0	0	0	0	0	0	0	0	0	0	1	0	1	0	0	0
delta proteobacterium PSCGC 5451	0	0	0	0	0	0	0	0	0	0	0	0	0	0	0	0	0	0	0	0	0	0	0	1	0	0	0	0	0	0	0	0	0	0	0	0	0	0	0	0	0	0	0	0	0	0	0	0	0
Demetria	0	0	0	0	0	0	0	0	0	0	0	0	0	0	0	0	0	0	0	0	0	0	0	1	0	0	0	0	0	0	0	0	0	0	0	0	0	0	0	0	0	0	0	0	0	0	0	0	0
Denitrovibrio	0	0	0	0	0	0	0	0	0	0	0	0	0	0	0	1	0	0	0	0	0	0	0	0	0	0	0	0	0	0	0	0	0	0	0	0	0	0	0	0	0	0	0	0	0	0	0	0	0
Dermacoccus	0	0	0	0	0	0	0	0	0	0	0	0	0	0	0	0	0	0	0	0	0	1	0	0	0	0	0	0	0	0	0	0	0	0	0	0	0	0	0	0	0	1	0	0	0	0	0	0	0
Dermatophilus	0	0	0	0	0	0	0	0	0	0	0	0	0	0	0	0	0	0	0	0	0	1	0	0	0	0	0	0	0	0	0	0	0	0	0	0	0	0	0	0	0	0	0	0	0	0	0	0	0
Derxia	0	0	0	0	0	0	0	0	0	0	0	0	0	0	0	0	0	0	0	0	0	0	0	0	0	0	0	0	0	0	0	0	0	0	0	0	0	0	0	0	0	0	0	0	0	0	0	0	0
Desmospora	0	0	4	0	0	0	0	0	0	0	0	0	0	0	0	0	0	0	0	0	0	1	0	1	0	1	0	0	0	0	0	0	0	0	0	0	0	0	0	2	0	0	0	0	0	1	0	0	0
Desulfacinum	0	0	0	0	0	0	0	0	0	0	0	0	0	0	0	0	0	0	0	0	0	0	0	4	0	0	0	0	0	0	0	0	0	0	0	0	0	0	1	0	0	0	0	0	0	0	0	0	0
Desulfarculus	0	0	0	0	0	0	0	0	0	0	0	0	0	0	0	0	0	0	0	0	0	0	0	3	0	0	0	0	0	0	0	0	0	0	0	0	0	0	0	0	0	0	0	0	0	0	0	0	0
Desulfatibacillum	0	0	0	0	0	0	0	0	0	0	0	0	0	0	0	0	0	0	0	0	0	0	0	3	0	0	0	0	0	0	0	0	0	0	0	0	0	0	0	0	0	0	0	0	0	0	0	0	0
Desulfatiglans	0	0	0	0	0	0	0	0	0	0	0	0	0	0	0	0	0	0	0	0	0	0	0	15	0	0	0	0	0	0	0	0	1	0	0	0	0	0	0	3	0	1	0	0	0	0	0	0	0
Desulfatirhabdium	0	0	0	0	0	0	0	0	0	0	0	0	0	0	0	0	0	0	0	0	0	0	0	53	0	0	0	0	0	0	0	0	0	0	0	0	0	0	0	0	0	0	0	0	0	0	0	0	0
Desulfatitalea	0	0	0	0	0	0	0	0	0	0	0	0	0	0	0	0	0	0	0	0	0	0	0	43	0	0	0	0	0	0	0	0	0	0	0	0	0	0	0	0	0	0	0	0	0	0	0	0	0
Desulfitibacter	0	0	0	0	0	0	0	0	0	0	0	0	0	0	0	0	0	0	0	0	0	0	0	1	0	0	0	0	0	0	0	0	0	0	0	0	0	0	0	0	0	0	0	0	0	0	0	0	0
Desulfitobacterium	0	0	0	0	0	0	0	0	0	0	0	0	0	0	0	0	0	0	0	0	0	0	0	0	0	0	0	0	0	0	0	0	0	0	0	0	0	0	0	1	0	1	0	0	0	0	0	0	1
Desulfobacca	0	0	0	0	0	0	0	0	0	0	0	0	0	0	0	0	0	0	0	0	0	0	0	1	0	0	0	0	0	0	0	0	0	0	0	0	0	0	0	0	0	0	0	0	0	0	0	0	0
Desulfobacterium	0	0	0	0	0	0	0	0	0	0	0	0	0	0	0	0	0	0	0	0	0	0	0	10	0	0	0	0	0	0	0	0	0	0	0	0	0	0	0	0	0	0	0	0	0	0	0	0	0
Desulfobacula	0	0	0	0	0	0	0	0	0	0	0	0	0	0	0	0	0	0	0	0	0	0	0	4	0	0	0	0	0	0	0	0	0	0	0	0	0	0	0	0	0	0	0	0	0	0	0	0	0
Desulfobulbus	0	0	0	0	0	0	0	0	0	0	0	0	0	0	0	0	0	0	0	0	0	0	0	14	0	0	0	0	0	0	0	0	0	0	0	0	0	0	0	2	0	0	0	0	0	0	0	0	0
Desulfocapsa	0	0	0	0	0	0	0	0	0	0	0	0	0	0	0	0	0	0	0	0	0	0	0	1	0	0	0	0	0	0	0	0	0	0	0	0	0	0	0	0	0	0	0	0	0	0	0	0	0
Desulfocarbo	0	0	0	0	0	0	0	0	0	0	0	0	0	0	0	0	0	0	0	0	0	0	0	3	0	0	0	0	0	0	0	0	0	0	0	0	0	0	0	0	0	0	0	0	0	0	0	0	0
Desulfococcus	0	0	0	0	0	0	1	0	0	0	0	0	0	0	0	0	0	0	0	0	0	0	1	20	0	0	0	0	0	0	0	0	0	0	0	0	0	0	0	1	0	0	0	0	0	0	0	0	0
Desulfofustis	0	0	0	3	0	0	0	0	0	0	0	0	0	0	0	0	0	0	0	0	0	0	0	27	0	0	0	0	0	0	0	0	0	0	0	0	0	0	0	0	0	0	0	0	0	0	0	0	0
Desulfomonile	0	0	0	0	0	0	0	0	0	0	0	0	0	0	0	0	0	0	0	0	0	2	0	4	0	1	0	0	0	0	0	0	0	0	0	0	0	0	0	2	0	0	0	0	0	0	0	0	0
Desulfopila	0	0	0	0	0	0	0	0	0	0	0	0	0	0	0	0	0	0	0	0	0	0	0	21	0	0	0	0	0	0	0	0	0	0	0	0	0	0	0	0	0	0	0	0	0	0	0	0	0
Desulfosarcina	0	0	0	0	0	0	0	0	0	0	0	0	0	0	0	0	0	0	0	0	0	0	0	29	0	0	0	0	0	0	0	0	1	0	0	0	0	0	0	0	0	0	0	0	0	0	0	0	0
Desulfospira	0	0	0	0	0	0	0	0	0	0	0	0	0	0	0	0	0	0	0	0	0	0	0	8	0	0	0	0	0	0	0	0	0	0	0	0	0	0	0	0	0	0	0	0	0	0	0	0	0
Desulfosporosinus	0	0	0	0	0	0	0	0	0	0	0	0	0	1	0	0	0	0	0	0	0	3	0	5	0	0	0	0	0	0	0	0	0	0	0	1	0	0	0	1	3	0	1	0	0	0	0	0	0
Desulfotignum	0	0	0	0	0	0	0	0	0	0	0	0	0	0	0	0	0	0	0	0	0	0	0	2	0	0	0	0	0	0	0	0	0	0	0	0	0	0	0	0	0	0	0	0	0	0	0	0	0
Desulfotomaculum	2	0	0	0	2	0	0	0	2	0	0	0	0	0	0	1	0	0	0	0	0	6	0	27	0	0	0	0	0	0	0	0	1	0	0	0	1	0	0	4	6	1	0	0	0	0	1	0	1
Desulfovermiculus	0	0	0	0	0	0	0	0	0	0	0	0	0	0	0	0	0	0	0	0	0	0	0	0	0	0	0	0	0	0	0	0	0	0	0	0	0	0	0	0	1	0	0	0	0	0	0	0	0
Desulfovirgula	0	0	0	0	0	0	0	0	0	0	0	0	0	1	0	0	0	0	0	0	0	0	0	6	0	0	0	0	0	0	0	0	0	0	0	0	0	0	0	2	0	0	0	0	0	0	0	0	0
Desulfurella	0	0	0	0	0	0	0	0	1	0	0	0	0	0	0	0	0	0	0	0	0	0	0	3	0	0	0	0	0	0	0	0	0	0	0	0	0	0	0	0	0	0	0	0	0	0	0	0	0
Desulfurispirillum	0	0	0	0	0	0	0	0	0	0	0	0	0	0	0	0	0	0	0	0	0	0	0	0	0	0	0	0	0	0	0	0	0	0	0	0	0	0	0	0	0	0	0	0	0	0	0	0	0
Desulfurispora	0	0	0	0	0	0	1	0	0	0	0	0	0	0	0	0	0	0	0	0	0	0	0	2	0	1	0	0	0	0	0	0	0	0	0	0	0	0	0	0	0	0	0	0	0	0	0	0	0
Desulfuromonas	0	0	0	0	0	0	0	0	0	0	0	0	0	0	0	0	0	0	0	0	0	0	0	7	0	0	0	0	0	0	0	1	0	0	0	0	0	0	0	0	1	0	0	0	0	0	0	0	0
Dethiobacter	0	0	0	0	0	0	0	0	0	0	0	0	0	0	0	0	0	0	0	0	0	0	0	1	0	0	0	0	0	0	0	1	0	0	0	0	0	0	0	0	0	1	0	0	0	0	0	0	0
Dethiosulfatarculus	0	0	0	0	0	0	0	0	0	0	0	0	0	0	0	0	0	0	0	0	0	0	0	0	0	0	0	0	0	0	0	0	0	0	0	0	0	0	0	0	1	0	0	0	0	0	0	0	0
Dethiosulfatibacter	0	0	0	0	0	0	0	0	0	0	0	0	0	0	0	0	0	0	0	0	0	0	0	1	0	0	0	0	0	0	0	0	0	0	0	0	0	0	0	0	0	0	0	0	0	0	0	0	0
Dethiosulfovibrio	0	0	0	0	0	0	0	0	0	0	0	0	0	0	0	0	0	0	0	0	0	0	0	0	0	0	0	0	0	0	0	0	0	0	0	0	0	0	0	0	0	0	0	0	0	0	0	0	0
Devosia	0	0	0	0	0	1	0	0	0	1	1	1	1	0	0	0	0	0	1	0	0	0	0	7	0	2	0	0	0	0	1	3	4	0	1	0	0	0	0	1	3	0	0	0	0	0	3	0	0
Dialister	0	0	0	0	0	0	0	0	0	0	0	0	0	0	0	0	0	0	0	0	0	0	0	0	0	0	0	0	0	0	0	0	0	0	0	0	0	0	0	0	0	0	0	0	0	0	0	0	0
Diaphorobacter	0	0	0	0	0	0	0	0	0	0	0	0	0	0	0	0	0	0	0	0	0	0	0	0	0	0	0	0	0	0	0	0	0	0	0	0	0	0	0	0	0	0	0	0	0	0	0	0	0
Dietzia	0	0	0	0	0	0	0	0	0	0	0	0	0	0	0	0	0	0	0	0	0	0	0	2	0	0	0	0	0	0	0	0	0	0	0	0	0	0	1	0	0	0	0	0	0	0	0	0	0
Dinoroseobacter	0	0	0	0	0	0	0	0	0	0	0	0	0	0	0	0	0	0	0	0	0	0	0	1	0	0	0	0	0	0	0	0	0	0	0	0	0	0	0	0	0	0	0	0	0	0	0	0	0
Diplosphaera	0	0	0	0	0	0	0	0	0	0	0	0	0	0	0	0	0	0	0	0	0	0	0	2	0	0	0	0	0	0	0	1	0	0	0	0	0	0	0	0	0	0	0	0	0	0	0	0	0
Dokdonia	0	0	0	0	0	0	0	3	0	0	0	0	0	0	0	0	0	0	0	0	0	0	0	3	0	0	0	0	0	0	0	0	0	0	0	0	0	0	0	0	0	0	0	0	0	1	0	0	0
Domibacillus	0	0	0	0	0	0	0	0	0	1	0	0	0	0	0	0	0	0	0	0	0	0	0	1	0	0	1	0	0	0	0	0	0	0	0	0	0	0	0	0	0	0	0	0	0	1	0	0	0
Donghicola	0	0	0	0	1	0	0	0	0	0	0	0	0	0	0	0	0	0	0	0	0	0	0	1	0	0	0	0	0	0	0	0	0	0	0	0	0	0	0	0	0	0	0	0	0	0	0	0	0
Dongia	1	0	0	3	0	1	1	0	0	0	2	1	0	0	0	0	0	0	0	0	0	2	0	0	0	2	0	0	0	0	1	0	0	0	0	0	0	0	0	1	3	0	0	0	0	0	0	0	0
Draconibacterium	0	0	0	0	0	0	0	0	0	0	0	0	0	0	0	0	0	0	0	0	0	0	0	68	0	0	0	0	0	0	0	0	0	0	0	0	0	0	0	0	0	0	0	0	1	0	0	0	0
Dyadobacter	0	0	0	0	0	0	0	0	0	0	0	0	0	0	0	0	0	0	0	0	0	0	0	1	0	0	0	0	0	0	0	0	0	0	0	0	0	0	0	0	0	0	0	0	0	0	0	0	0
Dyella	0	0	0	0	0	0	0	0	0	0	0	0	0	0	0	0	0	0	0	0	0	0	0	0	0	0	0	0	0	0	0	0	0	0	0	0	0	0	0	0	0	0	0	0	0	0	0	0	0
Dysgonomonas	0	0	0	0	0	0	0	0	0	0	0	0	0	0	0	0	0	0	0	0	0	0	0	7	0	0	0	0	0	0	0	0	0	0	0	0	0	0	0	0	0	0	0	0	0	0	0	0	0
Echinicola	0	0	0	0	0	0	0	0	0	0	0	0	0	0	0	0	0	0	0	0	0	0	0	0	0	0	0	0	0	0	0	0	0	0	0	0	0	0	0	0	0	0	0	0	0	0	0	0	0
Edaphobacter	0	4	1	0	0	2	2	1	0	0	0	0	2	0	4	0	0	0	0	0	0	13	0	4	0	0	1	0	0	0	0	3	1	0	0	0	0	0	1	0	0	4	3	1	1	2	0	0	2
Effusibacillus	0	0	0	0	0	0	0	0	0	0	0	0	0	0	0	0	0	0	0	0	0	0	0	0	0	0	0	0	0	0	1	0	0	0	0	0	0	0	0	0	0	0	0	0	0	0	0	0	0
Eisenibacter	0	0	0	0	0	0	0	0	0	0	0	0	0	1	0	0	0	0	0	0	0	0	0	1	0	0	0	0	0	0	0	0	0	0	0	0	0	0	0	0	0	0	0	0	0	0	0	0	0
Elizabethkingia	0	0	0	0	0	0	0	0	0	0	0	0	0	0	0	0	0	0	0	0	0	0	0	0	0	0	0	0	0	0	0	0	0	0	0	0	0	0	0	0	0	0	0	0	0	0	0	0	0
Empedobacter	0	0	0	0	0	0	0	0	0	0	0	0	0	0	0	0	0	0	0	0	0	0	0	0	0	0	0	0	0	0	0	0	0	0	0	0	0	0	0	0	0	0	0	0	0	0	0	0	0
Emticicia	0	0	0	0	0	0	0	0	0	0	0	0	0	0	0	0	0	0	0	0	0	0	0	4	1	1	0	0	0	0	0	0	0	0	0	0	0	0	0	0	0	0	0	0	0	0	0	0	0
Ensifer	0	0	0	0	0	0	0	1	0	0	0	0	0	0	0	0	0	0	0	0	0	0	0	0	0	0	0	0	0	0	0	0	0	0	0	0	0	0	0	0	0	0	0	0	0	0	0	0	0
Erythrobacter	0	0	0	0	0	0	0	0	0	0	0	0	0	0	0	0	0	0	0	0	0	0	0	13	0	0	0	0	0	0	4	2	1	0	0	0	0	0	0	0	0	0	0	0	0	0	0	0	0
Escherichia	0	0	0	0	0	0	0	0	0	0	0	0	0	0	0	0	0	0	0	0	0	0	0	1	0	0	0	0	0	0	0	0	0	0	2	0	0	0	0	0	0	0	0	0	0	0	0	0	0
Eudoraea	0	0	0	0	0	0	0	0	0	0	0	0	0	0	0	0	0	0	0	0	0	0	0	3	0	0	0	0	0	0	0	0	0	0	0	0	0	0	0	0	0	0	0	0	0	0	0	0	0
Euryhalocaulis	0	1	0	0	0	0	0	0	0	0	0	0	0	0	0	0	0	0	0	0	0	0	0	0	0	0	0	0	0	0	0	0	0	0	0	0	0	0	0	0	0	0	0	0	0	0	1	0	0
Fabibacter	0	0	0	0	0	0	0	0	0	0	0	0	0	0	0	0	0	0	0	0	0	0	0	0	0	0	0	0	0	0	0	0	0	0	0	0	0	0	0	0	0	0	0	0	0	0	0	0	0
Faecalibacterium	0	0	0	0	0	0	3	0	0	0	0	0	0	0	0	0	0	0	0	0	0	0	0	3	0	0	0	0	0	0	0	0	0	0	0	0	0	0	0	0	0	0	0	0	0	0	0	0	0
Ferrimicrobium	0	0	0	0	0	0	0	0	0	0	0	0	0	0	0	0	0	0	0	0	0	0	0	0	0	0	0	0	0	0	0	0	0	0	0	0	0	0	0	0	0	0	0	1	0	1	0	0	0
Ferrithrix	0	0	0	0	0	0	0	0	0	0	0	0	0	0	0	0	0	0	0	0	0	0	0	0	0	0	0	0	0	0	1	0	0	0	0	0	0	0	0	0	0	2	0	0	0	0	0	0	0
Ferroglobus	0	0	0	0	0	0	0	0	0	0	0	0	0	0	0	0	0	0	0	0	0	0	0	4	0	0	0	0	0	0	0	0	0	0	0	0	0	0	0	1	0	0	0	0	0	0	0	0	0
Ferroplasma	0	0	0	0	0	0	0	0	0	0	0	0	0	0	0	0	0	0	0	0	0	0	0	0	0	0	0	0	0	0	0	0	0	0	0	0	0	0	0	0	0	0	0	0	0	0	1	0	0
Fervidicella	0	0	0	0	0	0	0	0	0	0	0	0	0	0	0	0	0	0	0	0	0	0	0	0	0	0	0	0	0	0	0	0	0	0	0	0	0	0	0	0	0	0	0	0	0	0	0	0	0
Fervidicola	0	0	0	0	0	0	0	0	0	0	0	0	0	0	0	0	0	0	0	0	0	0	0	0	0	0	0	0	0	0	0	0	0	0	0	0	0	0	0	0	0	0	0	0	0	0	0	0	0
Fervidobacterium	0	0	0	0	0	0	0	0	0	0	0	0	0	0	0	0	0	0	0	0	0	1	0	2	0	0	0	0	0	0	0	0	0	0	0	0	0	0	0	2	0	1	0	0	0	0	0	0	0
Fibrella	0	0	0	0	0	0	0	0	0	0	0	0	0	0	0	0	0	0	1	0	0	0	0	0	0	0	0	0	0	0	0	0	0	0	0	0	0	0	0	0	0	0	0	0	0	0	0	0	0
Fibrisoma	0	0	0	0	0	0	0	0	0	0	0	0	0	0	0	0	0	0	0	0	0	0	0	0	0	0	0	0	0	0	0	0	0	0	0	0	0	0	0	0	0	0	0	0	0	0	0	0	0
Fictibacillus	0	0	0	0	0	0	0	0	0	0	0	0	0	1	0	0	0	0	0	0	0	1	0	2	0	0	0	0	0	0	0	0	0	0	0	0	0	0	0	1	0	1	0	0	0	0	0	0	0
Filomicrobium	0	0	0	1	0	0	0	0	0	0	0	0	0	0	0	0	0	0	0	0	0	1	0	0	0	3	0	0	0	0	0	0	1	0	0	0	0	0	0	0	1	0	0	0	0	0	0	1	0
Flagellimonas	0	0	0	0	0	0	0	0	0	0	0	0	0	0	0	0	0	0	0	0	0	0	0	1	0	0	0	0	0	0	0	0	0	0	0	0	0	0	0	0	0	0	0	0	0	0	0	0	0
Flammeovirga	0	0	0	0	0	0	0	0	0	0	0	0	0	0	1	0	0	0	0	0	0	0	0	5	0	1	0	0	0	0	0	0	0	0	0	0	0	0	0	0	0	0	0	0	0	0	0	0	0
Flammeovirgaceae bacterium 311	0	0	0	1	0	0	0	0	0	0	0	0	0	0	0	0	0	0	0	0	0	0	0	1	0	0	0	0	0	0	0	0	0	0	0	0	0	0	0	0	1	0	0	0	0	0	0	0	0
Flavihumibacter	0	0	0	0	0	0	0	0	0	0	0	0	0	0	0	0	0	0	0	0	0	0	0	1	0	0	0	0	0	0	0	0	0	0	0	0	0	0	0	1	0	0	0	0	0	0	1	0	0
Flaviramulus	0	0	0	0	0	0	0	0	0	0	0	0	0	0	0	0	0	0	0	0	0	0	0	3	0	0	0	0	0	0	0	0	0	0	0	0	0	0	0	0	0	0	0	0	0	0	0	0	0
Flavisolibacter	0	0	0	0	0	0	3	0	0	0	0	0	0	0	0	0	0	0	0	0	0	2	0	0	0	0	0	0	0	0	0	1	0	0	0	0	0	0	0	0	0	0	0	0	0	0	0	0	0
Flavobacteria bacterium BAL38	0	0	0	1	0	0	0	0	0	0	0	0	0	0	0	0	0	0	0	0	0	0	0	0	0	0	0	0	0	0	0	0	0	0	0	0	0	0	0	0	0	0	0	0	0	0	0	0	0
Flavobacteriaceae bacterium 3519-10	0	0	0	0	0	0	0	0	0	0	0	0	0	0	0	0	0	0	0	0	0	0	0	0	0	0	0	0	0	0	0	1	0	0	0	0	0	0	0	0	0	0	0	0	0	0	0	0	0
Flavobacteriaceae bacterium CP2B	0	0	0	0	0	0	0	0	0	0	0	0	0	0	0	0	0	0	0	0	0	0	0	2	0	0	0	0	0	0	0	0	0	0	0	0	0	0	0	1	0	0	0	0	0	0	0	0	0
Flavobacteriales bacterium ALC-1	0	0	0	0	0	0	0	0	0	0	0	0	0	0	0	0	0	0	0	0	0	0	0	1	0	0	0	0	0	0	0	0	0	0	0	0	0	0	0	0	0	0	0	0	0	0	0	0	0
Flavobacterium	2	1	0	1	3	4	1	0	0	6	0	0	1	0	0	0	0	0	0	0	0	0	0	11	1	0	0	0	0	0	0	11	4	0	0	0	0	0	0	1	1	0	0	0	0	0	0	0	0
Flavonifractor	0	0	0	0	0	0	0	0	0	0	0	0	0	0	0	0	0	0	0	0	0	0	0	2	0	0	0	0	0	0	0	0	0	0	0	0	0	0	0	0	0	0	0	0	0	0	0	0	0
Flectobacillus	2	0	0	0	0	0	0	0	0	0	0	0	0	0	0	0	0	0	0	0	0	0	0	2	0	0	0	0	0	0	0	0	0	0	0	0	0	0	0	0	0	0	0	0	0	0	0	0	0
Flexistipes	0	0	0	0	0	0	0	0	0	0	0	0	0	0	0	0	0	0	0	0	0	0	0	1	0	0	0	0	0	0	0	0	0	0	0	0	0	0	0	0	0	0	0	0	0	0	0	0	0
Flexithrix	0	0	0	0	0	0	0	0	0	0	0	0	0	0	0	0	0	0	0	0	0	0	0	14	0	0	0	0	0	0	0	0	0	0	0	0	0	0	0	0	0	0	0	0	0	0	0	0	0
Fluviicola	0	0	0	0	0	0	0	0	0	0	0	0	0	0	0	0	0	0	0	0	0	0	0	3	0	0	0	0	0	0	0	0	0	0	0	0	0	0	0	1	1	0	0	0	0	0	0	0	0
Fodinicurvata	0	0	0	0	0	0	0	2	0	0	0	0	0	0	0	0	0	0	0	0	0	1	1	0	0	0	1	0	0	0	0	0	0	0	0	0	0	0	0	0	1	0	0	0	0	0	0	0	0
Formosa	0	0	0	0	0	0	0	0	0	3	0	0	0	0	0	0	0	0	0	0	0	0	0	3	0	0	0	0	0	0	0	0	0	0	0	0	0	0	0	0	0	0	0	0	0	0	0	0	0
Frankia	0	0	0	0	1	1	4	5	2	2	2	0	3	1	0	2	0	0	0	0	0	3	0	6	0	9	0	0	0	0	20	7	10	0	0	0	0	0	0	2	0	1	1	1	0	2	0	1	0
Fulvimarina	0	0	0	0	0	0	0	0	0	0	0	0	2	1	0	0	0	0	0	0	0	0	0	1	0	0	0	0	0	0	0	0	1	0	0	0	0	0	0	0	0	0	0	0	0	0	0	0	0
Fulvivirga	0	0	0	0	0	0	0	0	0	0	0	0	0	0	0	0	0	0	0	0	0	0	0	1	0	0	0	0	0	0	0	0	0	0	0	0	0	0	0	0	1	0	0	0	0	0	0	0	0
Fusibacter	0	0	0	0	0	0	0	0	0	0	0	0	0	0	0	0	0	0	0	0	0	0	0	0	0	0	0	0	0	0	0	0	0	0	0	0	0	0	0	0	0	0	0	0	0	0	0	0	0
Gaetbulibacter	0	0	0	0	0	0	0	0	0	0	0	0	0	0	0	0	0	0	0	0	0	0	0	1	0	0	0	0	0	0	0	0	0	0	0	0	0	0	0	0	0	0	0	0	0	0	0	0	0
Galbibacter	0	0	0	0	0	0	0	1	0	0	0	0	0	0	0	0	0	0	0	0	0	0	0	0	0	0	0	0	0	0	0	0	0	0	0	0	0	0	0	0	0	0	0	0	0	0	0	0	0
gamma proteobacterium HdN1	0	0	0	0	0	0	0	0	0	0	0	0	0	0	0	0	0	0	0	0	0	0	0	3	0	0	0	0	0	0	0	0	0	0	0	0	0	0	0	0	0	0	0	0	0	0	0	0	0
gamma proteobacterium HIMB30	0	0	0	0	0	0	0	0	0	0	0	0	0	0	0	0	0	0	0	0	0	0	0	1	0	0	0	0	0	0	0	0	1	0	0	0	0	0	0	0	0	0	0	0	0	0	0	0	0
gamma proteobacterium HIMB55	0	0	0	0	0	0	0	1	0	0	0	0	0	0	0	0	0	0	0	0	0	0	0	1	0	0	0	0	0	0	0	0	0	0	0	0	0	0	0	0	0	0	0	0	0	0	0	0	0
gamma proteobacterium HTCC2207	0	0	0	0	0	0	0	0	0	0	0	0	0	0	0	0	0	0	0	0	0	0	0	0	0	0	0	0	0	0	0	0	0	0	0	0	0	0	0	0	0	0	0	0	0	0	0	0	0
gamma proteobacterium IMCC1989	0	0	0	0	0	0	0	0	0	0	0	0	0	0	0	0	0	0	0	0	0	0	0	0	0	0	0	0	0	0	0	0	0	0	0	0	0	0	0	0	0	0	0	0	0	0	0	0	0
gamma proteobacterium IMCC3088	0	0	0	0	0	0	0	0	0	1	0	0	0	0	0	0	0	0	0	0	0	0	0	9	0	0	0	0	0	0	0	1	0	0	0	0	0	0	0	0	0	0	0	0	0	0	0	0	0
gamma proteobacterium NOR5-3	0	0	0	0	0	0	0	1	0	0	0	0	0	0	2	0	0	0	0	0	0	0	0	7	0	0	0	0	0	0	0	0	0	0	0	0	0	0	0	0	0	0	0	1	1	0	0	0	0
Gammaproteobacteria bacterium MOLA455	0	0	0	0	0	0	0	0	0	0	0	0	0	0	0	0	0	0	0	0	0	0	0	0	0	0	0	0	0	0	0	0	0	0	0	0	0	0	0	0	0	0	0	0	0	0	0	0	0
Gelidibacter	0	0	0	0	0	0	0	0	0	0	0	0	0	0	0	0	0	0	0	0	0	0	0	3	0	0	0	0	0	0	0	0	0	0	0	0	0	0	0	0	0	0	0	0	0	0	0	0	0
Geminicoccus	0	0	0	0	0	0	0	0	0	0	0	0	0	0	0	0	0	0	0	0	0	0	0	0	0	0	0	0	0	0	0	0	0	0	0	0	0	0	0	0	0	0	0	0	0	0	0	0	0
Gemmatimonas	0	1	0	1	5	0	0	0	0	5	0	1	3	0	0	4	0	0	0	0	0	3	0	4	0	9	0	0	0	0	3	2	2	0	0	0	0	1	1	1	5	0	1	1	0	0	0	1	0
Gemmobacter	0	0	0	0	0	0	0	1	0	0	0	0	0	0	0	0	0	0	0	0	0	1	0	4	0	1	0	0	0	0	0	0	0	0	0	0	0	0	0	0	0	0	0	0	0	0	0	0	0
Geoalkalibacter	0	0	0	0	0	0	0	2	0	0	0	0	0	0	0	0	0	0	0	0	0	0	0	5	0	0	0	0	0	0	0	0	0	0	0	0	0	0	0	1	0	0	0	0	0	0	0	0	0
Geobacillus	0	0	1	0	0	0	0	0	0	0	0	0	0	0	0	0	0	0	0	0	0	0	0	3	0	0	0	0	0	0	0	0	2	0	0	0	0	0	0	2	0	0	0	0	0	1	0	0	0
Geobacter	0	0	0	0	0	0	0	0	0	0	0	0	0	0	0	0	0	0	0	0	0	0	0	6	0	0	0	0	0	0	0	0	0	0	0	0	0	0	0	1	0	0	0	0	0	0	0	0	0
Geodermatophilaceae bacterium URHA0031	0	0	0	0	0	0	0	0	0	0	0	0	0	0	0	0	0	0	2	0	0	0	0	0	0	1	0	0	0	0	0	0	0	0	0	0	0	0	0	0	0	0	0	0	0	0	0	0	0
Geodermatophilaceae bacterium URHB0048	0	0	0	0	0	0	0	0	0	0	0	0	0	0	0	0	0	0	0	0	0	0	0	0	0	0	0	0	0	0	0	0	1	0	0	0	0	0	0	0	0	0	0	0	0	0	0	0	0
Geodermatophilaceae bacterium URHB0062	0	0	0	0	0	0	0	0	0	0	0	0	0	0	0	0	0	0	0	0	0	0	1	3	0	1	0	0	0	0	0	0	1	0	0	0	0	0	0	0	0	0	0	0	0	0	0	0	0
Geodermatophilus	0	0	0	0	0	0	0	0	0	0	0	1	0	0	0	0	2	0	4	0	0	0	1	1	2	3	0	0	0	0	1	1	4	0	0	0	0	0	0	0	0	0	0	0	0	0	0	0	0
Geofilum	0	0	0	0	0	0	0	0	0	0	0	1	0	0	0	0	0	0	0	0	0	0	0	9	0	0	0	0	0	0	0	1	0	0	0	0	0	0	0	0	0	0	0	0	0	0	0	0	0
Geoglobus	0	0	0	0	0	0	0	0	0	0	0	0	0	0	0	0	0	0	0	0	0	0	0	2	0	0	0	0	0	0	0	0	0	0	0	0	0	0	0	0	0	0	0	0	0	0	0	0	0
Geopsychrobacter	0	0	0	0	0	0	0	0	0	0	0	0	0	0	0	0	0	0	0	0	0	0	0	1	0	0	0	0	0	0	0	0	0	0	0	0	0	0	0	0	0	0	0	0	0	0	0	0	0
Geosporobacter	0	0	0	0	0	0	0	0	0	0	0	0	0	0	0	0	0	0	0	0	0	0	0	0	0	0	0	0	0	0	0	0	0	0	0	0	0	0	0	0	0	0	0	0	0	0	0	0	0
Geothrix	0	0	0	0	0	1	0	0	0	0	0	0	0	0	0	0	0	0	0	0	0	0	0	1	0	0	0	0	0	0	0	0	0	0	0	0	0	0	1	0	0	0	0	0	0	0	0	0	0
Geovibrio	0	0	0	0	0	0	0	0	0	0	0	0	0	0	0	0	0	0	0	0	0	0	0	5	0	0	0	0	0	0	0	0	0	0	0	0	0	0	0	0	0	0	0	0	0	0	0	0	0
Gillisia	0	0	0	0	0	0	0	0	0	0	0	0	0	0	0	0	0	0	0	0	0	0	0	2	0	0	0	0	0	0	1	0	0	0	0	0	0	0	0	0	0	0	0	0	0	0	0	0	0
Glycomyces	0	0	0	0	0	0	0	0	0	0	0	0	0	0	0	0	0	0	0	0	0	0	0	0	0	0	0	0	0	0	0	0	0	0	0	0	0	0	0	1	0	0	0	0	0	0	0	0	0
Gordonia	0	1	0	1	0	5	0	0	0	2	0	0	1	0	0	0	0	0	0	0	1	1	1	3	1	1	0	0	0	0	0	1	0	0	0	0	0	0	0	0	1	0	0	0	0	0	0	0	0
Gracilimonas	0	0	0	0	0	0	0	0	0	0	0	1	0	0	0	2	0	0	0	0	0	0	0	4	0	0	0	0	0	0	0	0	0	0	0	0	0	0	0	0	0	0	0	0	0	0	0	0	0
Gramella	0	0	0	0	0	0	0	0	0	0	0	0	0	0	0	0	0	0	0	0	0	0	0	2	0	0	0	0	0	0	0	0	0	0	0	0	0	0	0	0	0	0	0	0	0	0	0	0	0
Granulicoccus	0	0	1	0	0	0	0	0	0	0	0	0	0	0	0	0	0	0	0	0	0	0	1	0	0	0	0	0	0	0	0	0	0	0	0	0	0	0	0	0	0	0	0	0	0	0	0	0	0
Haematobacter	0	0	0	0	0	0	0	0	0	0	0	0	0	0	0	0	0	0	1	0	0	0	0	1	0	0	0	0	0	0	0	0	0	0	0	0	0	0	0	0	0	0	0	0	0	0	0	0	0
Haematospirillum	0	0	0	0	0	0	0	0	0	0	0	0	0	0	0	0	0	0	0	0	0	0	0	0	0	0	0	0	0	0	0	0	0	0	0	0	0	0	0	0	0	0	0	0	0	0	0	0	0
Hafnia	0	0	0	0	0	0	0	0	0	0	0	0	0	0	0	0	0	0	0	0	0	0	0	0	0	0	0	0	0	0	0	0	0	0	0	0	0	0	0	0	0	0	0	0	0	0	0	0	0
Haladaptatus	0	0	0	0	0	0	0	0	0	0	0	0	0	0	0	0	0	0	0	0	0	0	0	3	0	0	0	0	0	0	0	0	0	0	0	0	0	0	0	0	0	0	0	0	0	0	0	0	0
Halalkalibacillus	0	0	0	0	0	0	0	0	0	0	0	0	0	0	0	0	0	0	0	0	0	0	0	1	0	0	0	0	0	0	0	0	0	0	0	0	0	0	0	0	0	0	0	0	0	0	0	0	0
Halalkalicoccus	0	0	0	0	0	0	0	0	0	0	0	0	0	0	0	0	0	0	0	0	0	0	0	0	0	0	0	0	0	0	0	1	0	0	0	0	0	0	0	0	0	0	0	0	0	0	0	0	0
Halanaerobium	0	0	0	0	0	0	0	0	0	0	0	0	0	0	0	0	0	0	0	0	0	0	0	0	0	0	0	0	0	0	0	0	0	0	0	0	0	0	0	0	0	0	1	0	0	1	0	0	0
Halapricum	0	0	0	0	0	0	0	0	0	0	0	0	0	0	0	0	0	0	0	0	0	0	0	0	0	0	0	0	0	0	0	0	0	0	0	0	0	0	0	0	0	0	0	0	0	0	0	0	0
Haliangium	0	0	0	0	1	0	0	1	0	0	0	0	0	0	1	0	0	0	0	0	0	3	0	0	0	1	0	0	0	0	0	2	0	0	0	1	0	1	0	2	2	2	0	0	1	0	0	0	1
Haliea	0	0	0	0	0	0	0	0	0	0	0	0	0	0	0	0	0	0	0	0	0	0	0	9	0	0	0	0	0	0	0	0	0	0	0	0	0	0	0	0	0	0	0	0	0	0	0	0	0
Halioglobus	0	0	0	0	0	0	0	0	0	0	0	0	0	0	0	0	0	0	0	0	0	0	0	7	0	0	0	0	0	0	0	0	0	0	0	0	0	0	0	0	0	0	0	0	0	0	0	0	0
Haliscomenobacter	0	0	0	0	0	0	0	0	0	0	0	0	0	0	0	0	0	0	0	0	0	1	0	5	0	0	0	0	0	0	0	0	0	0	0	0	0	0	0	0	0	0	0	0	0	0	0	0	0
haloarchaeon 3A1_DGR	0	0	0	0	0	0	0	0	0	0	0	0	0	0	0	0	0	0	0	0	0	0	0	0	0	0	0	0	0	0	0	0	0	0	0	0	0	0	0	0	3	0	0	0	0	0	0	0	0
Haloarcula	0	0	0	0	0	0	0	0	0	0	0	0	0	0	0	0	0	0	0	0	0	0	0	1	0	0	0	0	0	0	0	0	0	0	0	0	0	0	0	0	1	0	0	0	0	0	0	0	0
Halobacillus	0	0	0	0	0	0	0	0	0	0	0	0	0	0	0	0	0	0	0	0	0	0	0	0	0	0	0	0	0	0	0	0	0	0	0	0	0	0	0	0	0	0	0	0	0	0	0	0	0
Halobacterium	0	0	0	0	0	0	0	0	0	0	0	0	0	0	0	0	0	0	0	0	0	0	0	1	0	0	0	0	0	0	0	0	0	0	0	0	0	0	0	0	0	0	0	0	0	0	0	0	0
Halobaculum	0	0	0	0	0	0	0	0	0	0	0	0	0	0	0	0	0	0	0	0	0	0	0	0	0	0	0	0	0	0	0	0	0	0	0	0	0	0	0	0	0	0	0	0	0	0	0	0	0
Halobellus	0	0	0	0	0	0	0	0	0	0	0	0	0	0	0	0	0	0	0	0	0	0	0	0	0	0	0	0	0	0	0	0	0	0	0	0	0	0	0	0	0	0	0	0	0	0	0	0	0
Halobiforma	0	0	0	0	0	0	0	0	0	0	0	0	0	0	0	0	0	0	0	0	0	0	0	0	0	0	0	0	0	0	0	0	0	0	0	0	0	0	0	0	0	0	0	0	0	0	0	0	0
Halococcus	0	0	0	0	0	0	0	0	0	0	0	0	0	0	0	0	0	0	0	0	0	0	0	1	0	0	0	0	0	0	0	0	0	0	0	0	0	0	0	0	0	1	0	0	0	0	0	0	0
Halocynthiibacter	0	0	0	0	0	0	0	0	0	0	0	0	0	0	0	0	0	0	0	0	0	0	0	1	0	0	0	0	0	0	0	0	0	0	0	0	0	0	0	0	0	0	0	0	0	0	0	0	0
Haloferax	0	0	0	0	0	0	0	0	0	0	0	0	0	0	0	1	0	0	0	0	0	0	0	0	0	0	0	0	0	0	0	0	0	0	0	0	0	0	0	1	1	1	0	0	0	0	0	0	0
Halofilum	0	0	0	0	0	0	0	0	0	0	0	0	0	0	0	0	0	0	0	0	0	0	0	0	0	0	0	0	0	0	0	0	0	0	0	0	0	0	0	0	0	0	0	0	0	0	0	0	0
Halogeometricum	0	0	0	0	0	0	0	0	0	0	0	0	0	0	0	0	0	0	0	0	0	0	0	1	0	0	0	0	0	0	0	0	0	0	0	0	0	0	0	0	0	0	0	0	0	0	0	0	0
Haloglycomyces	0	0	0	0	0	0	0	0	0	0	0	0	0	0	0	0	0	0	0	0	0	0	0	1	0	0	0	0	0	0	0	1	0	0	0	0	0	0	0	0	0	0	0	0	0	0	0	0	0
Halogranum	0	0	0	0	0	0	0	0	0	0	0	0	0	0	0	0	0	0	0	0	0	0	0	0	0	0	0	0	0	0	0	0	0	0	0	0	0	0	0	0	0	0	0	0	0	0	0	0	0
Halolamina	0	0	0	0	0	0	0	0	0	0	0	0	0	0	0	0	0	0	0	0	0	0	0	1	0	0	0	0	0	0	0	0	0	0	0	0	0	0	0	0	0	0	0	0	0	0	0	0	0
Halomicrobium	0	0	0	0	0	0	0	0	0	0	0	0	0	0	0	0	0	0	0	0	0	0	0	1	0	0	0	0	0	0	0	0	0	0	0	0	0	0	0	0	0	0	0	0	0	0	0	0	0
Halomonas	0	0	0	0	0	0	0	0	0	0	0	0	0	0	0	0	0	0	0	0	0	0	0	1	0	0	0	0	0	0	0	0	0	0	0	0	0	0	0	1	0	0	0	0	0	0	0	0	0
Halopenitus	0	0	0	0	0	0	0	0	0	0	0	0	0	0	0	0	0	0	0	0	0	0	0	0	0	0	0	0	0	0	0	0	0	0	0	0	0	0	0	0	0	0	0	0	0	0	0	0	0
Halopiger	0	0	0	0	0	0	0	0	0	0	0	0	0	0	0	0	0	0	0	0	0	0	0	0	0	0	0	0	0	0	0	0	0	0	0	0	0	0	0	0	0	0	0	0	0	0	0	0	0
Haloplanus	0	0	0	0	0	0	0	0	0	0	0	0	0	0	0	0	0	0	0	0	0	0	0	0	0	0	0	0	0	0	0	1	0	0	0	0	0	0	0	0	0	0	0	0	0	0	0	0	0
Haloprofundus	0	0	0	0	0	0	0	0	0	0	0	0	0	0	0	0	0	0	0	0	0	0	0	0	0	0	0	0	0	0	0	0	0	0	0	0	0	0	0	0	0	0	0	0	0	0	0	0	0
Haloquadratum	0	0	0	0	0	0	0	0	0	0	0	0	0	0	0	0	0	0	0	0	0	0	0	2	0	0	0	0	0	0	0	0	0	0	0	0	0	0	0	0	0	0	0	0	0	0	0	0	0
Halorubrum	0	0	0	0	0	0	0	0	0	0	0	0	0	0	0	0	0	0	0	0	0	0	0	1	0	0	0	0	0	0	0	0	0	0	0	0	0	0	0	0	2	0	0	0	0	0	0	0	0
Halosimplex	0	0	0	0	0	0	0	0	0	0	0	0	0	0	0	0	0	0	0	0	0	1	0	2	0	0	0	0	0	0	0	0	0	0	0	0	0	0	0	0	0	0	0	0	0	0	0	0	0
Halostagnicola	0	0	0	0	0	0	0	0	0	0	0	0	0	0	0	0	0	0	0	0	0	0	0	0	0	0	0	0	0	0	0	0	0	0	0	0	0	0	0	0	0	0	0	0	0	0	0	0	0
Haloterrigena	0	0	0	0	0	0	0	0	0	0	0	0	0	0	0	0	0	0	0	0	0	0	0	1	0	0	0	0	0	0	0	0	0	0	0	0	0	0	0	0	0	0	0	0	0	0	0	0	0
Halovivax	0	0	0	0	0	0	0	0	0	0	0	0	0	0	0	0	0	0	0	0	0	0	0	0	0	0	0	0	0	0	0	0	0	0	0	0	0	0	0	1	0	0	0	0	0	0	0	0	0
Hamadaea	0	0	0	0	0	0	0	0	0	0	0	0	0	0	0	0	0	0	0	0	0	0	0	0	0	0	0	0	0	0	0	0	0	0	0	0	0	0	0	0	0	0	0	0	0	0	0	0	0
Heliobacterium	0	0	0	1	0	0	0	0	0	0	0	0	0	0	0	0	0	0	1	0	0	0	0	3	0	0	0	0	0	0	0	0	0	0	0	0	0	0	0	0	0	0	0	0	0	0	0	0	0
Hellea	0	0	0	0	0	0	0	0	0	4	0	0	0	0	0	0	0	0	0	0	0	0	0	0	0	0	0	0	0	0	0	2	1	0	0	0	0	0	0	0	0	0	0	0	0	0	0	0	0
Henriciella	0	0	0	0	0	0	0	0	0	0	0	0	0	0	0	0	0	0	0	0	0	0	0	2	0	1	0	0	0	0	0	0	0	0	0	0	0	0	0	0	0	0	0	0	0	0	0	0	0
Herbaspirillum	0	0	0	0	0	0	0	0	0	0	0	0	0	0	0	0	0	0	0	0	0	0	0	0	0	0	0	0	0	0	0	0	0	0	0	0	0	0	0	0	0	0	0	0	0	0	0	0	0
Herbidospora	0	0	0	0	0	0	0	5	1	0	0	0	0	0	0	0	0	0	0	0	0	2	0	2	0	0	0	0	0	0	1	1	1	0	0	0	0	0	1	2	0	3	0	0	1	0	0	0	2
Herminiimonas	0	0	0	0	0	0	0	0	0	0	0	0	0	0	0	0	0	0	0	0	0	0	0	0	0	0	0	0	0	0	0	0	0	0	0	0	0	0	0	0	0	0	0	0	0	0	0	0	0
Herpetosiphon	0	0	0	1	0	0	0	0	0	0	0	0	0	0	0	0	0	0	1	0	0	1	0	1	0	0	0	0	0	0	0	1	0	0	0	0	0	0	0	1	0	0	0	0	0	0	0	0	0
Hippea	0	0	0	0	0	0	0	2	0	0	0	0	0	0	0	0	0	0	0	0	0	0	0	0	0	0	0	0	0	0	0	0	1	0	0	0	0	0	0	0	1	0	0	0	0	0	0	0	0
Hirschia	0	0	0	0	2	1	0	3	0	0	0	0	0	0	0	0	0	0	0	0	1	0	0	1	0	0	0	1	0	0	0	0	2	0	0	0	0	0	0	0	1	0	0	0	0	0	0	0	0
Hoeflea	0	0	0	0	2	1	0	0	0	0	0	2	0	0	0	0	0	0	0	1	0	1	1	4	0	1	0	0	0	0	4	4	1	0	0	0	0	0	0	0	0	0	0	0	0	0	0	0	0
Hoyosella	0	0	0	0	0	0	0	0	0	0	0	0	0	0	0	0	0	0	0	0	0	0	0	0	0	0	0	0	0	0	0	0	0	0	0	0	0	0	0	0	0	0	0	0	0	0	0	0	0
Hugenholtzia	0	0	0	0	0	0	0	0	0	0	0	0	0	0	0	0	0	0	0	0	0	0	0	0	0	0	0	0	0	0	0	0	0	0	0	0	0	0	0	0	0	0	0	0	0	0	0	0	0
Humibacillus	0	0	0	0	0	0	0	0	0	0	0	0	0	0	0	0	0	0	0	0	0	0	0	0	0	0	0	0	0	0	0	0	0	0	0	0	0	0	0	0	0	0	0	0	0	0	0	0	0
Hyalangium	0	0	0	1	0	0	0	0	0	0	0	0	0	0	0	0	0	0	0	0	0	0	0	1	0	0	0	0	0	0	2	0	0	0	0	0	0	0	0	0	1	1	0	0	0	0	0	0	0
Hydrogenophaga	0	0	2	0	4	11	2	1	0	2	1	1	0	0	0	0	0	0	0	0	0	5	0	2	0	2	0	0	0	0	1	9	1	0	0	0	0	0	0	0	1	0	0	0	0	0	0	1	0
Hydrotalea	0	1	0	0	0	2	0	0	0	0	0	0	1	0	0	0	0	0	0	0	0	0	0	0	0	0	0	0	0	0	1	0	0	0	0	0	0	0	0	0	0	0	0	0	0	0	0	0	0
Hylemonella	0	0	0	0	0	1	0	0	0	1	0	0	0	0	0	0	0	0	0	0	0	0	0	0	0	1	0	0	0	0	0	0	0	0	0	0	0	0	0	0	0	0	0	0	0	0	0	0	0
Hymenobacter	0	1	3	0	0	2	0	0	2	2	0	0	0	0	0	0	0	0	1	0	0	0	0	6	4	2	0	0	0	0	1	0	2	0	0	0	0	0	0	0	0	0	0	0	0	0	0	0	1
Hyphomicrobium	0	1	0	8	4	4	2	3	0	0	1	1	0	0	0	3	0	0	0	0	0	2	0	5	0	4	0	0	0	0	4	5	9	0	0	0	0	0	0	5	3	0	0	0	0	0	0	0	1
Hyphomonas	0	0	0	0	1	0	0	0	0	0	0	1	3	0	0	0	0	0	0	0	0	1	0	1	0	1	0	0	0	0	0	1	0	0	0	0	0	0	0	0	0	0	0	0	0	0	0	0	0
Ideonella	0	0	1	0	0	1	0	0	0	2	0	1	0	0	0	2	0	0	0	0	0	1	0	0	0	0	0	0	0	0	0	1	0	0	0	0	0	0	0	0	0	1	0	0	1	0	0	0	0
Ignavibacterium	0	0	0	0	0	0	0	0	0	1	0	0	0	0	0	0	0	0	0	0	0	0	0	23	0	2	0	0	0	0	0	0	0	0	0	1	0	0	0	0	1	0	0	0	0	0	0	0	0
Ilumatobacter	0	0	0	0	0	0	0	1	1	0	0	0	0	1	0	0	0	0	0	0	0	3	0	2	0	0	0	0	0	0	0	1	1	0	0	0	0	0	0	4	1	2	1	0	0	0	0	0	0
Ilyobacter	0	0	0	0	0	0	0	0	0	0	0	0	0	0	0	0	0	0	0	0	0	0	0	0	0	0	0	0	0	0	0	0	0	0	0	0	0	0	0	0	0	0	0	0	0	0	0	0	0
Immundisolibacter	0	0	0	3	0	0	0	0	1	0	0	0	0	0	0	0	0	0	0	0	0	0	0	0	0	1	0	0	0	0	0	1	0	0	0	0	0	0	0	0	0	0	0	0	0	0	0	0	0
Imtechella	0	0	0	0	0	0	0	0	0	0	0	0	0	0	0	0	0	0	0	0	0	0	0	1	0	0	0	0	0	0	0	0	0	0	0	0	0	0	0	0	0	0	0	0	0	0	0	0	0
Indibacter	0	0	0	0	0	0	0	0	0	0	0	0	0	0	0	0	0	0	0	0	0	0	0	1	0	0	0	0	0	0	0	1	0	0	0	0	0	0	0	0	0	0	0	0	0	0	0	0	0
Inquilinus	0	8	5	2	0	0	2	0	0	0	1	0	4	0	1	0	0	0	0	0	0	1	0	2	0	0	0	0	0	0	0	2	0	0	0	0	0	0	0	0	0	0	0	0	0	0	0	0	0
Intestinimonas	0	1	0	0	0	0	0	0	0	0	0	0	0	0	0	0	0	0	0	0	0	0	0	0	0	0	0	0	0	0	0	0	0	0	0	0	0	0	0	0	0	0	0	0	0	0	0	0	0
Intrasporangiaceae bacterium URHB0013	0	0	0	0	0	0	0	0	0	0	0	0	0	0	0	0	0	0	0	0	0	0	0	0	0	0	0	0	0	0	0	0	0	0	0	0	0	0	0	0	0	0	0	0	0	0	0	0	0
Intrasporangium	0	0	0	0	0	0	0	0	0	0	0	0	0	0	0	0	0	0	0	0	0	0	0	0	0	1	0	0	0	0	0	0	1	0	0	0	0	0	0	1	0	0	0	0	0	0	0	0	0
Isosphaera	0	1	0	0	0	0	1	0	0	0	0	0	0	0	1	0	0	0	0	0	0	0	0	0	0	0	0	0	0	1	0	0	1	0	0	0	0	0	0	0	0	1	0	0	0	2	0	2	1
Janibacter	0	0	0	0	0	0	0	0	0	0	0	0	0	0	0	0	0	0	1	0	0	1	0	6	0	1	0	0	0	0	3	4	0	0	0	0	0	0	0	0	0	1	0	0	0	0	0	0	0
Jannaschia	0	0	0	0	0	1	0	3	0	0	0	0	0	0	0	0	0	0	0	0	0	0	0	2	0	0	0	0	0	0	1	0	0	0	0	0	0	0	0	0	0	0	0	0	0	0	0	0	0
Jatrophihabitans	0	0	1	0	1	0	0	0	0	0	0	0	3	1	0	0	0	0	0	0	0	0	0	1	0	2	0	0	0	0	19	1	4	0	0	0	0	0	0	0	0	0	0	0	0	0	0	0	0
Jejuia	0	0	0	0	0	0	0	0	0	0	0	0	0	0	0	0	0	0	0	0	0	0	0	0	0	0	0	0	0	0	0	0	0	0	0	0	0	0	0	0	0	0	1	0	0	0	0	0	0
Jeotgalibacillus	0	0	0	0	0	0	0	0	0	0	0	0	0	0	0	0	0	0	0	0	0	0	0	0	0	0	0	0	0	0	0	0	1	0	0	0	0	0	0	0	0	0	0	0	0	0	0	0	0
Jiangella	0	0	0	0	1	0	0	0	0	0	0	0	1	0	0	0	0	0	0	0	0	0	0	0	0	0	0	0	0	0	0	0	0	0	0	0	0	0	0	1	0	1	0	0	0	0	0	0	1
Jonquetella	1	0	0	0	0	0	0	1	0	0	0	0	0	0	0	0	0	0	0	0	0	0	0	0	0	0	0	0	0	0	0	1	0	0	0	0	0	0	0	0	0	0	0	0	0	0	0	0	0
Joostella	0	0	0	0	0	0	0	0	0	0	0	0	0	0	0	0	0	0	0	0	0	0	0	1	0	0	0	0	0	0	0	0	0	0	0	0	0	0	0	0	0	0	0	0	0	0	0	0	0
Kaistia	0	1	0	0	0	1	0	0	0	0	3	0	1	0	0	0	0	0	0	0	0	1	0	3	0	1	0	0	0	0	1	0	1	0	0	0	0	0	0	0	0	0	0	1	0	0	0	0	0
Kibdelosporangium	0	0	0	0	0	0	0	0	0	0	0	0	1	0	0	0	0	0	0	0	0	0	0	0	0	0	0	0	0	0	0	0	2	0	0	0	0	0	0	0	0	0	0	1	0	0	0	0	0
Kiloniella	0	0	0	0	0	0	0	0	0	1	0	0	0	0	0	0	0	0	0	0	0	1	0	7	0	0	0	0	0	0	0	0	1	0	0	0	0	1	0	1	1	0	0	0	0	0	0	0	0
Kineosphaera	0	0	0	0	0	0	0	0	0	0	0	0	0	0	0	0	0	0	0	0	0	0	1	0	0	0	0	0	0	0	0	0	0	0	0	0	0	0	0	0	0	0	0	0	0	0	0	0	0
Kitasatospora	0	0	1	0	1	2	0	2	0	0	0	1	0	0	1	0	0	0	0	0	0	0	0	3	0	2	0	0	0	0	2	1	0	0	0	0	0	0	0	0	0	0	0	0	0	0	0	0	0
Klebsiella	0	0	0	0	0	0	0	0	0	0	0	0	0	0	0	0	0	0	0	0	0	0	0	4	0	0	0	0	0	0	0	0	0	0	0	0	0	0	0	0	0	0	0	0	0	0	0	0	1
Knoellia	0	0	0	0	0	0	0	0	0	0	0	0	0	0	0	0	0	0	0	0	0	0	1	2	0	0	0	0	0	0	1	0	1	0	0	0	0	0	0	0	0	0	0	0	0	0	0	0	0
Kordia	0	0	0	0	0	0	0	0	0	0	0	0	0	0	0	0	0	0	0	0	0	0	0	1	0	0	0	0	0	0	0	0	0	0	0	0	0	0	0	0	0	0	0	0	0	0	0	0	0
Kordiimonas	0	0	0	0	0	0	0	3	0	0	0	0	0	0	0	0	0	0	0	0	0	2	0	6	0	0	0	0	0	0	0	1	0	0	0	0	0	0	0	0	0	0	0	0	0	0	0	0	0
Kosakonia	0	0	0	0	0	0	0	0	0	0	0	0	0	0	0	0	0	0	0	0	0	0	0	1	0	0	0	0	0	0	0	0	0	0	0	0	0	0	0	0	0	0	0	0	0	0	0	0	0
Kosmotoga	0	0	0	0	0	0	0	0	0	0	0	0	0	0	0	0	0	0	0	0	0	0	0	0	0	0	0	0	0	0	0	0	0	0	0	0	0	0	0	2	0	0	0	0	0	0	0	0	0
Kribbella	0	0	0	0	0	0	0	0	0	0	0	0	0	0	0	0	0	0	1	0	0	0	0	0	0	0	0	0	0	0	1	0	0	0	0	0	0	0	0	0	0	0	0	0	0	0	0	0	0
Kribbia	0	0	0	0	0	0	0	0	0	0	0	0	0	0	0	0	0	0	0	0	0	0	0	0	0	0	0	0	0	0	0	0	0	0	0	0	0	0	0	0	0	0	0	0	0	0	0	0	0
Ktedonobacter	0	0	0	1	0	0	0	0	0	0	0	0	0	0	0	0	0	0	1	0	0	0	0	1	0	1	0	0	0	0	0	0	0	0	0	0	0	0	0	2	1	0	0	0	0	0	0	0	0
Kurthia	0	0	0	0	0	0	0	0	0	0	0	0	0	0	0	0	0	0	0	0	0	0	0	1	0	0	0	0	0	0	0	0	0	0	0	0	0	0	0	0	0	0	0	0	1	0	0	1	0
Kutzneria	0	0	0	0	0	0	0	0	0	0	0	0	0	0	0	0	0	0	0	0	0	0	0	0	0	1	0	0	0	0	1	1	1	0	0	0	0	0	0	0	1	0	0	0	0	0	0	0	0
Kyrpidia	0	0	0	0	0	0	0	0	0	0	0	0	0	0	0	0	0	0	0	0	0	5	0	3	0	0	0	0	0	0	0	0	0	0	0	0	0	0	1	1	1	0	0	0	0	0	0	0	0
Kytococcus	0	0	0	0	0	0	0	0	0	0	0	0	0	0	0	0	0	0	0	0	0	0	0	0	0	0	0	0	0	0	0	0	0	0	0	0	0	0	0	0	0	0	0	0	0	0	0	0	0
Labrenzia	0	0	5	4	0	2	0	0	0	1	0	0	1	2	3	0	0	0	0	0	0	3	0	1	0	1	0	0	0	0	1	4	1	0	0	0	0	0	0	0	0	0	0	1	0	1	0	1	0
Labrys	0	0	0	0	0	0	0	0	0	0	1	0	0	0	0	0	0	0	0	0	0	0	0	5	0	0	0	0	0	0	0	1	0	0	0	0	0	0	0	0	0	0	0	0	0	0	0	0	0
Lachnospiraceae bacterium 3-1	0	0	0	0	0	0	0	0	0	0	0	0	0	0	0	0	0	0	0	0	0	0	0	0	0	0	0	0	0	0	0	0	0	0	0	0	0	0	0	0	0	0	0	0	0	0	0	0	0
Lacinutrix	0	0	0	0	1	0	0	0	0	0	0	0	0	0	0	0	0	0	0	0	0	0	0	0	0	0	0	0	0	0	0	0	0	0	0	0	0	0	0	0	0	0	0	0	0	0	0	0	0
Lacunisphaera	0	0	0	0	0	0	0	0	0	0	0	0	0	0	0	0	0	0	0	0	0	0	0	3	0	0	0	0	0	0	0	1	1	0	0	0	0	0	0	0	0	0	0	0	0	0	0	0	0
Lampropedia	0	0	0	0	0	0	0	0	0	0	0	0	0	0	0	0	0	0	0	0	0	0	0	0	0	0	0	0	0	0	0	0	0	0	0	0	0	0	0	0	0	0	0	0	0	0	0	0	0
Lascolabacillus	0	0	0	0	0	0	0	0	0	0	0	0	0	0	0	0	0	0	0	0	0	0	0	0	0	0	0	0	0	0	0	0	0	0	0	0	0	0	0	0	0	0	0	0	0	0	0	0	0
Leadbetterella	0	0	0	0	0	0	0	0	0	0	0	0	0	0	0	0	0	0	0	0	0	0	0	0	0	0	0	0	0	0	0	0	0	0	0	0	0	0	0	0	0	0	0	0	0	0	0	0	0
Lechevalieria	0	0	0	0	1	0	0	3	0	0	0	0	0	1	0	0	0	0	0	1	0	0	2	0	0	1	0	0	0	0	0	0	0	0	0	0	0	0	0	0	0	0	0	0	0	0	0	0	0
Leeuwenhoekiella	0	0	0	0	0	0	0	0	0	0	0	0	0	0	0	0	0	0	0	0	0	1	0	3	0	0	0	0	0	0	2	1	0	0	0	0	0	0	0	0	0	0	0	0	0	0	0	0	0
Leisingera	0	0	0	0	0	0	0	0	0	0	0	0	0	0	0	0	0	0	0	0	0	0	0	0	0	1	0	0	0	0	0	0	0	0	0	0	0	0	0	0	0	0	0	0	0	0	0	0	0
Lentibacillus	0	0	0	0	0	0	0	0	0	0	0	0	0	0	0	0	0	0	0	0	0	0	0	0	0	0	0	0	0	0	0	0	0	0	0	0	0	0	0	0	0	0	0	0	0	0	0	0	0
Lentimicrobium	0	0	0	0	0	0	0	0	0	0	0	0	0	0	1	0	0	0	0	0	0	1	0	8	0	0	0	0	0	0	0	1	0	0	0	0	0	2	0	1	0	0	0	0	0	0	0	0	0
Lentzea	0	0	0	0	0	0	0	0	0	0	0	0	0	0	0	0	0	0	0	0	0	0	0	0	0	1	1	0	0	0	1	0	0	0	0	0	0	0	0	1	0	0	0	0	0	0	0	0	0
Leptolinea	0	0	0	0	0	0	0	0	0	0	0	0	0	0	0	0	0	0	0	0	0	0	0	2	0	1	0	0	0	0	0	0	0	0	0	0	0	0	0	0	1	0	0	0	0	0	0	0	0
Leptonema	0	0	0	0	0	0	0	0	0	0	0	0	0	0	0	0	0	0	0	0	0	0	0	1	0	0	0	0	0	0	0	1	1	0	0	0	0	0	0	0	0	0	0	0	0	0	0	0	0
Leptospira	0	1	0	4	0	2	0	0	0	0	0	0	1	0	0	0	0	0	0	0	0	1	0	10	0	0	1	0	0	0	0	0	0	0	0	0	0	0	0	2	0	0	0	0	0	0	0	0	0
Leptothrix	0	0	0	0	0	0	0	0	0	0	0	1	0	0	0	0	0	0	0	0	0	0	0	0	0	0	0	0	0	0	0	0	0	0	0	0	0	0	0	0	0	0	0	0	0	0	0	0	0
Levilinea	0	0	0	0	0	0	0	0	0	0	0	0	0	0	0	0	0	0	0	0	0	0	0	1	0	0	0	0	0	0	0	0	0	0	0	0	0	0	0	1	0	0	0	0	0	0	0	0	0
Lewinella	0	0	0	0	0	0	0	0	0	0	0	0	0	0	0	0	0	0	0	0	0	0	0	4	0	0	0	0	0	0	0	0	0	0	0	0	0	0	0	0	0	0	0	0	0	0	0	1	0
Limnochorda	0	0	0	0	0	0	0	0	0	0	0	0	0	0	0	0	0	0	0	0	0	0	0	1	0	0	0	0	0	0	0	1	0	0	0	0	0	0	0	1	0	1	0	0	0	0	0	0	0
Limnohabitans	0	0	0	0	0	0	0	0	0	0	0	0	0	0	0	0	0	0	0	0	0	0	0	0	0	0	0	0	0	0	0	0	0	0	0	0	0	0	0	0	0	0	0	0	0	0	0	0	0
Litoreibacter	0	0	0	0	0	0	0	0	0	0	0	0	0	0	0	0	0	0	0	0	0	0	0	0	0	0	0	0	0	0	0	0	0	0	0	0	0	0	0	0	0	0	0	0	0	0	0	0	0
Loktanella	0	0	0	0	0	0	0	0	0	0	0	0	0	0	0	0	0	0	0	0	0	0	0	2	0	0	0	0	0	0	0	1	1	0	0	0	0	0	0	0	0	0	0	1	0	0	0	0	0
Longilinea	0	0	0	0	0	0	0	0	0	0	0	0	0	1	0	0	0	0	0	0	0	0	0	0	0	0	0	0	0	0	0	0	0	0	0	0	1	0	0	1	0	0	0	0	0	0	0	0	0
Longispora	0	0	0	0	0	0	0	0	0	0	0	0	0	0	0	0	0	0	0	0	0	0	0	0	0	0	0	0	0	0	0	0	0	0	0	0	0	0	0	0	0	0	0	0	0	0	0	0	0
Luminiphilus	0	0	0	0	0	0	0	0	0	0	0	1	0	0	0	0	0	0	0	0	0	0	0	0	0	0	0	0	0	0	0	0	1	0	0	0	0	0	0	0	0	0	0	0	0	0	0	0	0
Luteibacter	0	0	0	0	0	0	0	0	0	0	0	0	0	0	0	0	0	0	0	0	0	0	0	0	0	0	0	0	0	0	0	0	0	0	0	0	0	0	0	0	0	0	0	0	0	0	0	0	0
Luteipulveratus	0	0	0	0	0	0	3	0	0	0	0	0	0	0	0	0	0	0	0	0	0	0	0	0	0	1	0	0	0	0	0	2	0	0	0	0	0	0	0	1	0	0	0	0	0	0	0	0	0
Lutibacter	0	0	0	0	0	0	0	0	0	0	0	0	0	0	0	0	0	0	0	0	0	0	0	0	0	0	0	0	0	0	0	0	0	0	0	0	0	0	0	0	1	0	0	0	0	0	0	0	0
Lutibaculum	0	0	0	1	0	0	0	0	0	0	0	0	0	0	0	0	0	0	0	0	0	1	0	0	0	0	0	0	0	0	0	0	0	0	0	0	0	0	0	0	0	0	1	0	0	0	0	0	0
Lutispora	0	1	0	0	0	0	0	0	0	0	0	0	0	1	1	0	0	0	0	0	0	0	0	1	0	0	0	0	0	0	0	1	1	0	0	0	0	0	1	2	0	0	0	0	0	0	0	0	0
Lysinibacillus	0	0	0	0	0	0	0	0	0	0	0	0	0	0	0	0	0	0	0	0	0	0	0	1	0	0	0	0	0	0	0	0	0	0	0	0	0	0	0	0	0	0	0	0	0	0	0	0	0
Macellibacteroides	0	0	0	0	0	0	0	0	0	0	0	0	0	0	0	0	0	0	0	0	0	0	0	2	0	0	0	0	0	0	0	0	0	0	0	0	0	0	0	0	0	0	0	0	0	0	0	0	0
Magnetococcus	0	0	0	0	0	0	0	0	0	0	0	0	0	0	0	0	0	0	0	0	0	0	0	0	0	1	0	0	0	0	1	0	0	0	0	0	0	0	0	0	0	0	0	0	0	0	0	1	0
Magnetospira	0	0	0	0	1	0	0	0	0	0	0	0	0	0	0	0	0	0	0	0	0	0	0	0	0	0	0	0	0	0	0	0	0	0	0	0	0	0	0	0	0	0	0	0	0	0	0	0	0
Magnetospirillum	0	0	0	0	0	3	0	0	0	0	0	1	0	0	1	1	0	0	0	0	0	0	0	10	0	0	0	0	0	0	3	0	0	0	0	0	0	0	0	5	0	0	0	0	0	0	0	0	0
Magnetovibrio	0	0	0	0	0	0	0	0	0	0	0	0	0	2	0	0	0	0	0	0	0	0	0	4	0	0	0	0	0	0	0	0	0	0	0	0	0	0	0	0	0	0	0	1	0	0	0	0	0
Malonomonas	0	0	0	0	0	0	0	0	0	0	0	0	0	0	0	0	0	0	0	0	0	0	0	0	0	0	0	0	0	0	0	0	0	0	0	0	0	0	0	0	0	0	0	0	0	0	0	0	0
Mangrovimonas	0	0	0	0	0	0	0	0	0	0	0	0	0	0	0	0	0	0	0	0	0	0	0	3	0	0	0	0	0	0	0	0	0	0	0	0	0	0	0	0	0	0	0	0	0	0	0	0	0
Maribacter	0	0	0	0	0	0	0	0	0	0	0	0	0	0	0	0	0	0	0	0	0	0	0	1	0	0	0	0	0	0	0	0	0	0	0	0	0	0	0	0	0	0	0	0	0	0	0	0	0
Maribius	0	0	0	0	0	0	0	2	0	0	0	0	0	0	0	0	0	0	0	0	0	0	0	1	0	0	0	0	0	0	0	0	0	0	0	0	0	0	0	0	0	0	0	0	0	0	0	0	0
Maricaulis	0	0	0	0	0	0	0	0	0	0	0	0	0	0	0	0	0	0	0	0	0	0	0	0	0	0	0	0	0	0	0	0	0	0	0	0	0	0	0	0	0	0	0	0	0	0	0	0	0
marine gamma proteobacterium HTCC2080	0	0	0	0	0	0	0	0	0	1	0	0	0	0	0	0	0	0	0	0	0	0	0	1	0	0	0	0	0	0	0	0	0	0	0	0	0	0	0	1	0	0	0	0	0	0	0	0	0
marine gamma proteobacterium HTCC2143	0	0	0	0	0	0	0	0	0	0	0	0	0	0	0	0	0	0	0	0	0	0	0	2	0	0	0	0	0	0	0	0	0	0	0	0	0	0	0	0	0	0	0	0	0	0	0	0	0
marine gamma proteobacterium HTCC2148	0	0	0	0	0	0	0	0	0	0	0	0	0	0	0	0	0	0	0	0	0	0	0	2	0	0	0	0	0	0	0	0	0	0	0	0	0	0	0	0	0	0	0	0	0	0	0	0	0
Marine Group I thaumarchaeote SCGC AAA799-E16	0	0	0	0	0	0	0	0	0	0	0	0	0	0	0	0	0	0	0	0	0	0	0	0	0	0	0	0	0	0	0	0	0	0	0	0	0	0	0	0	0	0	0	0	0	0	0	0	0
Marinifilum	0	0	0	0	0	0	0	0	0	0	0	0	0	0	0	0	0	0	0	0	0	0	0	12	0	0	0	0	0	0	0	0	0	0	0	0	0	0	0	0	0	0	0	0	0	0	0	0	0
Marinilabilia	0	0	0	0	0	0	0	0	0	0	0	0	0	0	0	0	0	0	0	0	0	0	0	3	0	0	0	0	1	0	0	0	0	0	0	0	0	0	0	0	0	0	0	0	0	0	0	0	0
Mariniphaga	1	0	2	0	0	0	0	0	0	0	0	0	0	0	0	0	0	0	0	0	0	0	0	34	0	0	0	0	0	0	0	0	0	0	0	0	0	0	0	0	0	0	0	0	0	0	0	0	0
Mariniradius	0	0	0	0	0	0	0	0	0	0	0	0	0	0	0	0	0	0	0	0	0	0	0	0	0	0	0	0	0	0	0	0	0	0	0	0	0	0	0	0	0	0	0	0	0	0	0	0	0
Marinithermus	0	0	0	0	0	0	0	0	0	0	0	0	0	0	0	0	0	0	0	0	0	0	0	3	0	0	0	0	0	0	0	0	0	0	0	0	0	0	0	2	0	1	0	0	0	0	0	0	0
Marinitoga	0	0	0	0	0	0	0	0	0	0	0	0	0	0	0	0	0	0	0	0	0	0	0	0	0	0	0	0	0	0	0	0	0	0	0	0	0	0	0	0	0	0	0	0	0	0	0	0	0
Marinobacter	0	0	0	0	0	0	0	0	0	0	0	0	0	0	0	0	0	0	0	0	0	0	0	0	0	0	0	0	0	0	0	0	0	0	0	0	0	0	0	0	0	1	0	0	0	0	0	0	0
Marinovum	0	0	0	0	0	0	0	0	0	0	0	0	0	0	0	0	0	0	0	0	0	0	0	1	0	0	0	0	0	0	0	0	0	0	0	0	0	0	0	0	0	0	0	0	0	0	0	0	0
Maritalea	0	0	0	0	0	0	0	0	0	0	0	0	0	0	0	0	0	0	0	0	0	0	0	0	0	0	0	0	0	0	0	0	0	0	0	0	0	0	0	0	0	0	0	0	0	0	0	0	0
Maritimibacter	0	0	0	0	0	0	0	0	0	0	0	0	0	0	0	0	0	0	0	0	0	0	0	0	0	1	0	0	0	0	0	0	0	0	0	0	0	0	0	0	0	0	0	0	0	0	0	0	0
Marivirga	0	0	0	0	0	0	0	0	0	0	0	0	0	0	0	0	0	0	0	0	0	0	0	0	0	0	0	0	0	0	0	0	0	0	0	0	0	0	0	0	0	0	0	0	0	0	0	0	0
Marmoricola	0	0	0	0	5	3	1	0	0	0	0	0	0	0	0	0	0	0	0	0	0	0	0	0	0	5	0	0	0	0	9	5	6	0	0	0	0	1	0	0	0	0	0	0	0	0	0	0	0
Martelella	0	0	0	0	0	0	0	0	0	0	0	0	0	0	0	0	0	0	0	0	0	0	0	0	0	0	0	0	0	0	0	0	0	0	0	0	0	0	0	0	0	0	0	0	0	0	0	0	0
Massilia	0	0	0	0	0	0	0	0	0	0	0	0	0	0	0	0	0	0	0	0	0	0	0	0	0	0	0	0	0	0	0	0	0	0	0	0	0	0	0	0	0	0	0	0	0	0	0	0	0
Massilibacterium	0	0	0	0	0	0	0	0	0	0	0	0	0	0	0	0	0	0	0	0	0	0	0	2	0	0	0	0	0	0	0	0	0	0	0	0	0	0	0	0	0	0	0	0	0	1	0	0	0
Megamonas	0	0	0	1	0	0	0	0	0	0	0	0	0	0	0	0	0	0	0	0	0	1	0	0	0	0	0	0	0	0	0	0	0	0	0	0	0	0	0	0	0	0	0	0	0	0	0	0	0
Meganema	0	0	0	0	0	0	0	0	0	0	0	0	0	0	0	0	0	0	0	0	0	0	0	0	0	0	0	0	0	0	0	0	0	0	0	0	0	0	0	1	0	0	0	0	0	0	0	0	0
Meiothermus	0	0	0	0	0	0	0	0	0	0	0	0	0	0	0	0	0	0	0	0	0	0	0	1	0	0	0	0	0	0	0	0	0	0	0	0	0	0	0	1	0	0	0	0	1	0	0	0	0
Melioribacter	0	0	0	0	0	0	0	0	0	0	0	0	0	0	0	0	0	0	0	0	0	0	0	3	0	0	0	0	0	0	0	0	0	0	0	0	0	0	0	0	0	0	0	0	0	0	0	0	0
Mesoaciditoga	0	0	0	0	0	0	0	0	0	0	0	0	0	0	0	0	0	0	0	0	0	0	0	0	0	0	0	0	0	0	0	0	0	0	0	0	0	0	0	0	0	0	0	0	0	0	0	0	0
Mesoflavibacter	0	0	0	0	0	0	0	0	0	0	0	0	0	0	0	0	0	0	0	0	0	0	0	0	0	0	0	0	0	0	0	0	0	0	0	0	0	0	0	0	0	0	0	0	0	0	0	0	0
Mesonia	0	0	0	0	0	0	0	0	0	0	0	0	0	0	0	0	0	0	0	0	0	0	0	0	0	0	0	0	0	0	0	0	0	0	0	0	0	0	0	0	0	0	0	0	0	0	0	0	0
Mesorhizobium	1	2	0	2	9	1	2	0	1	3	2	1	4	0	1	0	0	0	0	0	0	1	0	10	0	6	0	0	0	0	5	4	6	0	0	0	0	0	0	0	0	0	0	0	0	0	1	1	0
Mesotoga	0	0	0	0	0	0	0	0	0	0	0	0	0	0	0	0	0	0	0	0	0	0	0	0	0	0	0	0	0	0	0	0	0	0	0	0	0	0	0	0	0	0	0	0	0	0	1	0	0
Metallosphaera	0	0	0	0	0	0	0	0	0	0	0	0	0	0	0	0	0	0	0	0	0	0	0	0	0	0	0	0	0	0	0	0	0	0	0	0	0	0	0	0	0	0	0	0	0	0	0	0	0
Methylibium	0	0	0	0	0	2	3	0	0	0	0	0	3	0	0	0	0	0	0	0	0	1	0	0	0	0	0	0	0	0	1	0	1	0	0	0	0	0	1	2	2	0	0	1	1	0	0	0	0
Methylobacterium	0	15	9	3	7	19	4	0	2	2	2	2	5	2	2	6	0	0	1	0	0	6	0	7	0	9	0	0	0	0	11	6	11	0	0	1	0	1	0	1	3	1	0	2	0	2	3	1	1
Methylobrevis	0	0	0	0	0	0	0	0	0	0	0	0	0	0	0	0	0	0	0	0	0	0	0	0	0	0	0	0	0	0	1	0	0	0	0	0	0	0	0	0	0	0	0	0	0	0	0	0	0
Methylocapsa	0	1	0	0	2	2	1	1	0	1	0	0	2	1	1	0	0	0	0	0	0	2	0	2	0	2	0	0	0	0	4	2	2	0	0	0	0	0	0	0	0	0	0	1	0	0	0	0	0
Methyloceanibacter	0	0	1	1	1	5	5	2	1	0	0	0	2	0	2	0	0	0	0	1	0	13	0	18	0	5	0	0	0	0	9	2	2	0	0	1	0	0	0	6	2	3	1	0	2	2	1	0	0
Methylocella	0	0	0	0	0	0	0	0	0	0	0	0	0	0	0	0	0	0	0	0	0	0	0	1	0	0	0	0	0	0	0	0	0	0	0	0	0	0	0	0	0	0	0	0	0	0	0	0	0
Methylocystis	0	3	8	2	0	0	1	0	0	1	0	0	3	0	7	2	0	0	0	0	1	1	0	1	0	2	1	0	0	0	1	0	0	0	0	0	0	0	0	0	1	1	0	0	0	2	0	0	0
Methyloligella	0	4	0	0	0	1	0	0	0	0	1	0	0	0	0	0	0	0	0	0	0	0	0	1	0	1	0	0	0	0	1	0	1	0	0	0	0	0	0	0	0	0	0	0	0	0	0	0	0
Methylomonas	0	0	0	0	0	0	0	0	0	0	0	0	0	0	0	0	0	0	0	0	0	0	0	0	0	0	0	0	0	0	0	0	0	0	0	0	0	0	0	0	0	0	0	0	0	0	0	0	0
Methylopila	0	0	0	0	0	0	0	1	0	0	0	0	1	0	0	0	0	0	0	0	0	0	0	1	0	0	0	0	0	0	0	0	0	0	0	0	0	0	0	0	0	0	0	0	0	0	0	1	0
Methylosinus	0	7	3	1	2	0	2	0	0	3	0	1	1	2	0	3	0	0	0	0	0	3	0	2	0	3	0	0	0	0	2	6	3	0	0	0	0	0	0	0	0	0	0	1	0	0	0	0	1
Methyloversatilis	0	0	0	0	0	0	0	0	0	0	0	0	0	0	0	0	0	0	0	0	0	1	0	0	0	0	0	0	0	0	0	0	0	0	0	0	0	0	0	0	0	0	0	1	0	0	0	0	0
Microbispora	0	0	0	0	0	0	0	0	1	1	0	0	0	0	0	0	0	0	0	0	0	0	0	3	0	1	0	0	0	0	1	1	1	0	0	1	0	0	0	0	0	1	0	0	1	0	0	0	0
Microlunatus	0	0	0	0	1	0	0	0	0	0	0	0	0	0	0	0	0	0	0	0	0	0	0	0	0	0	0	0	0	0	0	0	0	0	0	0	0	0	0	0	0	0	0	0	0	0	0	0	0
Micromonospora	1	0	0	0	1	0	0	0	0	1	0	0	0	0	1	0	0	0	0	0	0	1	0	1	0	1	1	0	0	0	0	2	2	0	0	0	0	0	0	1	0	0	0	0	0	0	1	0	0
Microscilla	0	0	0	0	0	0	0	0	0	0	0	0	0	0	0	0	0	0	0	0	0	1	0	0	0	1	0	0	0	0	1	0	1	0	0	0	0	0	0	0	0	0	0	0	0	0	0	0	0
Microtetraspora	0	0	0	0	0	0	0	0	0	0	0	0	0	0	0	0	0	0	0	0	0	0	1	0	0	0	0	0	0	0	1	0	0	0	0	0	0	0	0	0	1	0	0	0	0	0	0	0	0
Microvirga	2	3	2	6	3	6	6	0	2	1	2	1	1	5	0	5	2	0	4	0	1	8	1	4	0	9	0	0	0	0	6	6	13	0	0	0	0	0	0	1	1	0	0	0	2	1	0	1	1
Millisia	0	0	0	0	0	0	0	0	0	0	0	0	0	0	0	0	0	0	0	0	0	0	0	1	0	0	0	0	0	0	0	0	0	0	0	0	0	0	0	0	0	0	0	0	0	0	0	0	0
Mitsuokella	0	0	0	0	0	0	0	0	0	0	0	0	0	0	0	0	0	0	0	0	0	0	0	0	0	0	0	0	0	0	0	0	1	0	0	0	0	0	0	0	0	0	0	0	0	0	0	0	0
Mobilicoccus	0	0	0	0	0	0	0	0	0	0	0	0	0	0	0	0	0	0	0	0	0	0	0	0	0	0	0	0	0	0	0	0	0	0	0	0	0	1	0	0	0	0	0	0	0	0	0	0	0
Modestobacter	0	0	0	0	0	0	0	2	0	0	0	0	0	0	0	0	0	0	0	0	0	0	0	2	0	3	0	0	0	0	0	0	0	0	0	1	0	0	0	0	0	0	0	0	0	0	0	0	0
Mucilaginibacter	0	0	0	0	0	0	0	0	0	0	0	0	0	0	0	0	0	0	0	0	0	1	0	1	0	0	0	0	0	0	0	1	1	0	0	0	0	0	0	0	0	3	0	0	0	0	0	0	0
Mucinivorans	0	0	0	0	0	0	0	0	0	0	0	0	0	0	0	0	0	0	0	0	0	0	0	6	0	1	0	0	0	0	0	0	0	0	0	0	0	0	0	0	0	0	0	0	0	1	0	0	0
Mucispirillum	0	0	0	0	0	0	0	0	0	0	0	0	0	0	0	0	0	0	0	0	0	0	0	0	0	0	0	0	0	0	0	0	0	0	0	0	0	0	0	0	0	0	0	0	0	0	0	0	0
Muricauda	0	0	0	0	0	0	0	0	0	0	1	0	0	0	0	0	0	0	0	0	0	0	0	0	0	0	0	0	0	0	0	0	0	0	0	0	0	0	0	0	0	0	0	0	0	0	0	0	0
Mycobacterium	1	7	41	7	3	18	10	9	7	15	8	1	22	4	17	2	0	0	1	0	4	19	0	22	3	29	3	0	0	0	61	56	50	0	0	0	0	1	0	1	0	4	2	1	0	1	0	0	8
Myroides	0	0	0	0	0	0	0	0	0	0	0	0	0	0	0	0	0	0	0	0	0	0	0	0	0	0	0	0	0	0	0	0	0	0	0	0	0	0	0	0	0	0	0	0	0	0	0	0	0
Myxococcus	1	1	0	0	1	0	0	0	0	0	0	0	0	0	1	0	0	0	0	0	0	0	0	1	0	1	0	0	0	0	1	3	2	0	0	0	0	0	0	0	0	1	0	0	1	0	0	0	0
Nafulsella	0	0	0	0	0	0	0	0	0	0	0	0	0	0	0	0	0	0	0	0	0	0	0	2	0	0	0	0	0	0	0	0	0	0	0	0	0	0	0	0	0	0	0	0	0	0	0	0	0
Nakamurella	0	0	0	0	1	0	0	1	1	0	0	0	0	0	0	0	0	0	0	0	0	0	1	0	0	2	0	0	0	0	2	2	0	0	0	0	0	0	0	2	0	0	0	0	0	0	0	0	0
Natranaerobius	0	0	0	0	0	0	0	0	0	0	0	0	0	0	0	0	0	0	0	0	0	0	0	0	0	0	0	0	0	0	0	0	0	0	0	0	0	0	0	0	0	0	0	0	0	0	0	0	0
Natrialba	0	0	0	0	0	0	0	0	0	0	0	0	0	0	0	0	0	0	0	0	0	0	0	0	0	0	0	0	0	0	0	0	0	0	0	0	0	0	0	0	0	0	0	0	0	0	0	0	0
Natrinema	0	0	0	0	0	0	0	0	0	0	0	0	0	0	0	0	0	0	0	0	0	0	0	0	0	0	0	0	0	0	0	0	0	0	0	0	0	0	0	0	0	0	0	0	0	0	0	0	0
Natronobacterium	0	0	0	0	0	0	0	0	0	0	0	0	0	0	0	0	0	0	0	0	0	0	0	0	0	0	0	0	0	0	0	0	0	0	0	0	0	0	0	0	0	0	0	0	0	0	0	0	0
Natronococcus	0	0	0	0	0	0	0	0	0	0	0	0	0	0	0	0	0	0	0	0	0	0	0	0	0	0	0	0	0	0	0	0	0	0	0	0	0	0	0	0	1	0	0	0	0	0	0	0	0
Natronohydrobacter	0	0	0	0	0	0	0	0	0	0	0	0	0	0	0	0	0	0	0	0	0	0	0	1	0	0	0	0	0	0	0	0	0	0	0	0	0	0	0	0	0	0	0	0	0	0	0	0	0
Natronomonas	0	0	0	0	0	0	0	0	0	0	0	0	0	0	0	0	0	0	0	0	0	0	0	1	0	0	0	0	0	0	0	0	0	0	0	0	0	0	0	0	0	0	0	0	0	0	0	0	0
Natronorubrum	0	0	0	0	0	0	0	0	0	0	0	0	0	0	0	0	0	0	0	0	0	0	0	1	0	0	0	0	0	0	0	0	0	0	0	0	0	0	0	0	0	0	0	0	0	0	0	0	0
Neorhizobium	0	0	0	0	0	0	0	0	0	0	0	0	0	0	0	0	0	0	0	0	0	0	0	0	0	0	0	0	0	0	0	0	0	0	0	0	0	0	0	0	0	0	0	0	0	0	0	0	0
Nereida	0	0	0	0	0	0	0	0	0	0	0	0	0	0	0	0	0	0	0	0	0	0	0	3	0	0	0	0	0	0	0	0	0	0	0	0	0	0	0	0	0	0	0	0	0	0	0	0	0
Nesiotobacter	0	0	0	0	0	0	0	0	0	0	0	0	0	0	0	0	0	0	0	0	0	0	0	1	0	0	0	0	0	0	1	0	0	0	0	0	0	0	0	0	0	0	0	0	0	0	0	0	0
Nevskia	0	0	0	0	0	0	0	0	0	0	0	0	0	0	0	0	0	0	0	0	0	0	0	0	0	0	0	0	0	0	0	0	0	0	0	0	0	0	0	0	0	2	0	0	0	0	0	0	0
Niabella	0	0	0	0	0	0	0	0	0	0	0	0	0	0	0	0	0	0	0	0	0	0	0	0	0	0	0	0	0	0	0	0	0	0	0	0	0	0	0	0	0	0	0	0	0	0	0	0	0
Niastella	0	0	0	0	0	0	0	0	0	0	0	0	0	0	0	0	0	0	0	0	0	0	0	0	0	0	0	0	0	0	0	0	0	0	0	0	0	0	0	0	0	0	0	0	0	0	0	0	0
Nioella	0	0	0	0	0	0	0	0	0	0	0	0	0	0	0	0	0	0	0	0	0	0	0	1	0	0	0	0	0	0	0	0	0	0	0	0	0	0	0	0	0	0	0	0	0	0	0	0	0
Nisaea	0	0	0	0	0	0	0	0	0	0	0	0	0	0	0	0	0	0	0	0	0	1	0	2	0	0	0	0	0	0	0	0	0	0	0	0	0	0	0	0	0	0	0	0	0	0	0	0	0
Nitratireductor	0	0	1	0	0	0	0	1	0	0	0	0	0	1	0	0	0	0	0	0	0	0	0	2	0	1	0	0	0	0	1	1	0	0	0	0	0	0	0	0	0	0	0	0	0	0	0	0	0
Nitriliruptor	0	0	0	0	0	0	0	0	0	0	0	0	0	0	0	0	0	0	0	0	0	0	0	0	0	0	0	0	0	0	0	0	0	0	0	0	0	0	0	0	0	0	0	0	0	0	0	0	0
Nitritalea	0	0	0	0	0	0	0	0	0	0	0	0	0	0	0	0	0	0	0	0	0	0	0	0	0	0	0	0	0	0	0	0	0	0	0	0	0	0	0	0	0	0	0	0	0	0	0	0	0
Nitrobacter	0	1	1	5	1	0	0	1	0	7	1	3	1	5	2	7	0	0	0	0	0	10	0	1	0	6	2	0	0	0	10	6	6	0	0	0	0	1	0	0	1	5	2	1	1	7	0	1	1
Nitrolancea	0	0	0	0	0	0	0	0	0	0	0	0	0	0	0	0	0	0	0	0	0	0	0	0	0	0	0	0	0	0	0	0	0	0	0	0	0	0	0	0	0	0	0	0	0	0	0	0	0
Nitrosopumilus	0	0	0	0	0	0	0	0	0	0	0	0	0	0	0	0	0	0	0	0	0	0	0	1	0	0	0	0	0	0	0	0	0	0	0	0	0	0	0	0	0	0	0	0	0	0	0	0	0
Nitrososphaera	0	0	0	0	0	0	0	0	0	0	0	0	0	0	0	0	0	0	0	0	0	3	0	0	0	0	0	0	0	0	0	0	0	0	0	0	0	0	0	3	9	0	0	0	0	0	0	0	0
Nitrospira	0	0	0	2	0	0	0	2	0	1	0	0	0	1	0	0	0	0	0	0	0	4	0	2	0	0	0	0	0	0	0	0	1	0	0	0	0	0	0	4	1	0	0	0	1	0	0	0	0
Nitrospirillum	0	0	1	0	0	0	0	2	0	0	0	0	0	1	1	1	0	0	1	0	0	0	0	0	0	0	0	0	0	0	1	1	1	0	0	0	0	0	0	0	0	1	0	0	0	0	0	0	0
Niveispirillum	0	0	0	0	0	0	0	0	0	0	0	0	0	0	0	0	0	0	0	0	0	0	0	0	0	0	0	0	0	1	1	0	0	0	0	0	0	0	0	2	0	0	0	0	0	0	0	0	0
Nocardia	0	0	0	0	1	9	2	2	0	3	1	0	0	0	1	1	0	0	0	1	0	4	0	1	0	2	1	0	0	0	7	3	8	0	0	0	0	0	0	1	0	0	0	0	0	0	0	0	0
Nocardioides	1	2	0	2	9	9	8	6	2	1	0	0	1	0	1	0	1	0	4	0	0	6	1	7	2	19	0	0	0	0	15	22	19	0	0	0	0	0	0	0	1	0	1	1	0	1	0	1	0
Nocardiopsis	0	2	0	0	2	4	0	0	0	0	0	0	0	0	0	1	1	0	2	0	0	0	0	6	0	4	0	0	0	0	3	2	0	0	0	0	0	2	0	2	0	0	0	0	0	1	0	0	0
Nonlabens	0	0	0	0	0	2	0	0	0	0	0	0	0	0	0	0	0	0	0	0	0	0	0	8	0	0	0	0	0	0	0	1	0	0	0	0	0	0	0	0	0	0	0	0	0	0	0	0	0
Nonomuraea	0	1	1	0	2	1	1	1	0	0	0	0	1	0	0	0	0	1	0	0	0	0	1	2	0	1	0	0	0	0	2	2	2	0	0	0	0	0	0	0	0	0	0	0	0	0	0	0	0
Noviherbaspirillum	0	0	0	0	0	0	0	0	0	0	0	0	0	0	0	0	0	0	0	0	0	0	0	0	0	0	0	0	0	0	0	0	0	0	0	0	0	0	0	0	0	0	0	0	0	0	0	0	0
Novispirillum	0	0	0	0	0	0	0	0	0	0	0	0	0	0	0	0	0	0	0	0	0	1	0	4	0	0	0	0	0	0	0	0	0	0	0	0	0	0	0	0	0	0	0	0	0	0	0	0	0
Novosphingobium	0	0	0	4	0	1	0	0	0	0	0	0	0	1	0	0	0	0	0	0	0	3	0	4	0	0	0	0	0	0	0	0	2	0	0	0	0	0	0	0	2	0	0	0	0	0	0	0	0
Oceanibaculum	0	5	1	1	1	0	0	2	0	0	0	0	0	0	0	0	0	0	0	0	0	1	0	3	0	1	0	0	0	0	1	1	1	0	0	0	0	0	0	1	3	0	1	0	0	0	2	0	1
Oceanibulbus	0	0	0	0	0	0	0	0	0	0	0	0	0	0	0	0	0	0	0	0	0	0	0	1	0	0	0	0	0	0	0	0	0	0	0	0	0	0	0	0	0	0	0	0	0	0	0	0	0
Oceanicaulis	0	0	0	0	0	0	0	0	0	0	0	0	0	0	0	0	0	0	0	0	0	0	0	1	0	0	0	0	0	0	0	1	0	0	0	0	0	0	0	0	0	0	0	0	0	0	0	0	0
Oceanicola	0	0	0	0	0	0	0	0	0	0	0	0	0	0	0	0	0	0	0	0	0	0	0	1	0	0	0	0	0	0	0	0	0	0	0	0	0	0	0	0	0	0	0	0	0	0	0	0	0
Oceaniovalibus	0	0	0	0	0	0	0	0	0	0	0	0	0	0	0	0	0	0	0	0	0	0	0	0	0	0	0	0	0	0	0	0	0	0	0	0	0	0	0	0	0	0	0	0	0	0	0	0	0
Oceanithermus	0	0	0	0	0	0	0	0	0	0	0	0	0	0	0	0	0	0	0	0	0	0	0	1	0	0	0	0	0	0	0	0	0	0	0	0	0	0	0	0	1	0	0	0	0	0	0	0	0
Oceanobacillus	0	0	0	0	0	0	0	0	0	0	0	0	0	0	0	0	0	0	0	0	0	0	0	3	0	0	0	0	0	0	1	0	0	0	0	0	0	0	0	2	0	0	0	0	0	0	0	0	0
Ochrobactrum	0	0	0	0	0	0	0	0	0	0	0	0	0	0	0	0	0	0	0	0	0	0	0	0	0	0	0	0	0	0	0	0	0	0	0	0	0	0	0	0	0	0	0	0	0	0	0	0	0
Octadecabacter	0	0	0	0	0	0	0	0	0	0	0	0	0	0	0	0	0	0	0	0	0	0	0	1	0	0	0	0	0	0	0	0	0	0	0	0	0	0	0	0	0	0	0	0	0	0	0	0	0
Odoribacter	0	0	0	0	0	0	0	0	0	0	0	0	0	0	0	0	0	0	0	0	0	0	0	2	0	0	0	0	0	0	0	1	0	0	0	0	0	0	0	0	0	0	0	0	0	0	0	0	0
Oleiphilus	0	0	0	0	0	0	0	0	0	0	0	0	2	0	0	0	0	0	0	0	0	0	0	0	0	0	0	0	0	0	0	0	0	0	0	0	0	0	0	0	0	0	0	0	0	0	0	0	0
Opitutaceae bacterium TAV1	0	0	0	0	1	1	0	0	0	0	0	0	0	0	0	0	0	0	0	0	0	0	0	2	0	0	0	0	0	0	1	0	0	0	0	0	0	0	0	0	0	0	0	0	0	0	0	0	0
Opitutaceae bacterium TAV5	0	0	0	0	0	0	0	0	0	0	0	0	0	0	0	0	0	0	0	0	0	0	0	0	0	0	0	0	0	0	0	0	0	0	0	0	0	0	0	0	0	0	0	0	0	0	0	0	0
Opitutaceae bacterium TSB47	0	0	0	0	0	0	0	0	0	0	0	0	0	0	0	0	0	0	0	0	0	0	0	0	0	0	0	0	0	0	0	0	0	0	0	0	0	0	0	0	0	0	0	0	0	0	0	0	0
Opitutus	0	0	0	0	0	0	0	0	0	1	0	0	0	0	0	0	0	0	0	0	0	0	0	2	0	1	0	0	0	0	2	0	0	0	0	0	0	0	0	1	0	0	0	0	0	0	0	0	0
Ornatilinea	0	0	0	0	0	0	0	0	0	0	0	0	0	0	0	0	0	0	0	0	0	0	0	1	0	0	0	0	0	0	0	0	0	0	0	0	0	0	0	1	0	0	0	0	0	0	0	0	0
Ornithinibacillus	0	0	0	0	0	0	0	0	0	0	0	0	0	0	0	0	0	0	0	0	0	0	0	1	0	0	0	0	0	0	0	0	0	0	0	0	0	0	0	0	1	0	0	0	0	0	0	0	0
Ornithinimicrobium	0	0	0	0	0	0	0	0	0	0	0	0	0	0	0	0	0	0	0	0	0	0	0	0	0	0	0	0	0	0	0	0	0	0	0	0	0	0	0	0	0	0	0	0	0	0	0	0	0
Oscillochloris	0	0	0	0	0	0	0	0	0	0	0	0	0	0	0	0	0	0	0	0	0	1	0	7	0	0	0	0	0	0	0	0	0	0	0	0	0	0	0	1	2	2	0	0	0	0	0	0	0
Ottowia	0	0	0	1	1	0	1	0	0	0	0	1	1	0	0	0	0	0	0	0	0	0	0	0	0	0	0	0	0	0	0	0	0	0	0	0	0	0	0	0	0	0	0	0	0	0	0	0	0
Owenweeksia	0	0	0	0	0	0	0	0	0	0	0	0	0	0	0	0	0	0	0	0	0	0	0	0	0	0	0	0	0	0	0	0	0	0	0	0	0	0	0	0	0	0	0	0	0	0	0	0	0
Pacificimonas	0	0	0	0	2	0	0	1	0	0	0	0	0	0	0	0	0	0	1	0	0	0	0	0	0	0	0	0	0	0	0	0	0	0	0	0	0	0	0	0	0	0	0	0	0	0	0	0	0
Paeniclostridium	0	0	0	0	0	0	0	0	0	0	0	0	0	0	0	0	0	0	0	0	0	0	0	0	0	0	0	0	0	0	0	0	1	0	0	0	0	0	0	0	0	0	0	0	0	0	0	0	0
Paenirhodobacter	0	0	0	0	0	0	0	0	0	0	0	0	0	0	0	0	0	0	0	0	0	0	0	1	0	0	0	0	0	0	0	0	0	0	0	0	0	0	0	0	0	0	0	0	0	0	0	0	0
Paenisporosarcina	0	0	0	0	0	0	0	0	0	0	0	0	0	0	0	0	0	0	0	0	0	0	0	5	0	0	0	0	0	0	0	0	0	0	0	0	0	0	0	0	0	0	0	0	0	0	0	0	0
Paludibacter	0	0	0	0	0	0	0	0	0	0	0	0	0	0	0	0	0	0	0	0	0	0	0	8	0	0	0	0	0	0	0	0	0	0	0	0	0	0	0	0	0	0	0	0	0	0	0	0	0
Pannonibacter	0	0	0	0	2	0	0	0	0	0	0	0	0	0	1	0	0	0	0	0	0	0	0	1	0	0	0	0	0	0	0	1	0	0	0	0	0	0	0	0	1	0	0	0	0	0	0	0	0
Parabacteroides	0	0	0	0	0	0	0	0	0	2	0	0	0	0	0	0	0	0	0	0	0	0	0	4	0	0	0	0	0	0	0	0	1	0	0	0	0	0	0	0	0	0	0	0	0	0	0	0	0
Paraburkholderia	0	0	0	0	9	2	1	0	0	1	0	0	0	1	0	0	0	0	0	0	0	1	0	1	0	2	0	0	0	0	1	7	0	0	0	0	0	0	0	0	0	0	0	0	0	0	0	0	0
Paraclostridium	0	0	0	0	0	0	0	0	0	0	0	0	0	0	0	0	0	0	0	0	0	0	0	0	0	0	0	0	0	0	0	0	0	0	0	0	0	0	0	0	0	0	0	0	0	0	0	0	0
Paracoccus	0	0	0	1	1	0	0	0	0	0	0	0	0	0	0	0	0	0	0	0	0	2	0	3	0	0	0	0	0	0	1	0	1	0	0	0	0	0	0	0	0	0	0	1	0	0	0	0	0
Parageobacillus	0	0	0	0	0	0	0	0	0	0	0	0	0	0	0	0	0	0	0	0	0	0	0	1	0	0	0	0	0	0	0	0	0	0	0	0	0	0	0	0	0	0	0	0	0	0	0	0	0
Paramaledivibacter	0	0	0	0	0	0	0	0	0	0	0	0	0	0	0	0	0	0	0	0	0	0	0	0	0	0	0	0	0	0	0	0	0	0	0	0	0	0	0	0	1	0	0	0	0	0	0	0	0
Paramesorhizobium	0	0	0	0	2	0	0	0	0	0	0	0	0	0	0	0	0	0	0	0	0	0	0	1	0	0	0	0	0	0	0	0	0	0	0	0	0	0	0	0	1	0	0	0	0	0	0	0	0
Paraprevotella	0	0	0	0	0	0	0	0	0	0	0	0	0	0	0	0	0	0	0	0	0	0	0	0	0	0	0	0	0	0	0	0	0	0	0	0	0	0	0	0	0	0	0	0	0	0	0	0	0
Pararhizobium	0	0	0	0	0	0	0	0	0	0	0	0	0	0	0	0	0	0	0	0	0	0	0	1	0	0	0	0	0	0	0	0	0	0	0	0	0	0	0	0	0	0	0	0	0	0	0	0	0
Pararhodospirillum	0	0	0	0	1	0	0	3	0	0	0	0	1	0	0	0	0	0	0	0	0	0	0	1	0	0	0	0	0	0	0	0	0	0	0	0	0	0	0	2	0	0	0	0	0	0	0	0	0
Parvibaculum	0	0	0	0	1	0	2	1	0	1	0	0	0	0	0	0	0	0	0	0	0	0	0	0	0	0	0	0	0	0	0	1	0	0	0	0	0	0	0	0	0	0	0	0	0	0	0	0	0
Patulibacter	0	0	0	0	4	0	0	2	0	0	0	0	0	0	0	0	0	0	0	0	0	2	0	6	0	2	0	0	0	0	3	3	3	0	0	0	0	0	0	0	0	0	0	1	0	0	0	0	0
Paucisalibacillus	0	0	0	0	0	0	0	0	0	0	0	0	0	0	0	0	0	0	0	0	0	0	0	0	0	1	0	0	0	0	1	0	0	0	0	0	0	0	0	1	1	0	0	0	0	0	0	0	0
Pedobacter	0	0	0	0	0	2	0	2	2	1	0	0	0	0	0	0	0	0	0	0	0	2	0	2	0	2	0	0	0	0	1	1	0	0	0	0	0	0	0	2	0	1	0	0	0	0	0	0	0
Pelagibaca	0	0	0	0	0	0	0	0	0	0	0	0	0	0	0	0	0	0	0	0	0	0	0	0	0	0	0	0	0	0	0	0	0	0	0	0	0	0	0	0	0	0	0	0	0	0	0	0	0
Pelagibacterium	0	0	0	0	0	2	0	0	0	1	0	1	0	0	0	0	0	0	0	0	0	0	0	0	0	0	0	0	0	0	0	1	0	0	0	0	0	0	0	0	0	0	0	0	0	0	0	0	0
Pelobacter	0	0	0	0	0	0	0	0	0	0	0	0	0	0	0	0	0	0	0	0	0	0	0	2	0	0	0	0	0	0	0	0	0	0	0	0	0	0	0	0	0	0	0	0	0	0	0	0	0
Pelodictyon	0	0	0	0	0	0	0	0	0	0	0	0	0	0	0	3	0	0	0	0	0	0	0	0	0	0	0	0	0	0	0	0	0	0	0	0	0	0	0	0	0	0	0	0	0	0	0	0	0
Pelomonas	0	0	0	0	0	0	0	1	0	0	0	0	0	0	0	0	0	0	0	0	0	0	0	1	0	1	0	0	0	0	0	0	0	0	0	0	0	0	0	0	0	0	0	0	0	0	0	0	0
Pelosinus	0	0	0	0	0	0	0	0	0	0	0	0	0	0	0	0	0	0	0	0	0	0	0	3	0	0	0	0	0	0	1	0	0	0	0	0	0	0	0	0	0	0	0	0	0	0	0	0	0
Peptococcaceae bacterium CEB3	0	0	0	0	0	0	0	0	0	0	0	0	0	0	0	0	0	0	0	0	0	0	0	0	0	0	0	0	0	0	0	0	1	0	0	0	0	0	0	1	0	0	0	0	0	0	0	0	0
Peptostreptococcaceae bacterium VA2	0	0	0	0	0	0	0	0	0	0	0	0	0	0	0	0	0	0	0	0	0	0	0	0	0	0	0	0	0	0	0	0	0	0	0	0	0	0	0	0	0	0	0	0	0	0	0	0	0
Persicobacter	0	0	0	0	0	0	0	0	0	0	0	0	0	0	0	0	0	0	1	0	0	0	0	3	0	0	0	0	0	0	0	0	0	0	0	0	0	0	0	0	0	0	0	0	0	0	0	0	0
Petrimonas	0	0	0	0	0	0	0	0	0	0	0	0	1	0	0	0	0	0	0	0	0	0	0	3	0	0	0	0	0	0	0	0	0	0	0	0	0	0	0	0	0	0	0	0	0	0	0	0	0
Petrotoga	0	0	0	0	0	0	0	0	0	0	0	0	0	0	0	0	0	0	0	0	0	0	0	0	0	0	0	0	0	0	0	0	0	0	0	0	0	0	0	0	0	0	0	0	0	0	0	0	0
Phaeobacter	0	0	0	0	0	0	0	0	0	0	0	0	0	0	0	0	0	0	0	0	0	0	0	2	0	0	0	0	0	0	0	0	0	0	0	0	0	0	0	0	0	0	0	0	0	0	0	0	0
Phaeodactylibacter	0	0	0	0	0	0	0	0	0	0	0	0	0	0	0	0	0	0	0	0	0	0	0	2	0	0	0	0	0	0	0	0	0	0	0	0	0	0	0	0	0	0	0	0	0	0	0	0	0
Phaeospirillum	0	0	0	0	0	0	0	0	0	0	0	0	0	0	0	0	1	0	0	0	0	1	0	1	0	0	0	0	0	0	0	1	0	0	0	0	0	0	0	0	0	0	0	0	0	0	0	0	1
Phascolarctobacterium	0	0	0	0	0	0	0	0	0	0	0	0	0	0	0	0	0	0	0	0	0	0	0	0	0	0	0	0	0	0	0	0	0	0	0	0	0	0	0	0	0	0	0	0	0	0	0	0	0
Phenylobacterium	0	0	1	8	2	4	5	0	0	4	3	1	7	1	3	3	0	0	0	0	0	0	0	1	0	5	0	0	0	0	7	9	6	0	0	0	1	1	0	0	0	0	0	2	0	1	0	0	0
Phocaeicola	0	0	0	0	0	0	0	0	0	0	0	0	0	0	0	0	0	0	0	0	0	0	0	1	0	0	0	0	0	0	0	0	0	0	0	0	0	0	0	0	0	0	0	0	0	0	0	0	0
Phycicoccus	0	0	0	0	1	0	0	0	0	0	0	0	0	0	0	0	0	0	0	0	0	0	1	0	0	0	0	0	0	0	1	2	0	0	0	0	0	0	0	1	0	0	0	0	0	0	0	0	0
Phyllobacterium	0	0	0	0	0	0	0	0	0	0	0	0	0	0	0	0	0	0	0	0	0	0	0	0	0	0	0	0	0	0	1	1	1	0	0	0	0	0	0	0	0	0	0	0	0	0	0	0	0
Picrophilus	0	0	1	0	2	0	0	0	0	0	0	0	0	0	0	0	0	0	0	0	0	0	0	0	0	0	0	0	0	0	0	0	0	0	0	0	0	0	0	0	0	0	0	0	0	0	0	0	0
Pimelobacter	0	0	0	0	0	0	0	0	0	1	0	0	0	0	0	0	0	0	0	0	0	0	0	0	0	0	0	0	0	0	3	0	0	0	0	0	0	0	0	0	0	0	0	0	0	0	0	0	1
Piscicoccus	0	0	0	0	0	0	0	0	0	0	0	0	0	0	0	0	0	0	0	0	0	0	0	0	0	0	0	0	0	0	0	0	0	0	0	0	0	0	0	0	0	0	0	0	0	0	0	0	0
Planctomyces	0	0	0	0	0	0	0	0	0	0	0	0	0	0	0	0	0	0	0	0	0	0	0	0	0	0	0	0	0	0	0	0	0	0	0	0	0	0	0	0	0	0	0	0	0	0	0	0	0
Planktomarina	0	0	0	0	0	0	0	0	0	0	0	0	0	0	0	0	0	0	0	0	0	0	0	1	0	0	0	0	0	0	0	0	0	0	0	0	0	0	0	0	0	0	0	0	0	0	0	0	0
Planktotalea	0	0	0	0	0	0	0	0	0	0	0	0	0	0	0	0	0	0	0	0	0	0	0	0	0	0	0	0	0	0	0	0	0	0	0	0	0	0	0	0	0	0	0	0	0	0	0	0	0
Planobispora	0	0	1	0	0	0	0	0	0	0	0	0	0	0	0	0	0	0	0	0	0	0	0	0	0	0	0	0	0	0	0	0	0	0	0	0	0	0	0	1	0	0	0	0	0	0	0	0	0
Planococcus	0	0	0	0	0	0	0	0	0	0	0	0	0	0	0	0	0	0	0	0	0	0	0	2	0	0	0	0	0	0	0	0	0	0	0	0	0	0	0	0	0	0	0	0	0	0	0	0	0
Planomicrobium	0	0	0	0	0	0	0	0	0	0	0	0	0	0	0	0	0	0	0	0	0	0	0	0	0	0	0	0	0	0	0	0	0	0	0	0	0	0	0	0	0	0	0	0	0	0	0	0	0
Planomonospora	0	0	0	0	0	0	0	0	0	0	0	0	0	0	0	0	0	0	0	0	0	0	0	0	0	0	0	0	0	0	1	0	0	0	0	0	0	0	0	0	0	0	0	0	0	0	0	0	0
Pleomorphobacterium	0	0	0	0	0	0	0	0	0	0	0	0	0	0	0	0	0	0	0	0	0	0	0	0	0	0	0	0	0	0	1	0	0	0	0	0	0	0	0	0	0	1	0	0	0	0	0	0	0
Plesiocystis	0	0	0	0	1	0	0	0	0	0	1	0	0	0	0	0	0	0	0	0	0	0	0	5	0	0	0	0	0	0	0	0	0	0	0	0	0	0	0	0	0	0	0	0	0	0	0	0	0
Polaribacter	0	0	0	0	0	0	0	0	0	0	0	0	0	0	0	0	0	0	0	0	0	0	0	1	0	0	0	0	0	0	0	0	0	0	0	0	0	0	0	0	0	0	0	0	0	0	0	0	0
Polaromonas	0	0	0	1	1	0	2	1	0	4	0	1	0	0	0	0	0	0	0	0	0	0	0	1	0	1	0	0	0	0	0	1	1	0	0	0	0	0	0	0	0	0	0	0	0	0	0	0	0
Polymorphum	0	1	0	0	0	0	0	2	0	0	0	0	0	0	0	0	0	0	0	0	0	0	0	2	0	0	0	0	0	0	0	0	0	0	0	0	0	0	0	0	0	0	0	0	0	0	0	0	0
Polynucleobacter	0	0	0	0	3	0	0	1	0	0	0	0	0	0	0	0	0	0	0	0	0	0	0	0	0	0	0	0	0	0	0	0	1	0	0	0	0	0	0	2	0	0	0	1	0	1	0	0	0
Pontibacillus	0	0	0	0	0	0	0	0	0	0	0	0	0	0	0	0	0	0	0	0	0	0	0	1	0	0	0	0	0	0	0	0	0	0	0	0	0	0	0	0	1	0	0	0	0	1	0	0	0
Pontibacter	0	0	0	0	0	0	0	0	0	3	0	0	0	0	0	0	0	1	2	0	0	0	1	16	0	0	0	0	0	0	1	0	1	0	0	0	0	0	0	1	1	0	0	0	0	0	0	0	1
Ponticaulis	0	0	0	0	3	0	0	0	0	0	0	0	0	0	0	0	0	0	0	0	0	0	0	0	0	0	0	0	0	0	0	0	0	0	0	0	0	0	0	0	0	0	0	0	0	0	0	0	0
Ponticoccus	0	0	0	0	0	0	0	0	0	0	0	0	0	0	0	0	0	0	0	0	0	0	0	0	0	0	0	0	0	0	0	0	0	0	0	0	0	0	0	1	0	0	0	0	0	0	0	0	0
Porphyrobacter	0	0	0	0	2	0	2	0	0	0	0	0	0	0	0	0	0	0	0	0	0	0	0	2	0	0	0	0	0	0	0	0	0	0	0	0	0	0	0	0	0	0	0	0	0	0	0	0	0
Porphyromonadaceae bacterium COT-184 OH4590	0	0	0	0	0	0	0	0	0	0	0	0	0	0	0	0	0	0	0	0	0	0	0	1	0	0	0	0	0	0	0	0	0	0	0	0	0	0	0	0	0	0	0	0	0	0	0	0	0
Porphyromonadaceae bacterium FC4	0	0	0	0	0	0	0	0	0	0	0	0	0	0	0	0	0	0	0	0	0	0	0	1	0	0	0	0	0	0	0	0	0	0	0	0	0	0	0	0	0	0	0	0	0	0	0	0	0
Porphyromonadaceae bacterium H1	0	0	0	0	0	0	0	0	0	0	0	0	0	0	0	0	0	0	0	0	0	0	0	5	0	0	0	0	0	0	0	0	0	0	0	0	0	0	0	0	0	0	0	0	0	0	0	0	0
Porphyromonas	0	1	0	0	0	0	1	0	0	0	0	0	0	0	0	0	0	0	0	0	0	0	0	16	0	0	0	0	0	1	0	0	0	0	0	0	0	0	0	0	0	0	0	0	0	0	0	0	0
Porticoccus	0	0	0	0	0	0	0	0	0	0	0	0	0	0	0	0	0	0	0	0	0	0	0	4	0	0	0	0	0	0	0	0	0	0	0	0	0	0	0	0	0	0	0	0	0	0	0	0	0
Prauserella	0	0	0	0	0	0	0	0	0	0	0	0	0	0	0	0	0	0	0	0	0	1	0	0	0	0	0	0	0	0	0	0	0	0	0	0	0	0	0	0	0	0	0	0	0	0	0	0	0
Prevotella	0	0	0	0	0	0	0	0	0	0	0	0	0	0	0	0	0	0	0	0	0	0	0	7	0	0	0	0	0	0	0	0	0	0	0	0	0	0	0	0	0	0	0	0	0	0	0	0	0
Prevotellaceae bacterium HUN156	0	0	0	0	0	0	0	0	0	0	0	0	0	0	0	0	0	0	0	0	0	0	0	0	0	0	0	0	0	0	0	0	0	0	0	0	0	0	0	0	0	0	0	0	0	0	0	0	0
Prolixibacter	0	0	0	0	0	0	0	0	0	0	0	0	0	0	0	0	0	0	0	0	0	0	0	15	0	0	0	0	0	0	0	0	0	0	0	0	0	0	0	0	0	0	0	0	0	0	0	0	0
Propionibacteriaceae bacterium P6A17	0	0	0	0	0	0	0	0	0	0	0	0	0	0	0	0	0	0	0	0	0	0	0	1	0	0	0	0	0	0	0	0	0	0	0	0	0	0	0	0	0	0	0	0	0	0	0	0	0
Propionibacterium	0	0	0	0	0	0	0	0	0	0	0	0	0	0	0	0	0	0	0	0	0	0	0	0	0	0	0	0	0	0	0	0	0	0	0	0	0	0	0	0	0	0	0	0	0	0	0	0	0
Propionicicella	0	0	0	0	0	0	0	1	0	0	0	0	0	0	0	0	0	0	0	0	0	0	0	1	0	0	0	0	0	0	0	0	1	0	0	0	0	0	0	0	0	0	0	0	0	0	0	0	0
Propionimicrobium	0	0	0	0	3	0	0	0	0	0	0	0	0	0	0	0	0	0	0	0	0	0	0	0	0	0	0	0	0	0	0	0	0	0	0	0	0	0	0	0	0	0	0	0	0	0	0	0	0
Propionispira	0	0	0	0	0	0	0	0	0	0	0	0	0	0	0	0	0	0	0	0	0	0	0	0	0	0	0	0	0	0	0	0	0	0	0	0	0	0	0	0	0	0	0	0	0	0	0	0	0
Propionispora	0	0	0	0	0	0	0	0	0	0	1	0	0	0	0	0	0	0	0	0	0	0	0	1	0	0	0	0	0	0	0	0	0	0	0	0	0	0	0	3	0	0	0	0	0	0	0	0	0
Prosthecochloris	0	0	0	0	0	0	0	0	0	0	0	0	0	0	0	0	0	0	0	0	0	0	0	0	0	0	0	0	0	0	0	0	0	0	0	0	0	0	0	0	0	0	0	0	0	0	0	0	0
Prosthecomicrobium	0	0	0	3	0	2	0	0	0	0	0	0	0	0	0	0	0	0	0	0	0	0	0	0	0	2	0	0	0	0	1	0	0	0	0	0	0	0	0	0	0	0	0	0	1	0	0	0	0
Proteiniborus	0	0	0	0	0	0	0	0	0	0	0	0	0	0	0	0	0	0	0	0	0	0	0	0	0	0	0	0	0	0	0	0	0	0	0	0	0	0	0	0	0	0	0	0	0	0	0	0	0
Proteiniphilum	0	0	0	0	0	0	0	0	0	0	0	0	0	0	0	0	0	0	0	0	0	0	0	4	0	0	0	0	0	0	0	0	0	0	0	0	0	0	0	0	0	0	0	0	0	0	0	0	0
Proteocatella	0	0	0	0	0	0	0	0	0	0	0	0	0	0	0	0	0	0	0	0	0	0	0	0	0	0	0	0	0	0	0	0	0	0	0	0	0	0	0	0	0	0	0	0	0	0	0	0	0
Pseudacidovorax	0	0	0	0	0	0	0	0	0	2	0	0	0	0	0	0	0	0	0	0	0	0	0	0	1	0	0	0	0	0	0	0	0	0	0	0	0	0	0	0	0	0	0	0	0	0	0	0	0
Pseudaminobacter	0	0	0	0	0	2	0	1	0	0	0	0	0	0	0	0	0	0	0	0	0	1	0	0	0	0	0	0	0	0	1	0	0	0	0	0	0	0	0	1	0	0	0	0	0	0	1	0	0
Pseudodonghicola	0	0	0	0	0	0	0	0	0	0	0	0	0	0	0	0	0	0	0	0	0	0	0	1	0	0	0	0	0	0	0	0	0	0	0	0	0	0	0	0	0	0	0	0	0	0	0	0	0
Pseudohaliea	0	0	3	1	0	0	0	0	0	0	0	0	0	0	0	0	0	0	0	0	0	0	0	1	0	0	0	0	0	0	0	0	0	0	0	0	0	0	0	0	0	0	0	0	0	0	0	0	0
Pseudolabrys	0	4	5	3	0	12	3	3	0	1	0	1	2	1	3	0	0	0	0	0	0	9	0	12	0	1	0	0	0	0	2	4	6	0	0	0	2	1	0	4	0	0	1	1	0	1	0	2	0
Pseudonocardia	0	2	3	0	1	0	3	0	2	1	1	3	2	0	0	0	0	0	1	0	0	2	2	4	0	22	1	0	0	0	17	7	12	0	0	0	0	0	1	1	1	0	0	0	1	0	0	0	0
Pseudooceanicola	0	0	0	0	0	0	0	0	0	0	0	0	0	0	0	0	0	0	0	0	0	0	0	1	0	0	0	0	0	0	0	0	0	0	0	0	0	0	0	0	0	0	0	0	0	0	0	0	0
Pseudopelagicola	0	0	0	0	0	0	0	0	0	0	0	0	0	0	0	0	0	0	0	0	0	0	0	0	0	0	0	0	0	0	0	0	0	0	0	0	0	0	0	0	0	0	0	0	0	0	0	0	0
Pseudophaeobacter	0	0	0	0	0	0	0	0	0	0	0	0	0	0	0	0	0	0	0	0	0	0	0	0	0	0	0	0	0	0	0	0	0	0	0	0	0	0	0	0	0	0	0	0	0	0	0	0	0
Pseudopropionibacterium	0	0	0	0	0	0	0	0	0	0	0	0	0	0	0	0	0	0	0	0	0	0	0	0	0	0	0	0	0	0	0	0	0	0	0	0	0	0	0	0	0	0	0	0	0	0	0	0	0
Pseudorhizobium	0	0	0	0	0	0	0	0	0	0	0	0	0	0	0	0	0	0	0	0	0	0	0	0	0	0	0	0	0	0	0	0	0	0	0	0	0	0	0	0	0	0	0	0	0	0	0	0	0
Pseudorhodobacter	0	0	0	0	0	1	0	0	0	0	0	0	0	0	0	0	0	0	0	0	0	0	0	0	0	0	0	0	0	0	0	0	0	0	0	0	0	0	0	0	0	0	0	0	0	0	0	0	0
Pseudorhodoferax	0	0	0	0	0	0	0	0	0	1	0	0	0	0	0	0	0	0	0	0	0	0	0	0	0	0	0	0	0	0	0	0	0	0	0	0	0	0	0	0	0	0	0	0	0	0	0	0	0
Pseudoruegeria	0	0	0	0	0	0	0	0	0	0	0	0	0	0	0	0	0	0	0	0	0	0	0	5	0	0	0	0	0	0	2	0	0	0	0	0	0	0	0	5	1	0	0	0	0	1	0	0	0
Pseudothermotoga	0	0	0	0	0	0	0	0	0	0	0	0	0	1	0	0	0	0	0	0	0	0	0	0	0	0	0	0	0	0	1	0	0	0	0	0	0	0	0	0	0	0	0	0	0	0	0	0	0
Pseudovibrio	0	0	0	0	3	0	0	0	0	0	0	0	0	0	0	1	0	0	0	0	0	1	0	1	0	1	0	0	0	0	1	1	0	0	0	0	0	0	0	0	0	0	0	0	0	0	0	1	1
Pseudoxanthobacter	0	1	0	1	4	1	0	0	0	0	0	0	0	0	0	1	0	0	0	1	0	0	0	0	0	0	0	0	0	0	0	2	1	0	0	0	0	0	0	0	0	1	0	0	0	0	0	1	0
Pseudoxanthomonas	0	0	0	0	0	0	0	0	0	0	0	0	0	0	0	0	0	0	0	0	0	0	0	0	0	0	0	0	0	0	0	0	0	0	0	0	0	0	0	0	0	0	0	0	0	0	0	0	0
Psychrobacillus	0	0	0	0	0	0	0	0	0	2	0	0	0	0	0	0	0	0	0	0	0	0	0	0	0	0	0	0	0	0	0	0	0	0	0	0	0	0	0	0	0	0	0	0	0	0	0	0	0
Psychroflexus	0	0	1	0	0	3	2	0	0	1	0	0	0	2	0	0	0	0	0	0	0	0	0	2	0	0	0	0	0	0	3	2	0	0	0	0	0	0	0	0	0	0	0	0	0	0	0	0	0
Psychroserpens	0	0	0	0	0	0	0	0	0	0	0	0	0	0	0	0	0	0	0	0	0	0	0	0	0	0	0	0	0	0	0	0	0	0	0	0	0	0	0	0	0	0	0	0	0	0	0	0	0
Pyramidobacter	0	0	0	0	0	0	0	0	0	0	0	0	0	0	0	0	0	0	0	0	0	0	0	0	0	0	0	0	0	0	0	0	0	0	0	0	0	0	0	0	0	0	0	0	0	0	0	0	0
Pyrinomonas	0	0	0	6	0	1	0	1	0	0	0	0	1	4	0	0	0	0	0	0	0	3	0	2	0	11	0	0	0	0	3	2	0	0	0	0	0	1	0	5	10	1	0	0	0	1	0	0	0
Pyrococcus	0	0	0	0	0	0	0	0	0	0	0	0	0	0	0	0	0	0	0	0	0	0	0	0	0	0	0	0	0	0	0	0	0	0	0	0	0	0	0	0	0	0	0	0	0	0	0	0	0
Ralstonia	0	0	0	0	0	0	0	0	0	0	0	0	0	0	0	0	0	0	0	0	0	0	0	0	0	0	0	0	0	0	0	0	0	0	0	0	0	0	0	0	1	0	0	0	0	0	0	0	0
Ramlibacter	0	0	0	0	0	0	0	0	0	0	0	0	0	0	0	0	0	0	0	0	0	0	0	0	0	0	0	0	0	0	2	1	1	0	0	0	0	0	0	0	1	0	0	0	0	0	0	0	0
Reichenbachiella	0	0	0	0	0	1	0	0	0	0	0	0	0	0	0	0	0	0	0	0	0	0	0	0	0	0	0	0	0	0	0	1	0	0	0	0	0	0	0	0	0	0	0	0	0	0	0	0	0
Reyranella	0	0	0	0	3	4	1	1	0	1	0	1	0	0	3	0	0	0	0	0	0	1	0	1	0	0	0	0	0	0	0	0	1	0	0	0	0	0	0	0	3	0	0	0	0	0	1	0	0
Rhizobacter	0	0	0	1	0	5	1	0	0	0	0	0	0	0	0	1	0	0	0	0	0	0	0	0	0	2	0	0	0	0	1	6	1	0	0	0	0	0	0	0	0	0	0	0	0	0	0	0	0
Rhizobiales bacterium CCH10-E5	0	0	0	0	0	0	0	0	0	0	0	0	0	0	0	0	0	0	0	0	0	0	0	0	0	0	0	0	0	0	0	0	0	0	0	0	0	0	0	0	0	0	0	0	0	0	0	0	0
Rhizobiales bacterium CCH3-A5	0	0	0	0	0	0	0	0	0	0	0	0	0	0	0	0	0	0	0	2	0	1	0	0	0	0	0	0	0	0	1	0	1	0	0	0	0	0	0	0	0	0	0	0	0	0	0	1	0
Rhizobiales bacterium HL-109	0	0	3	0	0	0	0	0	0	3	0	0	0	2	0	0	0	0	0	0	0	0	0	2	0	0	0	0	0	0	0	1	1	0	0	0	0	0	0	0	0	0	0	0	0	0	0	0	0
Rhizobiales bacterium MIMtkB18	0	0	0	0	0	0	0	0	0	0	0	0	0	0	0	0	0	0	0	0	0	0	0	1	0	0	0	0	0	0	0	0	0	0	0	0	0	0	0	0	0	0	0	0	0	1	0	0	0
Rhizobiales bacterium YIM 77505	2	0	1	0	1	3	0	2	1	0	0	0	0	0	0	4	0	0	1	0	0	1	0	0	0	1	0	0	0	0	3	3	1	0	0	0	0	0	0	0	0	1	0	0	0	0	0	0	0
Rhizobium	0	0	1	1	1	2	0	0	0	0	0	0	0	0	2	2	1	0	1	0	0	0	0	5	1	2	0	0	0	0	2	0	3	0	0	1	0	0	0	1	2	0	0	0	0	1	0	0	0
Rhodanobacter	0	0	0	0	0	0	0	0	0	0	0	0	0	0	0	0	0	0	0	0	0	0	0	0	0	0	0	0	0	0	0	0	0	0	0	0	0	0	0	0	0	0	0	0	0	0	0	0	0
Rhodobaca	0	0	0	0	0	0	0	0	0	0	0	0	0	0	0	0	0	0	0	0	0	0	0	0	0	1	0	0	0	0	0	0	0	0	0	0	0	0	0	0	0	0	0	0	0	0	0	0	0
Rhodobacter	0	0	0	0	1	0	0	3	0	0	0	0	0	0	0	0	0	0	0	0	0	0	0	6	0	0	0	0	0	0	0	1	1	0	0	0	0	0	0	0	1	0	0	0	0	0	0	0	0
Rhodobacteraceae bacterium EhC02	0	0	0	0	0	0	0	0	0	0	0	0	0	0	0	0	0	0	0	0	0	0	0	0	0	0	0	0	0	0	0	0	0	0	0	0	0	0	0	0	0	0	0	0	0	0	0	0	0
Rhodobacteraceae bacterium HIMB11	0	0	0	0	0	0	0	0	0	0	0	0	0	0	0	0	0	0	0	0	0	0	0	1	0	0	0	0	0	0	0	0	0	0	0	0	0	0	0	0	0	0	0	0	0	0	0	0	0
Rhodobacteraceae bacterium HL-91	0	0	0	0	0	0	0	0	0	0	0	0	0	0	0	0	0	0	0	0	0	0	0	0	0	0	0	0	0	0	0	0	0	0	0	0	0	0	0	0	0	0	0	0	0	0	0	0	0
Rhodobacteraceae bacterium HTCC2083	0	0	0	0	0	0	0	0	0	0	0	0	0	0	0	0	0	0	0	0	0	0	0	0	0	0	0	0	0	0	0	0	0	0	0	0	0	0	0	0	0	0	0	0	0	0	0	0	0
Rhodobacteraceae bacterium HTCC2150	0	0	0	0	0	0	0	0	0	0	0	0	0	0	0	0	0	0	0	0	0	0	0	1	0	0	0	0	0	0	0	0	0	0	0	0	0	0	0	0	0	0	0	0	0	0	0	0	0
Rhodobacteraceae bacterium KLH11	0	0	0	0	0	0	0	0	0	0	0	0	0	0	0	0	0	0	0	0	0	0	0	0	0	0	0	0	0	0	0	0	0	0	0	0	0	0	0	0	0	0	0	0	0	0	0	0	0
Rhodobacteraceae bacterium O3.65	0	0	0	1	0	0	0	0	0	0	0	0	0	0	0	0	0	0	0	0	0	0	0	1	0	0	0	0	0	0	0	0	0	0	0	0	0	0	0	0	0	0	0	1	0	0	0	0	0
Rhodobacterales bacterium HTCC2255	0	0	0	0	0	0	0	0	0	0	0	0	0	0	0	0	0	0	0	0	0	0	0	1	0	0	0	0	0	0	0	0	1	0	0	0	0	0	0	0	0	0	0	0	0	0	0	0	0
Rhodococcus	0	2	1	1	0	1	0	0	0	1	0	0	0	1	0	0	0	0	1	0	0	1	1	4	0	1	0	0	0	0	3	6	3	0	0	1	0	0	0	0	1	0	0	0	0	0	0	0	0
Rhodocyclaceae bacterium Paddy-1	0	0	0	1	0	0	1	0	1	1	0	0	0	0	0	0	0	0	0	0	0	0	0	0	0	0	0	0	0	0	0	0	0	0	0	0	0	0	0	0	0	0	0	0	0	0	0	0	0
Rhodomicrobium	0	0	1	0	0	1	0	0	0	0	0	0	0	0	0	0	0	0	0	0	0	0	0	1	0	0	0	0	0	0	0	0	0	0	0	0	0	0	0	0	0	0	0	0	0	0	0	0	0
Rhodonellum	0	0	0	0	0	0	0	0	0	0	0	0	0	0	0	0	0	0	0	0	0	0	0	3	0	0	0	0	0	0	0	0	0	0	0	0	0	0	0	0	0	0	0	0	0	0	1	0	0
Rhodopirellula	0	0	2	3	0	1	2	1	3	0	0	0	3	1	0	2	0	0	0	0	0	4	0	11	0	1	1	0	0	0	1	2	2	0	0	0	0	0	0	6	1	0	0	2	1	1	1	1	0
Rhodoplanes	0	3	0	6	2	7	4	3	0	3	1	3	4	3	0	4	0	0	0	0	0	10	0	5	0	7	1	0	0	0	8	11	11	0	0	0	0	0	1	2	0	4	1	1	0	0	0	2	0
Rhodopseudomonas	2	5	10	1	0	10	1	2	1	5	1	7	20	7	4	0	0	0	0	0	0	3	0	4	0	9	0	0	0	0	9	7	9	0	0	0	0	0	0	0	2	3	2	2	0	0	1	0	0
Rhodospirillaceae bacterium CCH5-H10	0	0	0	2	2	3	1	0	0	0	1	0	0	0	0	0	0	0	0	0	0	1	0	1	0	0	0	0	0	0	3	0	2	0	0	0	0	0	0	0	1	0	0	0	0	0	0	0	0
Rhodospirillales bacterium URHD0088	0	4	1	0	3	2	1	2	0	1	1	6	6	0	4	0	0	0	0	0	0	3	0	1	0	2	0	0	0	0	2	9	6	0	0	0	0	0	0	0	0	0	0	0	0	0	0	1	0
Rhodospirillum	0	1	3	1	0	3	0	3	0	0	1	0	1	1	5	0	0	0	0	0	0	0	0	2	0	2	0	0	0	0	2	1	0	0	0	0	0	0	0	1	0	0	0	0	1	0	0	0	1
Rhodothermaceae bacterium RA	0	0	0	0	0	0	0	0	0	0	0	0	0	0	0	0	0	0	0	0	0	0	0	1	0	0	0	0	0	0	0	1	0	0	0	0	0	0	0	0	0	0	0	0	0	0	2	0	0
Rhodovibrio	0	0	0	0	0	0	0	0	0	1	0	0	0	0	0	0	0	0	0	0	0	0	0	0	0	0	0	0	0	0	0	0	0	0	0	0	0	0	0	0	0	0	0	0	0	0	0	0	0
Rhodovulum	2	0	0	4	0	3	3	2	0	0	0	1	3	0	6	1	0	0	0	0	0	2	0	0	0	10	0	0	0	0	5	3	9	0	0	0	1	0	0	2	1	2	0	1	0	0	1	0	0
Rikenella	0	0	0	0	0	0	0	0	0	0	0	0	0	0	0	0	0	0	0	0	0	0	0	15	0	0	0	0	0	0	0	0	0	0	0	0	0	0	0	0	0	0	0	0	0	0	0	0	0
Risungbinella	0	0	0	0	0	1	0	0	0	0	0	0	0	0	0	0	0	0	0	0	0	1	0	3	0	1	0	0	0	0	1	0	0	0	0	0	0	0	0	0	0	0	0	0	0	0	0	0	0
Robiginitalea	0	0	0	0	0	0	0	0	0	0	0	0	0	0	0	0	0	0	0	0	0	2	0	0	0	0	0	0	0	0	0	0	0	0	0	0	0	0	0	0	0	0	0	0	0	0	0	0	0
Robiginitomaculum	0	0	0	0	0	0	0	0	0	0	0	0	0	0	0	0	0	0	0	0	0	0	0	2	0	0	0	0	0	0	0	0	0	0	0	0	0	0	0	0	0	0	0	0	0	0	0	0	0
Romboutsia	0	0	0	0	0	0	0	0	0	0	0	0	0	0	0	0	0	0	0	0	0	0	0	0	0	0	0	0	0	0	0	0	0	0	0	0	0	0	0	0	0	0	0	0	0	0	0	0	0
Roseateles	0	0	0	0	0	0	0	0	0	0	0	0	0	0	0	0	0	0	0	0	0	0	0	0	0	0	0	0	0	0	0	0	0	0	0	0	0	0	0	0	0	0	0	0	0	0	0	0	0
Roseibium	0	0	0	0	0	0	0	2	0	0	0	0	0	0	1	0	0	0	0	0	0	0	0	1	0	0	0	0	0	0	0	0	0	0	0	0	0	0	0	0	0	0	0	0	0	0	0	0	0
Roseiflexus	0	0	4	0	1	1	0	2	2	0	0	0	8	3	0	6	0	0	0	0	0	3	0	19	0	0	0	0	0	0	2	0	1	0	0	0	0	0	0	4	2	0	1	0	0	1	0	0	1
Roseinatronobacter	0	0	0	0	0	0	0	0	0	0	0	0	0	0	0	0	0	0	0	0	0	0	0	0	0	0	0	0	0	0	0	1	0	0	0	0	0	0	0	0	0	0	0	0	0	0	0	0	0
Roseivirga	0	0	0	2	0	0	2	0	0	0	0	0	0	0	0	0	0	0	0	0	0	0	0	2	0	0	0	0	0	0	0	0	1	0	0	0	0	0	0	0	0	0	0	0	0	0	0	0	0
Roseivivax	0	0	0	0	0	0	0	0	0	0	0	0	0	0	0	0	0	0	0	0	0	0	0	0	0	0	0	0	0	0	0	0	0	0	0	0	0	0	0	0	0	0	0	0	0	0	0	0	0
Roseobacter	0	0	0	0	0	0	0	0	0	0	0	0	0	0	0	0	0	0	0	0	0	0	0	2	0	0	0	0	0	0	0	0	0	0	0	0	0	0	0	0	0	0	0	0	0	0	0	0	0
Roseovarius	0	0	0	0	3	0	1	0	0	0	0	0	0	0	0	0	0	0	0	0	0	0	0	1	0	2	1	0	0	0	0	0	1	0	0	0	0	0	0	1	1	0	0	0	0	0	0	0	0
Rubellimicrobium	0	1	5	3	2	1	4	0	0	1	2	1	5	4	0	1	0	0	0	0	1	0	0	2	0	4	2	0	0	0	2	4	3	1	0	0	0	0	0	0	0	0	0	1	0	0	0	0	0
Rubeoparvulum	0	0	0	0	1	0	0	1	0	0	0	0	0	0	0	0	0	0	0	0	0	0	0	0	0	0	0	0	0	0	0	0	0	0	0	0	0	0	0	1	0	0	0	0	0	0	0	0	0
Rubripirellula	0	0	0	0	0	0	0	0	0	0	0	0	0	0	0	0	0	0	0	0	0	3	0	2	0	2	1	0	0	0	1	0	0	0	0	0	0	0	0	0	0	0	2	1	0	1	0	0	1
Rubrivivax	0	0	0	3	0	3	0	0	0	0	0	0	0	0	0	0	0	0	0	0	0	1	0	0	0	0	0	0	0	0	0	0	0	0	0	0	0	0	0	0	0	0	0	0	0	0	0	0	0
Rubrobacter	0	0	0	1	0	3	0	0	1	0	0	0	3	1	0	0	0	0	10	0	0	3	0	0	0	2	0	0	0	0	3	2	2	0	0	0	0	1	0	3	2	1	1	1	0	0	1	0	0
Rudanella	0	0	0	0	0	0	0	0	0	0	0	0	0	0	0	0	0	0	0	0	0	0	0	1	0	0	0	0	0	0	0	0	0	0	0	0	0	0	0	0	0	0	0	0	0	0	0	0	0
Ruegeria	0	0	0	0	0	0	0	0	0	0	0	0	0	0	0	0	0	0	0	0	0	0	0	1	0	0	0	0	0	0	0	1	0	0	0	0	0	0	0	0	0	0	0	0	0	0	0	0	0
Rufibacter	0	0	0	0	0	0	0	0	0	0	0	0	0	0	0	0	0	0	0	0	0	0	0	2	0	0	0	0	0	0	0	0	0	0	0	0	0	0	0	1	0	0	0	0	0	0	0	0	0
Runella	0	0	0	0	0	1	0	0	0	0	0	0	0	0	0	0	0	0	0	0	0	0	0	5	0	0	0	0	0	0	0	0	0	0	0	0	0	0	0	0	0	0	0	0	0	0	0	0	0
Saccharicrinis	0	0	0	0	0	0	0	0	0	0	0	0	0	0	0	0	0	0	0	0	0	0	0	16	0	0	0	0	0	0	0	0	1	0	0	0	0	0	0	0	0	0	0	0	0	0	0	0	0
Saccharomonospora	1	3	0	0	0	0	1	1	0	0	0	0	1	0	0	0	0	0	0	0	0	0	1	0	0	1	0	0	0	0	2	0	0	0	0	0	0	0	0	0	0	0	0	0	0	0	0	1	0
Saccharopolyspora	0	0	0	0	0	1	0	0	0	0	1	0	1	0	0	0	0	0	0	0	0	0	0	1	0	0	0	0	2	0	1	1	0	0	0	0	0	0	0	0	0	0	1	0	0	0	0	0	0
Saccharothrix	2	0	0	0	0	0	0	0	0	0	0	0	1	0	0	0	1	0	0	0	0	1	0	0	0	1	0	0	0	0	0	2	1	0	0	0	0	0	0	0	0	0	0	0	0	0	1	0	1
Sagittula	0	0	0	0	0	0	0	0	0	0	0	0	0	0	0	0	0	0	0	0	0	0	0	0	0	0	0	0	0	0	0	0	0	0	0	0	0	0	0	0	0	0	0	0	0	0	0	0	0
Salegentibacter	0	0	0	0	0	0	0	0	0	0	0	0	0	0	0	0	0	0	0	0	0	0	0	0	0	0	0	0	0	0	0	0	0	0	0	0	0	0	0	0	0	0	0	0	0	0	0	0	0
Salimicrobium	0	0	0	0	0	0	0	0	0	0	0	0	0	0	0	0	0	0	0	0	0	2	0	2	0	1	0	0	0	0	0	0	0	0	0	0	0	0	0	0	0	0	0	0	0	0	0	0	0
Salinarchaeum	0	0	0	0	0	0	0	0	0	0	0	0	0	0	0	0	0	0	0	0	0	0	0	0	0	0	0	0	0	0	0	0	0	0	0	0	0	0	0	1	0	0	0	0	0	0	0	0	0
Salinarimonas	0	5	0	1	0	0	0	0	1	1	0	0	0	0	0	0	0	0	1	0	0	0	0	1	0	0	0	0	0	0	0	1	1	0	0	0	0	0	0	0	0	0	0	0	0	0	0	0	0
Salinibacter	0	0	0	0	0	0	0	0	0	0	0	0	0	0	2	0	0	0	0	0	0	0	0	1	0	0	0	0	0	0	0	0	0	0	0	0	0	0	0	0	0	0	0	0	0	0	0	0	0
Salinimicrobium	0	0	0	0	0	0	0	0	0	0	0	0	0	0	0	0	0	0	0	0	0	0	0	3	0	0	0	0	0	0	0	0	0	0	0	0	0	0	0	0	0	0	0	0	0	0	0	0	0
Salinispora	0	0	0	0	0	0	0	0	1	0	0	0	0	0	0	0	0	0	0	0	0	0	0	0	0	0	0	0	0	0	0	0	0	0	0	0	0	0	0	1	0	0	0	0	0	0	0	0	0
Salipiger	0	0	0	0	0	0	0	0	0	0	0	0	0	0	0	0	0	0	0	0	0	0	0	1	0	0	0	0	0	0	0	0	0	0	0	0	0	0	0	0	0	0	0	0	0	0	0	0	0
Salisaeta	0	0	0	0	0	0	0	0	0	6	0	0	0	0	0	0	0	0	0	0	0	0	0	0	0	0	0	0	0	0	0	0	0	0	0	0	0	0	0	0	0	0	0	0	0	0	0	0	0
Salsuginibacillus	0	0	0	0	0	0	0	0	0	0	0	0	0	0	0	0	0	0	0	0	0	0	0	1	0	0	0	0	0	0	0	0	0	0	0	0	0	0	0	0	0	0	0	0	0	0	0	0	0
Sandaracinus	0	0	0	2	0	0	0	1	0	0	0	0	0	0	0	0	0	0	0	0	0	0	0	3	0	0	0	0	0	0	0	0	1	0	0	0	0	0	0	1	1	0	0	0	0	0	0	0	0
Sandarakinorhabdus	0	0	0	0	1	0	1	0	0	1	0	0	0	0	0	1	0	0	1	0	0	0	0	1	0	0	0	0	0	0	2	0	1	0	0	0	0	0	0	0	0	0	0	0	0	0	0	0	0
Saprospira	0	0	0	0	0	0	0	0	0	0	0	0	0	0	0	0	0	0	0	0	0	0	0	2	0	0	0	0	0	0	0	0	0	0	0	0	0	0	0	0	1	0	0	0	0	0	0	0	0
SAR116 cluster alpha proteobacterium HIMB100	0	0	0	0	0	0	0	0	0	0	0	0	0	0	0	0	0	0	0	0	0	0	0	0	0	0	0	0	0	0	0	0	0	0	0	0	0	0	0	0	1	0	0	0	0	0	0	0	0
Schleiferia	0	0	0	0	0	0	0	0	0	0	0	0	0	0	0	0	0	0	0	0	0	0	0	0	0	0	0	0	0	0	0	0	0	0	0	0	0	0	0	0	0	0	0	0	0	0	0	0	0
Schlesneria	0	0	0	0	0	0	0	0	0	0	0	0	0	0	0	0	0	0	0	0	0	0	0	0	0	0	0	0	0	0	0	0	0	0	0	0	0	0	0	1	0	0	0	0	0	0	0	0	0
Schwartzia	0	0	0	0	0	0	0	0	0	0	0	0	0	0	0	0	0	0	0	0	0	0	0	0	0	0	0	0	0	0	0	0	0	0	0	0	0	0	0	0	0	0	0	0	0	0	0	0	0
Sciscionella	0	0	0	1	0	0	0	0	0	0	0	0	0	0	0	0	0	0	0	0	0	0	0	1	0	1	0	0	0	0	0	0	0	0	0	0	0	0	0	0	0	0	0	0	0	0	0	0	0
Sedimentibacter	0	0	0	0	0	0	0	0	0	0	0	0	0	0	0	0	0	0	0	0	0	0	0	0	0	0	0	0	0	0	0	0	0	0	0	0	0	0	0	0	0	0	0	0	0	0	0	0	0
Sedimenticola	0	0	0	0	0	0	0	3	0	0	0	0	0	0	0	0	0	0	0	0	0	0	0	4	0	0	0	0	0	0	0	0	0	0	0	0	0	0	0	1	2	0	0	0	0	0	0	0	0
Sedimentitalea	0	0	0	0	0	0	0	0	0	0	0	0	0	0	0	0	0	0	0	0	0	0	0	2	0	0	0	0	0	0	0	0	0	0	0	0	0	0	0	0	0	0	0	0	0	0	0	0	0
Sediminibacillus	0	0	0	0	0	0	0	0	0	0	0	0	0	0	0	0	0	0	0	0	0	0	0	0	0	0	0	0	0	0	0	0	0	0	0	0	0	0	0	0	0	0	0	0	0	0	0	0	0
Sediminibacter	0	0	0	0	0	0	0	0	0	0	0	0	0	0	0	0	0	0	0	0	0	0	0	0	0	0	0	0	0	0	0	0	0	0	0	0	0	0	0	0	0	0	0	0	0	0	0	0	0
Sediminibacterium	3	0	0	0	0	0	0	0	0	0	0	0	1	0	0	0	0	0	0	0	0	0	0	0	0	0	0	0	0	0	1	0	0	0	0	0	0	0	0	0	0	0	0	0	0	0	0	0	0
Segetibacter	0	0	0	0	0	1	0	0	0	0	0	0	0	0	0	0	0	0	0	0	0	0	0	0	0	0	0	0	0	0	0	0	0	0	0	0	0	0	0	0	0	0	0	0	0	0	0	0	0
Selenomonas	0	0	0	0	0	0	0	0	0	0	0	0	0	1	0	0	0	0	0	0	0	0	0	6	0	0	0	0	0	0	0	0	0	0	0	0	0	0	0	0	0	1	1	0	1	0	0	0	0
Serinicoccus	0	0	0	0	0	0	0	0	0	0	0	0	0	0	0	0	0	0	1	0	0	0	0	4	0	0	0	0	0	0	0	0	0	0	0	0	0	0	0	0	0	0	0	0	0	0	0	0	0
Shigella	0	0	0	0	0	0	0	0	0	0	0	0	0	0	0	0	0	0	0	0	0	0	0	1	0	0	0	0	0	0	0	0	0	0	0	0	0	0	0	0	0	0	0	0	0	0	0	0	0
Shimia	0	0	0	0	0	0	0	0	0	0	0	0	0	0	0	0	0	0	0	0	0	0	0	1	0	0	0	0	0	0	0	0	0	0	0	0	0	0	0	0	0	0	0	0	0	0	0	0	0
Shinella	0	0	0	0	0	0	0	0	0	0	0	0	0	0	0	0	0	0	0	0	0	0	0	1	0	0	0	0	0	0	0	0	0	0	0	0	0	0	0	0	0	0	0	0	0	0	0	0	0
Siansivirga	0	0	0	0	0	0	0	0	0	0	0	0	0	0	0	0	0	0	0	0	0	0	0	3	0	0	0	0	0	0	0	0	0	0	0	0	0	0	0	0	0	0	0	0	0	0	0	0	0
Silvibacterium	0	0	0	0	0	0	0	0	0	0	0	0	0	0	0	0	0	0	0	0	0	2	0	1	0	0	0	0	0	0	0	0	0	0	0	0	0	1	1	1	0	0	1	0	0	0	0	0	0
Simiduia	0	0	0	0	0	1	0	0	0	0	0	0	0	0	0	0	0	0	0	0	0	0	0	2	0	0	0	0	0	0	0	0	0	0	0	0	0	0	0	0	0	0	0	0	0	0	0	0	0
Simplicispira	0	0	0	0	0	0	0	0	0	4	0	0	0	0	0	0	0	0	0	0	0	0	0	0	0	0	0	0	0	0	0	0	0	0	0	0	0	0	0	0	0	0	0	0	0	0	0	0	0
Singulisphaera	0	0	0	0	0	0	1	0	0	0	0	0	0	0	0	0	0	0	0	0	0	1	0	1	0	0	0	0	0	0	0	0	0	0	0	0	0	2	0	0	2	0	0	0	0	0	0	0	0
Sinomicrobium	0	0	0	0	0	0	0	0	0	0	0	0	4	0	0	0	0	0	0	0	0	0	0	0	0	0	0	0	0	0	0	0	0	0	0	0	0	0	0	0	0	0	0	0	0	0	0	0	0
Sinorhizobium	0	0	0	0	1	0	0	0	0	0	0	0	0	0	0	0	0	0	0	0	0	0	1	2	0	0	0	0	0	0	1	0	1	0	0	0	0	0	0	0	0	0	0	0	0	0	0	0	0
Skermanella	0	0	7	0	0	0	0	0	0	0	2	0	0	0	1	1	0	0	0	0	1	0	0	0	0	1	2	0	0	0	1	0	1	0	0	0	0	1	0	0	1	0	0	0	0	0	0	0	0
Skermania	0	0	0	0	0	0	0	0	0	0	0	0	0	0	0	0	0	0	0	0	0	0	0	0	0	0	0	0	0	0	0	1	0	0	0	0	0	0	0	0	0	0	0	0	0	0	0	0	0
Smaragdicoccus	0	0	0	0	0	0	0	0	0	0	0	0	0	0	0	0	0	0	0	0	0	0	0	1	0	0	0	0	0	0	0	0	0	0	0	0	0	0	0	0	0	0	0	0	0	0	0	0	0
Sneathiella	0	0	0	0	0	0	0	0	0	0	0	0	0	0	0	0	0	0	0	0	0	0	0	0	0	0	0	0	0	0	0	0	0	0	0	0	0	0	0	0	0	0	0	0	0	0	0	0	0
Solimonas	0	0	0	0	0	0	0	0	0	0	0	0	0	0	0	0	0	0	0	0	0	0	0	0	0	0	0	0	0	0	0	0	0	0	0	0	0	0	0	0	0	0	0	0	0	0	0	0	0
Solirubrobacter	1	7	13	2	0	1	2	2	0	0	0	0	3	2	5	0	0	0	0	0	0	8	0	1	0	9	0	0	0	0	12	9	8	0	0	0	0	1	1	4	3	25	2	0	0	1	1	1	0
Solirubrobacterales bacterium URHD0059	0	0	0	0	0	0	3	1	0	0	0	0	0	1	0	0	0	0	0	0	0	4	0	0	0	0	0	0	0	0	1	0	3	0	0	0	0	1	0	5	2	3	1	0	0	0	0	0	0
Solirubrum	0	0	1	0	3	0	0	0	0	0	0	0	1	0	0	0	1	0	0	0	0	0	0	1	0	1	0	0	0	0	0	0	0	0	0	0	0	0	0	0	0	0	0	0	0	0	0	0	0
Solitalea	0	0	0	0	0	0	0	0	0	0	0	0	0	0	0	0	0	0	0	0	0	0	0	2	0	0	0	0	0	0	0	1	0	0	0	0	0	0	0	0	0	0	0	0	0	0	0	0	0
Sorangium	2	1	0	0	0	0	0	0	0	0	0	0	0	0	0	2	0	0	0	0	0	5	0	10	0	2	0	0	0	0	1	2	0	0	0	0	0	0	0	6	5	2	1	0	0	0	0	0	1
Sphaerobacter	0	2	0	0	0	0	0	0	0	0	0	0	0	0	0	0	0	0	0	0	0	0	0	2	0	0	0	0	0	0	0	0	0	0	0	0	0	0	0	2	0	1	0	0	0	0	0	0	0
Sphaerotilus	0	0	0	0	0	0	0	0	0	0	0	0	0	0	0	0	0	0	0	0	0	0	0	1	0	0	0	0	0	0	0	0	0	0	0	0	0	0	0	0	0	0	0	0	0	0	0	0	0
Sphingobacteriales bacterium JZ3C29	0	0	0	0	0	0	0	0	0	0	0	0	0	0	0	0	0	0	0	0	0	0	0	0	0	0	0	0	0	0	0	0	0	0	0	0	0	0	0	0	0	0	0	0	0	0	0	0	0
Sphingobium	0	0	0	2	1	0	0	0	0	0	0	0	0	0	0	0	0	0	0	0	0	0	1	1	0	1	0	0	0	0	0	1	0	0	0	0	0	0	0	0	0	0	0	0	0	0	0	0	0
Sphingomonadales bacterium EhC05	0	0	0	0	0	0	0	0	0	0	0	0	0	0	0	0	0	0	0	0	0	0	0	0	0	0	0	0	0	0	0	0	0	0	0	0	0	0	0	0	0	0	0	0	0	0	0	0	0
Sphingomonas	2	3	1	3	14	8	14	12	2	1	2	1	5	1	4	0	2	0	17	2	0	4	7	6	4	19	2	0	0	1	12	10	13	4	0	0	0	0	0	1	1	1	0	1	0	1	1	1	1
Sphingomonas-like bacterium B12	0	0	0	0	0	0	0	0	0	0	0	0	0	0	0	0	0	0	0	0	0	0	0	0	0	0	0	0	0	0	1	0	0	0	0	0	0	0	0	0	0	0	0	0	0	0	0	0	0
Sphingopyxis	0	0	0	0	1	0	0	0	0	0	0	0	0	0	0	0	0	0	0	0	0	0	0	1	0	1	0	0	0	0	0	0	0	0	0	0	0	0	0	0	0	0	0	0	0	0	0	0	0
Sphingorhabdus	0	0	0	0	0	0	0	0	0	0	0	0	1	0	0	0	0	0	0	0	0	0	0	1	0	0	0	0	0	0	0	0	0	0	0	0	0	0	0	0	0	0	0	0	0	0	0	0	0
Spirillospora	0	0	0	0	0	0	0	0	0	0	0	0	0	0	0	0	0	0	0	0	0	0	0	1	0	1	0	0	0	0	1	0	0	0	0	0	0	0	0	0	0	0	0	0	0	0	0	0	0
Spirochaeta	0	0	0	0	0	0	0	0	0	0	0	0	0	0	0	0	0	0	0	0	0	0	0	1	0	0	0	0	0	0	0	0	0	0	0	0	0	0	0	0	0	0	0	0	0	0	0	0	0
Spirosoma	0	0	1	0	2	0	0	0	0	0	0	0	0	0	0	0	1	0	0	0	0	0	0	1	2	0	0	0	0	0	0	0	0	0	0	0	0	0	0	0	0	0	0	0	0	0	0	1	0
Spongiibacter	0	0	0	0	0	0	0	0	0	0	0	0	0	0	0	0	0	0	0	0	0	0	0	1	0	0	0	0	0	0	0	0	0	0	0	0	0	0	0	0	0	0	0	0	0	0	0	0	0
Spongiibacterium	0	0	0	0	0	0	0	0	0	0	0	0	0	0	0	0	0	0	0	0	0	0	0	1	0	0	0	0	0	0	0	0	0	0	0	0	0	0	0	0	0	0	0	0	0	0	0	0	0
Sporanaerobacter	0	0	0	0	0	0	0	0	0	0	0	0	0	0	0	0	0	0	0	0	0	1	0	2	0	0	0	0	0	0	0	0	0	0	0	0	0	0	0	0	0	0	0	0	0	0	0	0	0
Sporichthya	0	0	0	1	1	0	0	0	0	0	0	0	0	0	0	0	0	0	0	0	0	0	0	0	0	2	0	0	0	0	2	0	0	0	0	0	0	0	0	0	0	0	0	0	0	0	0	0	0
Sporocytophaga	0	0	0	0	0	0	0	0	0	0	0	0	0	0	0	0	0	0	0	0	0	0	0	0	0	0	0	0	0	0	0	0	0	0	0	0	0	0	0	0	0	0	0	0	0	0	0	0	0
Sporomusa	0	0	0	0	0	0	0	0	0	0	0	0	0	0	0	0	0	0	0	0	0	0	0	1	0	0	0	0	0	0	0	0	0	0	0	0	0	0	0	0	0	0	0	0	0	0	0	0	0
Sporosarcina	0	0	0	0	0	0	0	0	0	0	0	0	0	0	0	0	0	0	0	0	0	1	1	1	0	0	0	0	0	0	1	0	0	0	0	0	0	0	0	0	0	0	0	0	0	0	0	0	0
Stackebrandtia	0	0	0	0	0	0	0	0	0	0	0	0	0	0	0	0	0	0	0	0	0	0	0	0	0	0	0	0	0	0	0	0	0	0	0	0	0	0	0	0	0	0	0	0	0	0	0	0	0
Stappia	0	0	0	0	0	0	0	0	0	0	0	0	0	0	0	0	0	0	0	0	0	0	0	0	0	0	0	0	0	0	0	0	0	0	0	0	0	0	0	0	0	0	0	0	0	0	0	0	0
Starkeya	0	0	1	3	2	0	1	0	0	0	0	0	2	0	0	0	0	0	0	0	0	0	0	2	0	0	0	0	0	0	0	1	1	0	0	0	0	0	0	0	0	0	0	0	0	0	0	0	0
Stenotrophomonas	0	0	0	0	0	0	0	0	0	0	0	0	0	0	0	0	0	0	0	0	0	0	0	0	0	0	0	0	0	0	0	0	0	0	0	0	0	0	0	0	0	0	0	0	0	0	0	0	0
Steroidobacter	0	0	0	0	0	0	0	0	0	0	0	0	0	0	0	0	0	0	0	0	0	0	0	1	0	0	0	0	0	0	1	0	0	0	0	0	0	0	0	0	0	0	1	0	0	1	0	0	0
Stigmatella	0	0	0	1	0	1	0	0	0	3	0	0	0	0	0	1	0	0	0	0	0	1	0	1	0	0	0	0	0	0	0	0	0	0	0	0	0	0	0	3	1	0	0	0	0	0	0	0	0
Streptacidiphilus	0	2	0	1	5	0	2	0	0	1	1	0	1	0	1	0	0	0	1	0	0	0	0	4	0	0	0	0	0	0	1	4	0	0	0	1	0	0	0	1	0	3	0	1	0	0	0	0	0
Streptoalloteichus	0	0	0	0	0	0	1	0	0	0	0	0	0	0	0	1	0	0	0	0	1	0	0	2	0	0	0	0	0	0	5	0	0	0	0	0	0	0	1	0	0	0	0	0	0	0	0	0	0
Streptomonospora	2	0	0	0	0	0	0	0	0	0	0	0	0	0	0	3	0	0	0	0	0	0	0	1	0	0	0	0	0	0	0	0	0	0	0	0	0	0	0	0	0	0	0	0	0	0	0	0	0
Streptomyces	2	5	4	11	11	9	11	7	1	14	2	2	14	5	11	1	2	1	3	0	1	14	6	33	1	17	1	0	0	0	47	12	26	0	0	1	0	0	3	4	5	11	1	2	2	5	2	3	2
Streptomycetaceae bacterium MP113-05	0	0	0	0	0	0	0	0	0	0	0	0	0	0	0	0	0	0	0	0	0	0	0	0	0	0	0	0	0	0	0	0	0	0	0	0	0	0	0	0	0	0	0	0	0	0	0	0	0
Streptosporangium	0	0	0	0	0	0	0	0	0	3	0	0	0	0	0	0	0	0	0	0	0	1	1	1	0	0	0	0	0	0	0	0	0	0	0	0	0	0	0	0	0	0	0	0	0	0	0	0	0
Succinispira	2	0	0	0	0	0	0	0	0	0	0	0	0	0	0	0	0	0	0	0	0	0	0	0	0	0	0	0	0	0	0	0	0	0	0	0	0	0	0	0	0	0	0	0	0	0	0	0	0
Sulfitobacter	1	0	0	0	0	0	0	0	0	0	0	0	0	0	0	0	0	0	0	0	0	0	0	5	0	1	0	0	0	0	1	0	1	0	0	0	0	0	0	0	2	0	0	0	0	0	0	0	0
Sulfobacillus	0	0	0	0	0	0	0	0	0	0	0	0	0	0	0	0	0	0	0	0	0	2	0	4	0	0	0	0	0	0	0	1	0	0	0	0	0	0	0	2	1	0	0	1	0	0	0	1	0
Sulfolobus	0	0	0	0	0	0	0	0	0	0	0	0	0	0	1	0	0	0	0	0	0	0	0	3	0	0	0	0	0	0	1	0	0	0	0	0	0	0	0	0	0	0	0	0	1	0	0	0	0
Sulfuritalea	0	0	0	0	0	0	0	0	0	0	0	0	0	0	0	0	0	0	0	0	0	0	0	0	0	0	0	0	0	0	0	0	0	0	0	0	0	0	0	0	0	0	0	0	0	0	0	0	0
Sunxiuqinia	0	0	0	0	0	0	0	0	0	0	0	0	0	0	0	0	0	0	0	0	0	0	0	17	0	0	0	0	0	0	0	0	0	0	0	0	0	0	0	0	0	0	0	0	0	0	0	0	0
Symbiobacterium	0	0	0	3	0	0	3	0	0	0	0	0	0	1	0	0	0	0	0	0	0	0	0	7	0	1	0	0	0	0	0	0	2	0	0	0	0	0	0	5	3	1	0	0	0	0	0	0	0
Synergistes	0	0	0	0	0	0	0	0	0	0	0	0	0	0	0	0	0	0	0	0	0	0	0	1	0	0	0	0	0	0	1	0	0	0	0	0	0	0	0	0	0	0	0	0	0	0	0	0	0
Syntrophobacter	0	0	0	0	0	0	0	0	0	0	0	0	0	0	0	0	0	0	0	0	0	0	0	0	0	0	0	0	0	0	0	0	0	0	0	0	0	0	0	0	0	0	0	0	0	0	0	0	0
Syntrophothermus	0	0	0	0	0	0	1	0	0	0	0	0	0	0	0	0	0	0	0	0	0	1	0	0	0	0	0	0	0	0	0	0	0	0	0	0	0	0	0	0	1	0	0	0	0	0	0	0	0
Tamlana	0	0	0	0	0	0	0	0	0	0	0	0	0	0	0	1	0	0	0	0	0	0	0	0	0	0	0	0	0	0	1	0	0	0	0	0	0	0	0	0	0	0	0	0	0	0	0	0	0
Tangfeifania	0	0	0	0	0	0	0	0	0	0	0	0	0	0	0	0	0	0	0	0	0	0	0	5	0	0	0	0	0	0	0	0	0	0	0	0	0	0	0	0	0	0	0	0	0	0	0	0	0
Tannerella	0	0	0	2	0	0	0	0	0	0	0	0	0	0	0	0	0	0	0	0	0	0	0	2	0	0	0	0	0	0	0	0	0	0	0	0	0	0	0	0	0	0	0	0	0	0	0	0	0
Tardiphaga	1	0	0	0	0	0	0	0	0	0	0	0	0	1	0	0	0	0	0	0	0	0	0	2	0	1	0	0	0	0	2	2	1	0	0	0	0	0	0	0	0	0	0	0	0	0	1	0	0
Tateyamaria	0	0	0	0	0	0	0	0	0	0	0	0	0	0	0	0	0	0	0	0	0	0	0	0	0	0	0	0	0	0	0	0	0	0	0	0	0	0	0	0	0	0	0	0	0	0	0	0	0
Tenacibaculum	0	0	0	0	0	0	0	0	0	0	0	0	0	0	0	0	0	0	0	0	0	0	0	1	0	0	0	0	0	0	0	1	0	0	0	0	0	0	0	0	0	0	0	0	0	0	0	0	0
Tepidanaerobacter	0	0	0	0	0	0	0	0	0	0	0	0	0	0	0	0	0	0	0	0	0	0	0	0	0	0	0	0	0	0	0	0	0	0	0	0	0	0	0	0	0	1	0	0	0	0	0	0	0
Tepidibacillus	0	0	0	1	0	0	0	0	0	0	0	0	0	0	0	0	0	0	0	0	0	0	0	0	0	0	0	0	0	0	0	1	0	0	0	0	0	0	0	0	0	0	0	0	0	0	0	0	0
Tepidibacter	0	0	0	0	0	0	0	0	0	0	0	0	0	0	0	0	0	0	0	0	0	0	0	4	0	0	0	0	0	0	0	0	0	0	0	0	0	0	0	1	0	0	0	0	0	0	0	0	0
Tepidicaulis	0	0	0	0	0	0	0	0	0	0	0	0	1	1	0	0	0	0	0	0	0	0	0	1	0	2	0	0	0	0	0	0	1	0	0	0	0	0	0	0	0	0	0	0	0	0	0	0	0
Tepidimonas	0	0	0	1	1	3	0	0	0	0	0	0	0	0	0	0	0	0	0	0	0	0	0	1	0	0	0	0	0	0	1	0	1	0	0	0	0	0	0	1	0	0	0	0	0	0	0	0	0
Tepidiphilus	0	0	0	0	0	0	0	0	0	0	0	0	0	0	0	0	0	0	0	0	0	0	0	0	0	0	0	0	0	0	2	0	0	0	0	0	0	0	0	0	0	0	0	0	0	0	0	0	0
Terasakiella	0	0	0	0	0	0	2	0	0	0	0	0	0	0	0	0	0	0	0	0	0	2	0	3	0	0	0	0	0	0	1	0	0	0	0	0	0	0	0	1	0	0	2	0	0	0	0	0	0
Terrabacter	0	0	0	0	0	0	0	0	0	0	0	0	0	0	0	0	0	0	0	0	0	0	0	0	0	0	0	0	0	0	0	0	0	0	0	0	0	0	0	0	0	0	0	0	0	0	0	0	0
Terracoccus	0	0	0	0	0	0	0	0	0	0	0	0	0	0	0	0	0	0	0	0	0	0	0	0	0	0	0	0	0	0	0	0	0	0	0	0	0	0	0	0	0	0	0	0	0	0	0	0	0
Terrimonas	0	0	0	0	0	0	0	0	0	0	0	0	0	0	0	0	0	0	0	0	0	0	0	0	0	0	0	0	0	0	0	0	0	0	0	0	0	0	0	0	0	0	0	0	0	0	0	0	0
Terrisporobacter	0	0	0	0	0	0	0	0	0	0	0	0	0	0	0	0	0	0	0	0	0	0	0	0	0	0	0	0	0	0	0	0	0	0	0	0	0	0	0	0	0	0	0	0	0	0	0	0	0
Tessaracoccus	0	0	0	0	0	0	0	0	0	0	0	0	0	0	0	0	0	0	0	0	0	0	0	0	0	0	0	0	0	0	0	0	0	0	0	0	0	0	0	0	0	0	0	0	0	0	0	0	0
Tetrasphaera	0	0	0	0	0	0	1	0	0	0	0	0	1	1	0	1	0	0	0	0	0	0	1	2	0	1	0	0	0	0	0	4	1	0	0	0	0	0	0	1	0	0	2	0	0	0	0	0	0
Thalassobacillus	0	0	0	0	0	0	0	0	0	0	0	0	0	0	0	0	0	0	0	0	0	0	0	1	0	0	0	0	0	0	0	0	0	0	0	0	0	0	0	0	0	0	0	0	0	0	0	0	0
Thalassobacter	0	0	0	1	0	0	0	0	0	0	0	0	0	0	0	0	0	0	0	0	0	0	0	2	0	0	0	0	0	0	0	0	0	0	0	0	0	0	0	0	0	0	0	0	0	0	0	0	0
Thalassobaculum	0	0	0	0	0	0	0	0	0	0	0	0	1	0	0	0	0	0	0	0	0	0	0	0	0	0	0	0	0	0	0	0	0	0	0	0	0	0	0	0	0	0	0	0	0	0	0	0	0
Thalassobium	0	0	0	0	0	0	0	0	0	0	0	0	0	0	0	0	0	0	0	0	0	0	0	0	0	0	0	0	0	0	0	0	0	0	0	0	0	0	0	0	0	0	0	0	0	0	0	0	0
Thalassobius	0	0	0	0	0	0	0	0	0	0	0	0	0	0	0	0	0	0	0	0	0	0	0	1	0	0	0	0	0	0	0	0	0	0	0	0	0	0	0	0	0	0	0	0	0	0	0	0	0
Thalassolituus	0	0	0	0	0	0	0	0	0	0	0	0	0	0	0	0	0	0	0	0	0	0	0	0	0	0	0	0	0	0	0	0	0	0	0	0	0	0	0	0	0	0	0	0	0	0	0	0	0
Thalassospira	0	0	2	1	0	0	1	0	0	0	0	0	0	0	0	0	0	0	0	0	0	0	0	5	0	1	0	0	0	0	0	2	0	0	0	0	0	0	0	1	0	0	3	0	0	0	0	0	0
Thauera	0	0	0	0	0	0	0	0	0	0	0	0	0	0	0	0	0	0	0	0	0	0	0	0	0	0	0	0	0	0	0	0	0	0	0	0	0	1	0	0	0	0	0	0	0	0	0	0	0
Thaumarchaeota archaeon N4	0	0	0	0	0	0	0	0	0	0	0	0	0	0	0	0	0	0	0	0	0	0	0	0	0	0	0	0	0	0	0	0	0	0	0	0	0	0	0	0	0	0	0	0	0	0	0	0	0
Thermaerobacter	0	0	1	0	0	0	0	0	0	0	0	0	0	0	0	0	0	0	0	0	0	2	0	11	0	0	0	0	0	0	1	0	1	0	0	0	0	0	0	2	2	3	0	0	0	0	0	0	0
Thermanaerothrix	0	0	0	0	0	0	0	0	0	0	0	0	0	0	0	0	0	0	0	0	0	0	0	0	0	0	0	0	0	0	0	0	0	0	0	0	0	0	0	0	0	0	0	0	0	0	0	0	0
Thermanaerovibrio	0	0	0	0	0	0	0	0	0	0	0	0	0	0	0	0	0	0	0	0	0	0	0	0	0	0	0	0	0	0	0	0	0	0	0	0	0	0	0	1	0	0	0	0	0	0	0	0	0
Thermicanus	0	0	0	0	0	0	0	0	0	0	0	0	0	0	0	0	0	0	0	0	0	0	0	1	0	1	0	0	0	0	0	0	0	0	0	0	0	0	0	0	0	0	0	0	0	0	0	0	0
Thermoactinomyces	0	0	0	0	0	0	0	0	0	0	0	0	0	0	0	0	0	0	0	0	0	1	0	0	0	1	0	0	0	0	1	0	0	0	0	0	0	0	0	2	1	1	0	0	0	0	0	0	0
Thermoanaerobacter	0	0	0	0	0	0	0	0	0	0	0	2	0	0	0	0	0	0	0	0	0	0	0	5	0	0	0	0	0	0	1	1	0	0	0	0	0	0	0	2	2	1	0	0	0	0	0	0	0
Thermoanaerobacterium	0	0	0	0	0	0	0	0	0	0	0	0	0	0	0	0	0	0	0	0	0	0	0	1	0	0	0	0	0	0	0	0	0	0	0	0	0	0	0	0	0	1	0	0	0	0	0	1	0
Thermoanaerobaculum	0	0	0	0	0	0	0	0	0	0	0	0	0	0	0	0	0	0	0	0	0	0	0	1	0	0	0	0	0	0	0	0	0	0	0	0	0	0	0	0	0	0	0	0	0	0	0	0	0
Thermobaculum	0	0	0	0	0	0	0	0	0	0	0	0	0	0	0	0	0	0	0	0	0	2	0	2	0	0	0	0	0	0	0	0	1	0	0	0	0	0	0	1	0	1	0	0	0	0	0	0	0
Thermobifida	0	0	2	0	3	0	1	0	0	0	0	0	0	0	0	0	0	0	0	0	0	0	0	0	0	1	0	0	0	0	1	1	0	0	0	0	0	0	0	0	0	0	1	1	0	0	0	0	0
Thermobispora	0	0	0	0	1	0	0	0	1	0	0	0	0	0	0	0	0	0	0	0	0	0	0	1	0	0	0	0	0	0	1	0	0	0	0	0	0	0	0	0	1	0	0	0	0	0	0	0	0
Thermococcus	0	0	0	0	0	0	0	0	0	0	0	0	0	0	0	0	0	0	0	0	0	0	0	1	0	0	0	0	0	0	0	0	0	0	0	0	0	0	0	2	0	0	0	0	0	0	0	0	0
Thermocrispum	0	0	0	0	0	6	0	0	0	0	0	0	0	0	0	0	0	0	0	0	0	0	0	2	0	1	0	0	0	0	0	0	0	0	0	0	0	0	0	1	0	0	0	0	0	0	0	0	0
Thermogemmatispora	0	0	0	0	0	0	0	0	0	0	0	0	2	0	0	0	0	0	0	0	0	0	0	3	0	1	0	0	0	0	1	2	0	0	0	0	0	0	0	2	1	1	0	1	1	0	0	0	0
Thermomicrobium	0	0	0	0	0	0	0	0	0	0	0	1	0	0	0	0	0	0	0	0	0	1	0	0	0	1	0	0	0	0	3	1	0	0	0	1	0	0	0	0	1	0	0	1	0	0	0	2	0
Thermomonospora	0	0	0	0	0	0	0	0	0	0	0	0	2	0	0	0	0	0	0	0	0	0	0	0	0	0	0	0	0	0	0	0	1	0	0	0	0	0	0	0	0	0	0	0	0	0	0	0	0
Thermonema	0	0	0	0	0	0	0	0	0	0	0	0	0	0	0	0	0	0	0	0	0	0	0	1	0	0	0	0	0	0	0	0	0	0	0	0	0	0	0	0	0	0	0	0	0	0	0	0	0
Thermopetrobacter	0	0	0	0	0	0	0	0	0	0	0	0	0	0	0	0	0	0	0	0	0	1	0	0	0	0	0	0	0	0	0	0	0	0	0	0	0	0	0	0	0	0	0	0	0	0	0	0	0
Thermophagus	0	0	2	0	0	0	0	0	0	0	0	0	0	0	0	0	0	0	0	0	0	0	0	4	0	0	0	0	0	0	0	0	0	0	0	0	0	0	0	2	0	0	0	0	0	0	0	0	0
Thermoplasma	0	1	0	0	0	0	0	0	0	0	0	0	0	0	0	0	0	0	0	0	0	0	0	0	0	0	0	0	0	0	0	0	0	0	0	0	0	0	0	0	0	0	0	0	0	0	0	0	0
Thermorudis	0	0	0	0	0	0	0	0	0	0	0	0	0	0	0	0	0	0	0	0	0	0	0	1	0	0	0	0	0	0	0	0	0	0	0	0	0	0	0	0	0	0	0	0	0	0	0	0	0
Thermosediminibacter	0	0	0	0	0	0	0	0	0	0	0	0	0	0	0	0	0	0	0	0	0	0	0	2	0	0	0	0	0	0	0	0	0	0	0	0	0	0	0	1	0	0	0	0	0	0	0	0	0
Thermosinus	0	0	0	0	0	0	0	0	0	0	0	0	0	0	0	0	0	0	0	0	0	0	0	0	0	0	0	0	0	0	0	0	0	0	0	0	0	0	0	0	0	0	0	0	0	0	0	0	0
Thermosipho	0	0	0	0	0	0	0	0	0	0	0	0	0	0	0	0	0	0	0	0	0	0	0	1	0	0	0	0	0	0	0	0	0	0	0	0	1	0	0	0	0	0	0	0	0	0	0	0	0
Thermosulfidibacter	0	0	0	0	0	0	0	0	0	0	0	0	0	0	0	0	0	0	0	0	0	0	0	2	0	0	0	0	0	0	0	0	1	0	0	1	0	0	0	1	0	0	0	0	0	0	0	0	0
Thermotalea	0	0	0	0	0	0	0	0	0	0	0	0	0	0	0	0	0	0	0	0	0	0	0	0	0	0	0	0	0	0	0	0	0	0	0	0	0	0	0	0	0	0	0	0	0	0	0	0	0
Thermotoga	0	0	0	0	0	0	0	0	0	0	0	0	0	0	0	0	0	0	0	0	0	0	0	0	0	0	0	0	0	0	0	0	0	0	0	0	0	0	0	0	1	1	0	0	0	0	0	0	0
Thermovenabulum	0	0	0	0	0	0	0	0	0	0	0	0	0	0	0	0	0	0	0	0	0	0	0	0	0	0	0	0	0	0	0	0	0	0	0	0	0	0	0	1	0	0	0	0	0	0	0	0	0
Thermovirga	0	0	0	0	0	0	0	0	0	0	0	0	0	0	0	0	0	0	0	0	0	1	0	0	0	0	0	0	0	0	0	0	0	0	0	0	0	0	0	1	1	1	0	0	0	0	0	0	0
Thermus	0	0	0	1	0	0	0	0	0	0	0	1	0	0	0	0	0	0	0	0	0	0	0	6	0	0	0	0	0	0	0	0	0	0	0	0	0	0	0	0	2	0	0	0	0	0	0	0	0
Thioalkalivibrio	0	0	0	0	0	0	0	0	0	0	1	0	0	1	0	1	0	0	0	0	0	0	0	1	0	0	0	0	0	0	1	0	0	0	0	0	0	0	0	0	1	0	0	0	0	0	0	0	0
Thioclava	0	0	0	0	0	0	0	0	0	0	0	0	0	0	0	0	0	0	0	0	0	0	0	2	0	0	0	0	0	0	0	0	0	0	0	0	0	0	0	0	0	0	0	0	0	0	0	0	0
Thiomonas	0	0	0	0	0	0	0	0	0	0	0	0	0	0	0	0	0	0	0	0	0	0	0	0	0	0	0	0	0	0	0	0	0	0	0	0	0	0	0	0	0	0	0	0	0	0	0	0	0
Tidjanibacter	0	0	0	0	0	0	0	0	0	0	0	0	0	0	0	0	0	0	0	0	0	0	0	2	0	0	0	0	0	0	0	0	0	0	0	0	0	0	0	0	0	0	1	0	0	0	0	0	0
Tissierella	0	0	0	0	0	0	0	0	0	0	0	0	0	0	0	0	0	0	0	0	0	0	0	0	0	0	0	0	0	0	0	0	0	0	0	0	0	0	0	0	1	0	0	0	0	0	0	0	0
Tissierellia bacterium S5-A11	0	0	0	0	0	0	0	0	0	0	0	0	0	0	0	0	0	0	0	0	0	0	0	0	0	0	0	0	0	0	0	0	0	0	0	0	0	0	0	0	0	0	0	0	0	0	0	0	0
Tistrella	0	0	0	0	0	1	1	0	0	0	2	0	0	0	0	0	0	0	0	0	0	0	0	0	0	0	0	0	0	0	0	1	0	0	0	0	0	0	0	0	0	0	0	0	0	0	1	0	0
Tomitella	0	0	0	0	0	0	0	0	0	0	0	0	0	0	0	0	0	0	0	0	0	0	0	0	0	0	0	0	0	0	0	0	0	0	0	0	0	0	0	0	0	0	0	0	0	0	0	0	0
Trichodesmium	0	0	0	0	0	0	0	0	0	0	0	0	0	0	0	0	0	0	0	0	0	0	0	0	0	0	0	0	0	0	0	0	0	0	0	0	0	0	0	0	0	0	0	0	0	0	0	0	0
Tropicibacter	0	0	0	0	1	0	0	0	0	0	0	0	0	0	0	0	0	0	0	0	0	0	0	0	0	0	0	0	0	0	0	0	0	0	0	0	0	0	0	0	0	0	0	0	0	0	0	0	0
Truepera	0	0	0	0	0	0	0	0	0	0	0	0	0	0	0	0	0	0	0	0	0	0	0	0	0	0	0	0	0	0	0	0	0	0	0	0	0	0	0	0	0	1	0	0	0	0	0	0	0
Tsukamurella	0	0	0	0	0	0	0	0	0	0	0	0	0	0	0	0	0	0	0	0	0	0	0	0	0	1	0	0	0	0	0	0	0	0	0	0	0	0	0	0	0	0	0	0	0	0	0	0	0
Tuberibacillus	0	0	0	0	0	0	0	0	0	0	0	0	0	0	0	0	0	0	0	0	0	0	0	0	0	0	0	0	0	0	0	0	0	0	0	0	0	0	0	0	1	0	0	0	0	0	0	0	0
Tumebacillus	0	0	0	0	0	0	0	0	0	0	0	0	0	0	0	0	0	0	0	0	0	0	0	0	0	0	0	0	0	0	0	0	0	0	0	0	0	0	0	0	1	0	0	0	0	0	0	0	0
Ulvibacter	0	0	0	0	0	0	0	0	0	0	0	0	0	0	0	0	0	0	0	0	0	0	0	0	0	0	0	0	0	0	0	0	0	0	0	0	0	0	0	0	0	0	0	0	0	0	0	0	0
unclassified	4	8	3	4	3	2	2	0	0	6	3	1	5	3	4	1	0	0	0	0	1	3	0	54	0	3	0	0	0	0	3	4	3	0	0	0	1	4	1	8	8	4	1	1	1	0	1	0	0
Variovorax	1	0	0	1	3	3	0	0	0	0	0	0	0	0	0	1	0	0	0	0	0	1	0	0	0	4	1	0	0	0	1	0	0	0	0	0	0	0	0	0	0	0	0	0	0	1	0	0	0
Veillonella	0	0	2	0	0	0	0	0	0	0	0	0	0	0	0	0	0	0	0	0	0	0	0	6	0	0	0	0	0	0	0	0	0	0	0	0	0	0	0	0	0	0	1	0	0	0	0	0	0
Veillonellaceae bacterium DNF00626	0	0	1	0	0	0	0	0	0	0	0	0	0	0	0	0	0	0	0	0	0	0	0	0	0	0	0	0	0	0	0	0	0	0	0	0	0	0	0	0	0	0	0	0	0	0	0	0	0
Verminephrobacter	0	0	0	0	1	0	0	0	0	2	0	0	0	0	0	0	0	0	0	0	0	0	1	0	0	0	0	0	0	0	0	0	0	0	0	0	0	0	0	0	0	0	0	0	0	0	0	0	0
Verrucomicrobia bacterium IMCC26134	0	0	0	0	0	0	0	0	0	0	0	0	0	0	0	0	0	0	0	0	0	0	0	1	0	0	0	0	0	0	0	0	0	0	0	0	0	0	0	0	0	0	0	0	0	0	0	0	0
Verrucomicrobiae bacterium DG1235	0	0	0	0	0	0	0	0	0	0	0	0	0	0	0	0	0	0	0	0	0	0	0	5	0	0	0	0	0	0	0	0	0	0	0	0	0	0	0	0	0	0	1	0	0	0	0	0	0
Verrucosispora	0	0	0	0	0	0	0	0	0	0	0	0	3	0	0	0	0	0	0	0	0	0	0	0	0	0	0	0	0	0	0	0	0	0	0	0	0	0	0	0	0	0	0	0	0	0	0	0	0
Virgibacillus	0	0	0	0	0	0	0	0	2	0	0	0	0	2	0	0	0	0	0	0	0	0	0	1	0	0	0	0	0	0	0	0	0	0	0	0	0	0	0	0	0	0	0	0	0	0	0	0	0
Vulcanibacillus	0	0	0	0	0	0	0	0	0	0	0	0	0	0	1	0	0	0	0	0	0	0	0	0	0	0	0	0	0	0	0	0	0	0	0	0	0	0	0	0	0	0	0	0	0	0	0	0	0
Vulcanisaeta	0	0	0	0	0	0	0	0	0	0	0	0	0	0	0	0	0	0	0	0	0	0	0	0	0	0	0	0	0	0	0	0	0	0	0	0	0	0	0	0	0	0	0	0	0	0	0	0	0
Vulgatibacter	0	0	0	0	0	0	0	0	0	0	0	0	0	0	0	1	0	0	0	0	0	1	0	4	0	0	0	0	0	0	0	0	0	1	0	0	0	0	0	0	0	1	0	0	0	0	0	0	0
Weeksella	0	0	0	0	0	0	0	0	0	1	0	0	0	0	0	0	0	0	0	0	0	0	0	0	0	0	0	0	0	0	0	0	0	0	0	0	0	0	0	0	0	0	0	0	0	0	0	0	0
Wenxinia	0	0	0	0	1	0	0	0	0	0	0	0	0	0	0	0	0	0	0	0	0	1	0	2	0	0	0	0	0	0	1	0	0	0	0	0	0	0	0	1	0	0	0	0	0	0	0	0	0
Wenzhouxiangella	0	0	0	0	0	0	0	0	0	0	0	0	0	0	0	0	0	0	0	0	0	0	0	0	0	0	0	0	0	0	0	0	0	0	0	0	0	0	0	0	0	0	0	0	0	0	0	0	0
Williamsia	0	0	0	0	0	0	0	0	0	0	0	0	0	0	0	0	0	0	0	0	0	0	0	1	0	0	0	0	0	0	0	0	0	0	0	0	0	0	0	0	0	0	0	0	0	0	0	0	0
Winogradskyella	0	0	0	0	0	0	0	0	0	0	0	0	1	0	0	0	0	0	0	0	0	0	0	1	0	0	0	0	0	0	0	0	0	0	0	0	0	0	0	0	0	0	0	0	0	0	0	0	0
Woodsholea	0	0	0	0	0	0	0	3	0	0	0	0	0	0	0	0	0	0	0	0	0	0	0	0	0	0	0	0	0	0	0	0	0	0	0	0	0	0	0	0	0	0	0	0	0	0	0	0	0
Xanthobacter	0	0	1	4	4	4	4	0	0	5	0	0	1	3	0	4	0	0	1	0	0	1	0	2	0	2	0	0	0	0	1	3	2	0	0	0	0	0	1	0	1	0	0	0	0	1	0	0	0
Xanthomarina	0	0	0	0	0	0	0	0	0	0	0	0	0	0	0	0	0	0	0	0	0	0	0	1	0	0	0	0	0	0	0	0	0	0	0	0	0	0	0	0	0	0	0	0	0	0	0	0	0
Xanthomonas	0	0	0	0	0	0	0	0	0	0	0	0	0	0	0	0	0	0	0	0	0	0	0	0	0	0	0	0	0	0	0	0	0	0	0	0	0	0	0	0	0	0	0	0	0	0	0	0	0
Xenophilus	0	0	0	0	0	0	0	0	0	0	0	0	0	0	0	0	0	0	0	0	0	0	0	0	0	0	0	0	0	0	0	0	0	0	0	0	0	0	0	0	0	0	0	0	0	0	0	0	0
Xylophilus	0	0	0	0	0	0	0	0	0	0	0	0	0	0	0	0	0	0	0	0	0	0	0	0	0	0	0	0	0	0	0	0	0	0	0	0	0	1	0	0	0	0	0	0	0	0	0	0	0
Yangia	0	0	0	0	0	0	0	0	0	0	0	0	0	0	0	0	0	0	0	0	0	0	0	0	0	0	0	0	0	0	0	0	0	0	0	0	0	0	0	0	0	0	0	0	0	0	0	0	0
Yersinia	0	0	0	0	0	0	0	0	0	0	0	0	0	0	0	0	0	0	0	0	0	0	0	1	0	0	0	0	0	0	0	0	0	0	0	0	0	0	0	0	0	0	0	0	0	0	0	0	0
Zhongshania	0	0	0	0	0	0	0	0	0	0	0	0	0	0	0	0	0	0	0	0	0	0	0	2	0	0	0	0	0	0	0	0	0	0	0	0	0	0	0	0	0	0	0	0	0	0	0	0	0
Zhouia	0	0	0	0	0	0	0	0	0	0	0	0	0	0	0	0	0	0	0	0	0	0	0	0	0	0	0	0	0	0	0	0	0	0	0	0	0	0	0	0	0	0	0	0	0	0	0	0	0
Zobellia	0	0	0	0	0	0	0	0	0	0	0	0	0	0	0	0	0	0	0	0	0	0	0	0	0	0	0	0	0	0	0	0	0	0	0	0	0	0	0	0	0	0	0	0	0	0	0	0	0
Zunongwangia	0	0	0	0	0	0	0	0	0	0	0	0	0	0	0	0	0	0	0	0	0	0	0	1	0	0	0	0	0	0	0	0	0	0	0	0	0	0	0	0	0	0	0	0	0	0	0	0	0
[truncated: 106 more columns]

## Sheet: rsmB
Taxonomy	AND11f	HBR11f	HFR11f	HFR11h	KBS11h	KNZ11f	KNZ11h	LUQ11f	AND11h	NWT11h	BNZ11f	BNZ11h	CDR11f	CDR11h	CWT11f	CWT11h	4477873	4477900	4492602	4497370	4497385	4508942	4509398	4510219	4511180	4539063	4539575	4539580	4539582	4539593	4541647	4541649	4541650	4543021	4547279	4554764	4554769	4554770	4554771	4573680	4573682	4578924	4582238	4582244	4582254	4582263	4582273	4582275	4582277
[Clostridium] paradoxum	0	0	0	0	0	0	0	0	0	0	0	0	0	0	0	0	0	0	0	0	0	0	0	0	0	0	0	0	0	0	0	0	0	0	0	0	0	0	0	0	0	0	0	0	0	0	0	0	0
[Clostridium] ultunense	0	0	0	0	0	0	0	0	0	0	0	0	0	0	0	0	0	0	0	0	0	0	0	0	0	0	0	0	0	0	0	0	0	0	0	0	0	0	0	0	0	0	0	0	0	0	0	0	0
[Eubacterium] dolichum	0	0	0	0	0	0	0	0	0	0	0	0	0	0	0	0	0	0	0	0	0	0	0	0	0	0	0	0	0	0	0	0	0	0	0	0	0	0	0	0	0	0	0	0	0	0	0	0	0
[Eubacterium] rectale	0	0	0	0	0	0	0	0	0	0	0	0	0	0	0	0	0	0	0	0	0	0	0	0	0	0	0	0	0	0	0	0	0	0	0	0	0	0	0	0	0	0	0	0	0	0	0	0	0
[Eubacterium] saphenum	0	0	0	0	0	0	0	0	0	0	0	0	0	0	0	0	0	0	0	0	0	0	0	0	0	0	0	0	0	0	0	0	0	0	0	0	0	0	0	0	0	0	0	0	0	0	0	0	0
[Polyangium] brachysporum	0	0	0	0	0	0	1	0	0	0	0	0	0	0	0	0	0	0	0	0	0	0	0	1	0	0	0	0	0	0	1	0	0	0	0	0	0	0	0	0	0	0	0	0	0	0	0	0	0
[Pseudomonas] geniculata	0	0	0	0	0	0	0	0	0	0	0	0	0	0	0	0	0	0	0	0	0	0	0	0	0	0	0	0	0	0	0	0	0	0	0	0	0	0	0	0	0	0	0	0	0	0	0	0	0
Abiotrophia	0	0	0	0	0	0	0	0	0	0	0	0	0	0	0	0	0	0	0	0	0	0	0	0	0	0	0	0	0	0	0	0	0	0	0	0	0	0	0	0	0	0	0	0	0	0	0	0	0
Acaryochloris	0	0	0	0	0	0	0	0	0	0	0	0	0	0	0	0	0	0	0	0	0	0	0	0	0	0	0	0	0	0	0	0	0	0	0	0	0	0	0	0	0	0	0	0	0	0	0	0	0
Acetivibrio	0	0	0	0	0	0	0	0	0	0	0	0	0	0	0	0	0	0	0	0	0	0	0	0	0	0	0	0	0	0	0	0	0	0	0	0	0	0	0	0	0	0	0	0	0	0	0	0	0
Acetobacter	0	0	0	1	3	0	1	0	1	3	0	1	0	1	1	0	0	0	0	0	0	0	0	0	0	0	0	0	0	0	0	0	1	0	0	0	0	0	0	0	0	0	0	0	0	0	0	0	0
Acetobacteraceae bacterium AT-5844	0	0	0	0	0	0	0	0	0	0	0	0	0	0	0	0	0	0	1	0	0	0	0	0	0	0	0	0	0	0	0	0	0	0	0	0	0	0	0	0	0	0	0	0	0	0	0	0	0
Acetobacterium	0	0	0	1	1	0	0	0	0	0	0	0	0	0	0	0	0	0	0	0	0	0	1	0	0	0	0	0	0	0	0	0	1	0	0	0	0	0	0	0	0	0	0	0	0	0	0	0	0
Acetohalobium	0	0	1	0	0	2	0	0	0	0	0	0	0	0	0	0	0	0	0	0	0	0	0	0	0	0	0	0	0	0	1	0	0	0	0	0	0	0	0	0	0	1	0	0	0	0	0	0	0
Acetonema	0	0	0	0	0	0	0	0	0	0	0	0	0	0	0	0	0	0	0	0	0	0	0	0	0	0	0	0	0	0	0	0	0	0	0	0	0	0	0	0	0	0	0	0	0	0	0	0	0
Achromatium	0	0	0	0	0	0	0	0	0	0	0	0	0	0	0	0	0	0	0	0	0	0	0	0	0	0	0	0	0	0	0	0	0	0	0	0	0	0	0	0	0	0	0	0	0	0	0	0	0
Achromobacter	0	0	0	2	0	0	1	0	0	2	0	1	0	0	0	0	0	0	0	0	0	2	0	0	0	1	0	0	0	0	2	1	1	0	12	0	0	0	0	0	0	0	0	0	0	0	0	0	0
Acidaminococcus	0	0	0	0	0	0	0	2	0	0	0	0	0	0	0	0	0	1	0	0	0	0	0	12	0	0	0	0	0	0	1	1	0	0	0	0	0	0	0	0	0	0	0	0	0	0	0	0	0
Acidianus	0	0	0	0	0	0	0	0	0	0	0	0	0	0	0	0	0	0	0	0	0	0	0	2	0	0	0	0	0	0	0	0	0	0	0	0	0	0	0	0	0	0	0	0	0	0	0	0	0
Acidibacillus	0	0	0	0	1	0	0	0	0	0	0	0	0	0	0	0	0	0	0	0	0	0	0	0	0	1	0	0	0	0	0	0	0	0	0	0	0	0	0	0	0	0	0	0	0	0	0	0	0
Acidiferrobacter	0	0	0	0	0	0	0	0	0	0	0	0	0	0	0	0	0	0	0	0	0	0	0	2	0	1	0	0	0	0	0	0	1	0	0	0	0	0	0	0	0	0	0	0	0	0	0	0	0
Acidihalobacter	0	0	1	1	1	3	0	1	1	0	0	2	0	0	0	0	0	0	0	0	0	0	0	11	0	1	0	0	0	0	1	0	2	0	0	0	0	0	0	1	0	0	0	0	0	0	0	0	0
Acidiphilium	1	0	0	0	0	1	1	1	0	3	0	0	0	2	0	0	0	0	0	0	0	0	0	0	0	2	0	0	0	0	2	0	3	0	0	0	0	0	0	0	0	0	0	0	0	0	0	0	0
Acidipropionibacterium	0	0	0	0	0	0	0	0	0	1	0	0	0	0	0	0	0	0	0	0	0	0	0	0	0	0	0	0	0	0	1	0	0	0	0	0	0	0	0	0	0	0	0	0	0	0	0	0	0
Acidisphaera	0	0	1	0	0	0	0	0	0	0	0	0	1	2	0	0	0	0	0	0	0	0	0	0	0	0	0	0	0	0	0	0	0	0	0	0	0	0	0	0	0	0	0	0	0	0	0	0	0
Acidithiobacillus	0	0	0	0	0	0	0	0	0	0	0	0	0	0	0	0	0	0	0	0	0	0	0	5	0	0	0	0	0	1	1	0	0	0	0	0	0	0	0	0	0	0	0	0	0	0	0	0	0
Acidobacteria bacterium KBS 146	0	0	0	0	0	0	0	0	0	1	1	2	0	0	0	0	0	0	0	0	0	0	0	0	0	0	0	0	0	0	0	0	1	0	0	0	0	0	0	0	0	0	0	0	0	0	0	0	0
Acidobacteriaceae bacterium KBS 83	0	1	0	0	0	0	3	0	0	0	0	0	1	0	0	0	0	0	0	0	0	1	0	0	0	1	0	0	0	0	0	0	1	0	0	0	0	0	0	0	0	0	0	0	0	0	0	0	0
Acidobacteriaceae bacterium KBS 89	0	2	0	0	0	0	0	0	0	0	0	0	0	0	0	0	0	0	0	0	0	0	0	0	0	1	0	0	0	0	0	1	0	0	0	0	0	0	0	0	0	0	0	0	0	0	0	0	0
Acidobacteriaceae bacterium KBS 96	2	1	4	4	0	0	3	1	0	3	3	3	4	1	3	5	0	0	0	0	0	1	0	2	0	4	5	0	1	0	4	10	4	0	0	1	0	0	1	1	0	0	1	0	1	0	0	0	2
Acidobacteriaceae bacterium TAA166	3	1	0	1	0	0	0	0	0	0	0	0	0	2	0	0	0	0	0	0	0	0	0	0	0	0	0	0	0	1	0	0	0	0	0	0	0	0	0	0	0	0	0	0	0	0	0	0	0
Acidobacteriaceae bacterium URHE0068	1	4	0	0	0	2	0	0	0	0	0	0	1	0	0	0	0	0	0	0	0	0	0	0	0	0	0	0	0	0	2	4	0	0	0	0	0	0	0	0	0	0	0	0	0	0	0	0	0
Acidobacterium	0	0	0	1	1	0	2	1	0	0	0	0	0	0	0	0	0	0	0	0	0	0	0	0	0	1	0	0	0	0	0	0	0	0	0	0	0	0	0	0	0	0	0	0	0	1	0	0	0
Acidocella	0	0	0	0	0	0	0	0	0	0	0	0	1	1	0	0	0	0	0	0	0	0	0	1	0	0	0	0	0	0	0	0	0	0	0	0	0	0	0	0	0	0	0	0	1	0	0	0	0
Acidomonas	0	0	0	0	0	0	0	0	0	0	0	0	0	1	0	0	0	0	0	0	0	0	0	0	0	0	0	0	0	0	0	0	0	0	0	0	0	0	0	0	0	0	0	0	0	0	0	0	0
Acidothermus	0	0	0	0	0	0	0	0	0	0	0	0	1	0	0	0	0	0	0	0	0	0	0	0	0	0	0	0	0	0	0	0	0	0	0	0	0	0	0	0	0	0	0	0	0	0	0	0	0
Acidovorax	0	1	2	2	10	1	0	6	1	15	0	0	2	0	1	6	0	0	0	0	0	3	1	2	0	4	0	0	0	0	3	5	7	0	0	0	0	1	0	2	2	0	0	0	1	0	0	0	0
Acinetobacter	0	0	0	0	0	0	0	0	0	0	0	0	0	0	0	0	0	0	0	0	0	0	0	5	0	2	0	0	0	0	1	0	0	0	0	0	0	0	0	0	0	0	0	0	2	0	0	0	0
Actibacterium	0	0	0	0	0	0	0	0	0	0	0	0	0	0	0	0	0	0	0	0	0	0	0	1	0	0	0	0	0	0	0	0	0	0	0	0	0	0	0	0	0	0	0	0	0	0	0	0	0
Actinoalloteichus	0	0	0	0	0	0	0	0	0	0	0	0	0	0	0	0	0	0	0	0	0	0	0	0	0	0	0	0	0	0	0	0	0	0	0	0	0	0	0	0	0	0	0	0	0	0	0	0	0
Actinobacillus	0	0	0	0	0	0	0	0	0	0	0	0	0	0	0	0	0	0	0	0	0	0	0	0	0	0	0	0	0	0	0	0	0	0	0	0	0	0	0	0	0	0	0	0	0	0	0	0	0
Actinobacteria bacterium IMCC26207	0	0	0	0	3	1	1	0	0	3	0	0	0	1	0	0	0	0	0	0	0	0	0	0	0	0	0	0	0	0	4	2	2	0	0	0	0	0	0	1	0	0	0	0	2	0	0	0	0
Actinobacteria bacterium IMCC26256	0	0	0	2	1	0	0	0	0	0	0	0	0	0	0	1	0	0	0	0	0	0	0	1	0	1	0	0	0	0	3	0	0	0	0	0	0	0	0	0	0	0	0	0	0	0	0	0	0
Actinobacteria bacterium OV450	0	0	0	0	0	0	0	0	0	0	0	0	0	1	0	0	0	0	0	0	0	0	0	0	0	0	0	0	0	0	0	0	0	0	0	0	0	0	0	0	0	0	0	0	0	0	1	0	1
actinobacterium LLX17	0	0	0	0	0	0	0	0	0	0	0	0	0	0	0	0	0	0	0	0	0	0	0	0	0	1	0	0	0	0	0	0	0	0	0	0	0	0	0	0	0	0	0	0	0	0	0	0	0
Actinobaculum	0	0	0	0	0	0	0	0	0	0	0	0	0	0	0	0	0	0	0	0	0	0	0	0	0	0	0	0	0	0	0	0	0	0	0	0	0	0	0	0	0	0	0	0	0	0	0	0	0
Actinocatenispora	0	0	0	0	0	0	0	0	0	0	0	0	0	0	0	0	0	0	0	0	0	0	0	0	0	0	0	0	0	0	0	0	0	0	0	0	0	0	0	0	0	0	0	0	0	0	0	0	0
Actinokineospora	0	0	0	0	0	0	0	0	0	0	0	0	0	0	0	0	0	0	0	0	0	0	0	0	0	0	0	0	0	0	1	0	1	0	0	0	0	0	0	0	0	0	0	0	0	0	0	0	0
Actinomadura	0	0	0	0	0	1	0	0	0	0	0	0	0	0	0	0	0	0	0	0	0	0	0	0	0	1	0	0	0	0	0	0	0	0	0	0	0	0	1	0	0	0	0	0	0	0	0	0	0
Actinomyces	0	1	0	1	1	0	2	0	0	4	0	0	0	0	0	1	0	0	0	0	0	1	0	3	0	3	0	0	0	0	5	8	3	0	0	0	0	0	0	0	1	0	1	0	0	0	0	0	0
Actinomycetospora	0	0	0	0	0	0	0	0	0	0	0	0	0	0	0	0	0	0	0	0	0	0	0	0	0	0	0	0	0	0	0	0	0	0	0	0	0	0	0	0	0	0	0	0	0	0	0	0	0
Actinophytocola	0	0	0	0	0	0	0	0	0	0	0	0	0	0	0	0	0	0	0	0	0	0	0	0	0	0	0	0	0	0	0	0	0	0	0	0	0	0	0	0	0	0	0	0	0	0	0	0	0
Actinoplanes	0	0	0	0	0	0	0	0	0	0	0	0	0	0	0	0	0	0	0	0	0	0	0	0	0	5	0	0	0	0	0	0	1	0	0	0	0	0	1	0	0	0	0	0	0	0	0	0	0
Actinopolymorpha	0	0	0	0	0	0	0	0	0	0	0	0	0	0	0	0	0	0	0	0	0	0	0	0	0	0	0	0	0	0	0	0	0	0	0	0	0	0	0	0	0	0	0	0	0	0	0	0	0
Actinopolyspora	0	0	0	0	0	0	0	0	0	0	0	0	0	0	0	0	0	0	0	0	0	0	0	0	0	0	0	0	0	0	0	1	0	0	0	0	0	0	0	0	0	0	0	0	0	0	0	0	0
Actinospica	0	0	0	0	0	0	0	0	0	0	0	0	0	0	0	0	0	0	0	0	0	0	0	0	0	0	0	0	0	0	0	0	0	0	0	0	0	0	0	0	0	0	0	0	0	0	0	0	0
Actinosynnema	0	0	0	0	0	1	0	0	0	0	0	0	0	0	0	0	0	0	0	0	0	0	0	0	0	1	0	0	0	0	0	1	1	0	0	0	0	0	0	0	0	0	0	0	0	0	0	0	0
Actinotalea	0	0	0	0	0	0	0	0	0	0	0	0	0	0	0	0	0	0	0	0	0	0	0	0	0	0	0	0	0	0	0	0	0	0	0	0	0	0	0	0	0	0	0	0	0	0	0	0	0
Acuticoccus	0	0	0	0	0	0	0	0	0	0	0	0	0	0	0	0	0	0	0	0	0	0	0	0	0	0	0	0	0	0	0	0	0	0	0	0	0	0	0	0	0	0	0	0	0	0	0	0	0
Advenella	0	0	0	0	0	0	0	0	0	0	0	0	0	0	0	0	0	0	0	0	0	0	0	0	0	0	0	0	0	0	0	0	0	0	0	0	0	0	0	0	0	0	0	0	0	0	0	0	0
Aequorivita	0	0	0	0	0	0	0	0	0	0	0	0	0	1	0	0	0	0	0	0	0	0	0	2	0	0	0	0	0	0	1	0	0	0	0	0	0	0	0	0	0	0	0	0	0	0	0	0	0
Aerococcus	0	0	0	0	0	0	0	0	0	0	0	0	0	0	0	0	0	0	0	0	0	0	0	1	0	0	0	0	0	0	0	0	0	0	0	0	0	0	0	0	0	0	0	0	0	0	0	0	0
Aeromicrobium	0	0	0	0	0	0	0	0	0	0	0	0	0	0	0	1	0	0	0	0	0	0	0	0	0	1	0	0	0	0	0	0	0	0	0	0	0	0	0	0	0	0	0	0	0	0	0	0	0
Aeromonas	0	0	0	0	0	0	0	0	0	1	0	0	2	0	0	0	0	0	0	1	0	0	0	10	0	0	0	0	0	0	0	3	2	0	0	0	0	0	0	0	0	0	0	0	0	0	0	0	0
Aeropyrum	0	0	0	0	0	0	0	1	0	0	0	0	0	0	0	0	0	0	0	0	0	0	0	0	0	0	0	0	0	0	0	0	0	0	0	0	0	0	0	0	0	0	0	0	0	0	0	0	0
Aestuariibacter	0	0	0	0	0	0	0	0	0	0	0	0	0	0	0	1	0	0	0	0	0	0	0	0	0	0	0	0	0	0	0	0	0	0	0	0	0	0	0	0	0	0	0	0	0	0	0	0	0
Aestuariivita	0	0	0	0	0	0	0	0	0	0	0	0	0	0	0	0	0	0	0	0	0	0	0	0	0	0	0	0	0	0	0	0	0	0	0	0	0	0	0	0	0	0	0	0	0	0	0	0	0
Afifella	0	0	0	0	0	0	0	0	0	0	0	0	0	0	0	0	0	0	0	0	0	0	0	0	0	0	0	0	0	0	0	0	0	0	0	0	0	0	0	0	0	0	0	0	0	0	0	0	0
Afipia	2	1	0	1	0	0	0	2	0	0	0	1	1	0	1	1	0	0	0	0	0	3	0	2	0	1	0	0	0	0	2	2	0	0	0	0	0	0	1	0	0	0	0	1	0	0	0	0	0
Agarivorans	2	0	0	0	0	0	0	0	0	0	0	0	0	0	0	0	0	0	0	0	0	0	0	1	0	0	0	0	0	0	0	0	0	0	0	0	0	0	0	0	0	0	0	0	0	0	0	0	0
Aggregatibacter	0	0	0	0	0	0	0	0	0	0	0	0	0	1	0	0	0	0	0	0	0	0	0	1	0	4	0	0	0	0	0	0	0	0	0	0	0	0	0	0	0	0	0	0	0	0	0	0	0
Agreia	0	0	0	0	0	0	0	0	0	0	0	0	0	0	1	0	0	0	0	0	0	0	0	0	0	0	0	0	0	0	0	0	0	0	0	0	0	0	0	0	0	0	0	0	0	0	0	0	0
Agrobacterium	0	0	0	0	0	0	5	0	0	0	0	1	0	0	2	0	0	0	0	0	0	0	0	0	0	2	0	0	0	0	0	0	1	0	4	0	0	0	0	0	0	0	0	0	0	0	0	0	0
Agrococcus	0	0	0	0	0	0	0	0	0	0	0	0	0	0	0	0	0	0	0	0	0	0	0	0	0	1	0	0	0	0	0	0	0	0	0	0	0	0	0	0	0	0	0	0	0	0	0	0	0
Agromyces	0	0	0	0	0	0	0	0	0	2	0	0	0	0	0	0	0	0	0	0	0	0	0	0	0	0	0	0	0	0	1	0	0	0	0	0	0	0	0	0	0	0	0	0	0	0	0	0	0
Ahrensia	0	0	0	0	0	0	0	0	0	0	0	0	0	0	0	0	0	0	0	0	0	0	0	1	0	0	0	0	0	0	0	0	0	0	0	0	0	0	0	0	0	0	0	0	0	0	0	0	0
Akkermansia	0	0	0	0	0	0	0	0	0	0	0	0	0	0	0	0	0	0	0	0	0	0	0	0	0	0	0	0	0	0	1	0	1	0	0	0	0	0	0	0	0	0	0	0	0	0	0	0	0
Alcaligenes	0	0	0	1	1	4	0	0	0	0	0	0	0	0	0	0	0	0	0	0	0	0	0	0	0	0	0	0	0	0	0	0	1	0	0	0	0	0	0	0	0	0	0	0	0	0	0	0	0
Alcanivorax	0	0	0	0	0	0	0	0	0	0	0	0	0	0	0	0	0	0	0	0	0	1	0	13	0	0	0	0	0	0	1	0	0	0	0	0	0	0	0	0	0	0	0	0	0	0	0	0	0
Algibacter	0	0	0	0	0	0	0	0	0	0	0	0	0	0	0	0	0	0	0	0	0	0	0	0	0	0	0	0	0	0	0	0	0	0	0	0	0	0	0	0	0	0	0	0	0	0	0	0	0
Algicola	0	0	0	0	0	0	0	0	0	0	0	0	0	0	0	0	0	0	0	0	0	0	0	0	0	0	0	0	0	0	0	0	0	0	0	0	0	0	0	0	0	0	0	0	0	0	0	0	0
Algiphilus	0	0	0	0	0	0	0	0	0	0	0	0	0	0	0	0	0	0	0	0	0	0	0	1	0	0	0	0	0	0	0	0	1	0	0	0	0	0	0	0	0	0	0	0	0	0	0	0	0
Algoriphagus	0	0	0	0	4	0	1	1	0	2	0	0	1	0	3	0	0	0	0	0	0	1	0	2	0	0	0	0	0	0	0	2	1	0	0	0	0	0	0	1	0	0	0	0	0	0	0	0	1
Aliagarivorans	0	0	0	0	0	0	0	0	0	0	0	0	0	0	0	0	0	0	0	0	0	0	0	2	0	0	0	0	0	0	0	0	0	0	0	0	0	0	0	1	0	0	0	0	0	0	0	0	0
Alicycliphilus	0	0	0	0	1	0	0	0	0	2	0	0	0	0	0	0	0	0	0	0	0	0	0	0	0	0	0	0	0	0	0	0	0	0	0	0	0	0	0	0	0	0	0	0	0	0	0	0	0
Alicyclobacillus	0	4	2	2	3	4	6	11	0	2	0	0	1	0	0	0	0	0	0	1	0	1	0	7	0	8	0	0	0	2	7	4	3	0	0	0	0	0	0	1	1	0	0	1	1	0	0	1	0
Aliifodinibius	0	0	0	0	0	0	0	0	0	0	0	0	0	0	0	0	0	0	0	0	0	0	0	0	0	0	0	0	0	0	0	0	0	0	0	0	0	0	0	0	0	0	0	0	0	0	0	0	0
Aliiglaciecola	0	0	0	0	0	0	0	0	0	0	0	1	0	0	0	0	0	0	0	0	0	0	0	1	0	0	0	0	0	0	1	0	0	0	0	0	0	0	0	0	0	0	0	0	0	0	0	0	0
Aliihoeflea	0	0	0	0	0	0	0	0	0	0	0	0	0	0	0	0	0	0	0	0	0	0	0	0	0	0	0	0	0	0	0	0	0	0	0	0	0	0	0	0	0	0	0	0	0	0	0	0	0
Aliivibrio	0	0	0	0	0	0	0	0	0	0	0	0	0	0	0	0	0	0	0	0	0	0	0	1	0	0	0	0	0	0	0	0	0	0	0	0	0	0	0	0	0	0	0	0	0	0	0	0	0
Alishewanella	0	0	0	0	0	0	0	0	0	0	0	0	0	0	0	0	0	0	0	0	0	0	0	1	0	0	0	0	0	0	0	0	0	0	0	0	0	0	0	0	0	0	0	0	0	0	0	0	0
Alistipes	0	0	0	0	0	0	0	0	0	0	0	0	0	0	0	0	0	0	0	0	0	0	0	0	0	0	0	0	0	0	0	0	0	0	0	0	0	0	0	0	0	0	0	0	0	0	0	0	0
Alkalibacillus	0	0	0	0	0	0	0	0	0	0	0	0	0	0	0	0	0	0	0	0	0	0	0	2	0	0	0	0	0	0	0	0	0	0	0	0	0	0	0	0	0	0	0	0	0	0	0	0	0
Alkalibacterium	0	0	0	0	0	0	0	0	0	0	0	0	0	0	0	0	0	0	0	0	0	0	0	1	0	0	0	0	0	0	0	0	0	0	0	0	0	0	0	0	0	0	0	0	0	0	0	0	0
Alkaliflexus	0	0	0	0	0	0	0	0	0	0	0	0	0	0	0	0	0	0	0	0	0	0	0	0	0	0	0	0	0	0	0	0	0	0	0	0	0	0	0	0	0	0	0	0	0	0	0	0	0
Alkalilimnicola	0	0	0	0	0	1	0	0	0	0	0	1	7	0	2	0	0	0	0	0	0	0	0	0	0	0	0	0	0	0	0	1	0	0	0	0	0	0	0	0	0	0	0	0	0	0	0	0	0
Alkaliphilus	0	0	0	0	0	0	0	0	0	0	0	0	2	0	0	0	0	0	0	0	0	1	0	1	0	0	0	0	0	0	0	0	1	0	0	0	0	0	0	0	0	0	0	0	0	0	0	0	0
Alkanindiges	0	0	0	0	0	0	0	0	0	0	0	0	0	0	0	0	0	0	0	0	0	0	0	1	0	0	0	0	0	0	0	0	0	0	0	0	0	0	0	0	0	0	0	0	0	0	0	0	0
Alloactinosynnema	0	0	0	0	0	0	0	0	0	0	0	0	0	0	0	0	0	0	0	0	0	0	0	0	0	1	0	0	0	0	0	0	0	0	0	0	0	0	0	0	0	0	0	0	0	0	0	0	0
Allobaculum	0	0	0	0	0	0	0	0	0	0	0	0	0	0	0	0	0	0	0	0	0	0	0	0	0	0	0	0	0	0	0	0	0	0	0	0	0	0	0	0	0	0	0	0	0	0	0	0	0
Allochromatium	0	0	0	0	0	0	0	0	0	0	0	0	0	0	0	0	0	0	0	0	0	0	0	2	0	0	0	0	0	0	0	0	0	0	0	0	0	0	0	0	0	0	0	0	0	0	0	0	0
Allofustis	0	0	0	0	0	0	0	0	0	0	0	0	0	0	0	0	0	0	0	0	0	0	0	0	0	0	0	0	0	0	0	0	0	0	0	0	0	0	0	0	0	0	0	0	0	0	0	0	0
Allokutzneria	0	0	0	0	0	0	0	0	0	0	0	0	0	0	0	0	0	0	0	0	0	0	0	1	0	0	0	0	0	0	1	0	1	0	0	0	0	0	0	0	0	0	0	0	0	0	0	0	0
Alloprevotella	0	0	0	0	0	0	0	0	0	0	0	0	0	0	0	0	0	0	0	0	0	0	0	0	0	0	0	0	0	0	0	0	0	0	0	0	0	0	0	0	0	0	0	0	0	0	0	0	0
Alloscardovia	0	0	0	0	0	0	0	0	0	2	0	0	0	0	0	0	0	0	0	0	0	0	0	0	0	0	0	0	0	0	0	0	2	0	0	0	0	0	0	0	0	0	0	0	0	0	0	0	0
alpha proteobacterium AAP38	0	0	1	0	0	0	0	0	0	0	0	0	0	0	0	0	0	0	0	0	0	0	0	0	0	0	0	0	0	0	0	0	0	0	0	0	0	0	0	1	0	0	0	0	0	0	0	0	0
alpha proteobacterium AAP81b	0	0	0	4	0	0	0	2	0	0	0	0	0	0	1	0	0	0	0	0	0	2	0	0	0	0	0	0	0	0	1	0	1	0	0	0	0	0	0	0	0	0	0	0	0	0	0	0	0
alpha proteobacterium BAL199	0	0	0	0	0	0	0	0	0	0	0	0	0	0	0	0	0	0	0	0	0	0	0	0	0	0	0	0	0	0	1	1	0	0	0	0	0	0	0	0	0	0	0	0	0	0	0	0	0
alpha proteobacterium IMCC14465	0	0	0	0	0	0	0	0	0	0	0	0	0	0	0	0	0	0	0	0	0	0	0	0	0	0	0	0	0	0	0	0	0	0	0	0	0	0	0	0	0	0	0	0	0	0	0	0	0
alpha proteobacterium Q-1	0	0	0	0	0	0	0	0	0	0	0	0	0	0	0	0	0	0	0	0	0	0	0	0	0	0	0	0	0	0	0	0	0	0	0	0	0	0	0	0	0	0	0	0	0	0	0	0	0
Altererythrobacter	1	0	0	0	0	0	0	0	0	0	0	0	0	0	0	0	0	0	0	0	0	0	0	1	0	0	0	0	0	0	0	0	1	0	0	0	0	0	0	0	0	0	0	0	0	0	0	0	0
Alteromonadaceae bacterium Bs12	0	0	0	0	0	0	0	0	0	0	0	0	0	0	0	0	0	0	0	0	0	0	0	0	0	0	0	0	0	0	0	0	0	0	0	0	0	0	0	0	0	0	0	0	0	0	0	0	0
Alteromonadaceae bacterium XY-R5	0	0	0	0	0	0	0	0	0	0	0	0	0	0	0	0	0	0	0	0	0	0	0	1	0	0	0	0	0	0	0	0	0	0	0	0	0	0	0	0	0	0	0	0	0	0	0	0	0
Alteromonas	0	0	0	0	0	0	0	0	0	0	0	0	0	0	0	0	0	0	0	0	0	0	0	5	0	0	0	0	0	0	0	0	1	0	0	0	0	0	0	0	0	0	0	0	0	0	0	0	0
Altibacter	0	0	0	0	0	0	0	0	0	0	0	0	0	0	0	0	0	0	0	0	0	0	0	1	0	0	0	0	0	0	0	0	0	0	0	0	0	0	0	0	0	0	0	0	0	0	0	0	0
Alysiella	0	0	0	0	0	0	0	0	0	0	0	0	0	0	0	0	0	0	0	0	0	0	0	0	0	0	0	0	0	0	0	0	0	0	0	0	0	0	0	0	0	0	0	0	0	0	0	0	0
Amantichitinum	0	0	0	0	3	0	0	1	0	0	0	0	0	1	0	0	0	0	0	0	0	0	0	0	0	0	0	0	0	0	0	0	0	0	0	0	0	0	0	0	0	0	0	0	0	0	0	0	0
Aminiphilus	0	0	0	0	0	0	0	0	0	0	0	0	0	0	0	0	0	0	0	0	0	0	0	0	0	0	0	0	0	0	0	0	0	0	0	0	0	0	0	0	0	0	0	0	0	0	0	0	0
Aminobacter	0	0	0	0	0	0	0	0	0	0	0	0	0	0	0	0	0	0	0	0	0	0	0	1	0	0	0	0	0	0	0	0	0	0	0	0	0	0	0	0	0	0	0	0	0	0	0	0	0
Aminomonas	0	0	0	0	0	0	0	0	0	0	0	0	0	0	0	0	0	0	0	0	0	0	0	0	0	0	0	0	0	0	0	0	0	0	0	0	0	0	0	0	0	0	0	0	0	0	0	0	0
Ammonifex	0	0	0	0	1	0	0	0	0	0	0	0	0	0	0	0	0	0	0	0	0	0	0	0	0	0	0	0	0	0	0	0	0	0	0	0	0	0	0	0	0	0	0	0	0	0	0	0	0
Amorphus	0	0	0	0	2	0	0	2	0	0	0	0	0	0	0	0	0	0	0	0	0	1	0	0	0	1	0	0	0	0	0	1	1	0	0	0	0	0	0	0	0	0	0	0	0	0	0	0	0
Amphibacillus	0	0	0	0	0	0	0	0	0	0	0	0	0	0	0	0	0	0	0	0	0	0	0	0	0	0	0	0	0	0	0	0	0	0	0	0	0	0	0	0	0	0	0	0	0	0	0	0	0
Amphritea	0	0	0	0	0	0	0	0	0	0	0	0	0	0	0	0	0	0	0	0	0	0	0	2	0	0	0	0	0	0	0	0	0	0	0	0	0	0	0	0	0	0	0	0	0	0	0	0	0
Amycolatopsis	0	0	0	0	0	2	0	0	0	0	0	0	0	0	0	0	0	0	0	0	0	0	0	1	0	3	0	0	0	0	2	1	0	0	0	0	0	0	0	0	0	0	0	0	0	0	0	0	0
Anabaena	0	0	0	0	0	0	0	0	0	0	0	0	0	0	0	0	0	0	0	0	0	0	0	0	0	0	0	0	0	0	0	0	0	0	0	0	0	0	0	0	0	0	0	0	0	0	0	0	0
Anaeroarcus	0	0	0	0	0	0	0	0	0	0	0	0	0	0	0	0	0	0	0	0	0	0	0	0	0	0	0	0	0	0	0	0	0	0	0	0	0	0	0	0	0	0	0	0	0	0	0	0	0
Anaerobacillus	0	0	0	0	0	0	0	0	0	0	0	0	0	0	0	0	0	0	0	0	0	0	0	0	0	1	0	0	0	0	0	0	0	0	0	0	0	0	0	0	0	0	0	0	0	0	0	0	0
Anaerobiospirillum	1	0	0	0	0	0	0	0	0	0	0	0	0	0	0	0	0	0	0	0	0	0	0	0	0	0	0	0	0	0	0	0	0	0	0	0	0	0	0	0	0	0	0	0	0	0	0	0	0
Anaerobranca	0	0	0	0	0	0	0	0	0	0	0	1	0	0	0	0	0	0	0	0	0	0	0	2	0	0	0	0	0	0	0	0	0	0	0	0	0	0	0	0	0	0	0	1	0	0	0	0	0
Anaerococcus	0	0	0	0	0	1	0	2	0	0	0	0	0	0	0	0	0	0	0	0	1	1	0	6	0	0	0	0	0	0	0	0	0	0	0	0	0	0	0	0	0	0	0	0	0	0	0	0	0
Anaeroglobus	0	0	0	0	0	0	0	3	0	0	0	0	0	0	0	0	0	0	0	0	0	0	0	0	0	0	0	0	0	0	0	0	0	0	0	0	0	0	0	0	0	0	0	0	0	0	0	0	0
Anaerolinea	0	0	0	0	0	0	0	0	0	0	0	0	0	0	0	0	0	0	0	0	0	0	0	0	0	0	0	0	0	0	0	0	0	0	0	0	0	0	0	0	0	0	0	0	0	0	0	0	0
Anaeromassilibacillus	0	0	0	0	0	0	0	0	0	0	0	0	0	0	0	0	0	0	0	0	0	0	0	0	0	0	0	0	0	0	0	0	0	0	0	0	0	0	0	0	0	0	0	0	0	0	0	0	0
Anaeromusa	2	0	0	0	1	0	0	1	0	0	0	0	0	0	0	2	0	0	0	0	0	0	0	2	0	0	0	0	0	0	0	0	0	0	0	0	0	0	0	0	0	0	0	0	0	0	0	0	0
Anaeromyxobacter	0	0	1	8	5	0	2	3	0	0	0	1	2	1	0	1	0	0	0	0	0	3	0	0	0	0	0	0	0	0	2	0	2	0	0	0	0	0	0	2	2	1	1	2	0	0	0	0	0
Anaerosphaera	0	0	0	0	0	0	0	0	0	0	0	0	0	0	0	0	0	0	0	0	0	0	0	0	0	0	0	0	0	0	0	0	0	0	0	0	0	0	0	0	0	0	0	0	0	0	0	0	0
Anaerosporobacter	0	0	0	0	0	0	0	0	0	0	0	0	0	0	0	0	0	0	0	0	0	1	0	0	0	0	0	0	0	0	0	0	0	0	0	0	0	0	0	0	0	0	0	0	0	0	0	0	0
Anaerosporomusa	0	0	0	1	0	0	0	0	0	0	0	0	0	0	0	0	0	0	0	0	0	0	0	2	0	0	0	0	0	0	0	0	0	0	0	0	0	0	0	0	0	0	0	0	2	0	0	0	0
Anaerotruncus	0	0	0	0	1	1	0	0	0	0	0	0	0	0	0	0	0	0	0	0	0	1	0	1	0	8	0	0	0	0	1	2	2	0	0	0	0	0	0	1	0	0	0	0	0	0	0	0	0
Anaerovibrio	0	0	0	0	0	1	0	0	0	0	1	0	0	0	0	0	0	0	0	0	0	2	0	0	0	0	0	0	0	0	1	0	1	0	0	0	0	0	0	0	0	0	0	0	0	0	0	0	0
Anaerovorax	0	0	0	0	0	0	0	0	0	0	0	0	0	0	0	0	0	0	0	0	0	0	0	0	0	0	0	0	0	0	0	0	0	0	0	0	0	0	0	0	0	0	0	0	0	0	0	0	0
Ancylobacter	0	0	0	0	2	0	0	1	0	0	0	0	0	0	0	0	0	0	0	0	0	0	0	0	0	0	0	0	0	0	0	0	0	0	0	0	0	0	0	0	0	0	0	0	0	0	1	0	0
Anditalea	0	0	0	0	0	0	0	0	0	0	0	0	0	0	0	0	0	0	0	0	0	0	0	0	0	0	0	0	0	0	0	0	0	0	0	0	0	0	0	0	0	0	0	0	0	0	0	0	0
Andreprevotia	0	0	0	2	0	0	0	0	0	0	0	0	1	0	0	0	0	0	0	0	0	1	0	0	0	2	0	0	0	0	0	1	0	0	0	0	0	0	0	0	0	0	0	0	0	0	0	0	0
Aneurinibacillus	0	0	0	3	0	1	0	0	0	0	0	0	0	0	1	1	0	0	0	0	0	0	0	2	0	0	0	0	0	0	2	0	1	0	0	0	0	0	0	0	0	0	0	0	0	0	0	0	0
Angelakisella	0	0	0	0	0	0	0	0	0	0	0	0	0	0	0	0	0	0	0	0	0	0	0	0	0	0	0	0	0	0	0	0	0	0	0	0	0	0	0	0	0	0	0	0	0	0	0	0	0
Angustibacter	0	0	0	0	0	0	0	0	0	0	0	0	0	0	0	0	0	0	0	0	0	0	0	0	0	0	0	0	0	0	0	0	0	0	0	0	0	0	0	0	0	0	0	0	0	0	0	0	0
Anoxybacillus	0	0	0	0	0	0	0	0	0	0	0	0	0	0	0	0	0	0	0	0	0	1	0	7	0	0	0	0	0	0	0	0	0	0	0	0	0	0	0	0	0	0	0	0	0	0	0	0	0
Apibacter	0	0	0	0	0	0	0	0	0	0	0	0	0	0	0	0	0	0	0	0	0	0	0	1	0	0	0	0	0	0	0	0	0	0	0	0	0	0	0	0	0	0	0	0	0	0	0	0	0
Aquabacterium	0	0	0	1	0	0	0	0	0	0	0	0	0	0	0	0	0	0	0	0	0	0	0	1	0	0	0	0	0	0	0	2	0	0	0	0	0	0	0	0	0	0	0	0	0	0	0	0	0
Aquamicrobium	0	0	0	0	0	0	0	0	0	0	0	0	0	0	0	0	0	0	0	0	0	0	0	0	0	0	0	0	0	0	0	0	0	0	0	0	0	0	0	0	0	0	0	0	1	0	0	0	0
Aquaspirillum	0	0	0	0	0	0	0	0	0	2	0	0	0	0	0	0	0	0	0	0	0	0	0	3	0	0	0	0	0	0	0	1	0	0	0	0	0	0	0	0	1	0	0	0	0	0	0	0	0
Aquimarina	0	0	0	0	0	0	0	0	0	0	0	0	0	0	0	0	0	0	0	0	0	0	0	3	0	0	0	0	0	0	0	0	0	0	0	0	0	0	0	0	0	0	0	0	0	0	0	0	0
Aquincola	0	0	0	0	0	0	0	1	0	0	2	0	0	0	0	0	0	0	0	0	0	0	1	0	0	1	1	0	0	0	0	0	0	0	0	0	0	0	0	0	1	0	0	0	0	0	0	0	0
Aquitalea	0	2	0	1	0	0	0	3	0	0	0	0	0	0	2	0	0	0	0	0	0	0	0	2	0	1	0	0	0	0	0	0	0	0	0	0	0	0	0	0	0	0	0	0	0	0	0	0	0
Arachidicoccus	0	0	0	0	0	0	0	0	0	0	0	0	0	0	0	0	0	0	0	0	0	0	0	0	0	0	0	0	0	0	0	0	0	0	0	0	0	0	0	0	0	0	0	0	0	0	0	0	0
Arcanobacterium	0	0	0	0	0	0	0	0	0	0	0	0	0	0	0	0	0	0	0	0	0	0	0	0	0	0	0	0	0	0	0	0	0	0	0	0	0	0	0	0	0	0	0	0	0	0	0	0	0
Archaeoglobus	0	0	0	0	0	0	0	0	0	0	0	0	0	0	0	0	0	0	0	0	0	0	0	2	0	0	0	0	0	0	0	0	0	0	0	0	0	0	0	0	0	0	0	0	0	0	0	0	0
Archangium	0	0	0	0	0	0	1	0	0	0	1	0	3	1	2	3	0	0	0	0	0	1	0	0	0	1	0	0	0	0	2	1	0	0	0	0	0	0	0	0	0	1	0	0	1	0	0	0	0
Arcticibacter	0	0	0	0	0	0	0	0	0	0	0	0	0	0	0	0	0	0	0	0	0	0	0	0	0	0	0	0	0	0	0	0	0	0	0	0	0	0	0	0	0	0	0	0	0	0	0	0	0
Ardenticatena	0	0	0	0	0	0	0	0	0	0	0	0	0	0	0	0	0	0	0	0	0	0	0	0	0	0	0	0	0	0	0	0	0	0	0	0	0	0	0	1	0	0	0	0	0	0	0	0	0
Arenibacter	0	0	0	0	0	0	0	0	0	0	0	0	0	0	0	0	0	0	0	0	0	0	0	1	0	0	0	0	0	0	0	0	0	0	0	0	0	0	0	0	0	0	0	0	0	0	0	0	0
Arenimonas	1	0	0	0	0	1	3	0	0	9	0	0	0	3	0	0	0	0	0	0	0	1	1	3	0	2	0	0	0	0	2	2	2	0	0	0	0	0	0	0	0	0	1	0	0	0	0	0	0
Arenitalea	0	0	0	0	0	0	0	0	0	0	0	0	0	0	0	0	0	0	0	0	0	0	0	1	0	0	0	0	0	0	0	0	0	0	0	0	0	0	0	0	0	0	0	0	0	0	0	0	0
Arhodomonas	0	0	0	0	0	0	0	3	0	3	0	0	0	0	0	0	0	0	0	0	0	0	0	2	0	1	0	0	0	0	0	0	0	0	0	0	0	0	0	0	0	0	0	0	0	0	0	0	0
Armatimonadetes bacterium GXS	0	0	0	0	0	0	0	0	0	0	0	0	0	0	0	0	0	0	0	0	0	0	0	0	0	0	0	0	0	0	0	0	0	0	0	0	0	0	0	0	0	0	0	0	0	0	0	0	0
Aromatoleum	0	0	0	0	0	0	0	0	0	0	0	0	2	0	0	0	0	0	0	0	0	1	0	0	0	0	0	0	0	0	0	3	0	0	0	0	0	0	0	0	1	0	0	0	0	0	0	0	0
Arsenicicoccus	0	0	0	0	0	0	0	0	0	0	0	0	0	0	0	0	0	0	0	0	0	0	0	0	0	1	0	0	0	0	0	0	1	0	0	0	0	0	0	0	0	0	0	0	0	0	0	0	0
Arsenophonus	0	0	0	0	0	0	0	0	0	1	0	0	0	0	0	0	0	0	0	0	0	0	0	0	0	1	0	0	0	0	0	0	0	0	0	0	0	0	0	0	0	0	0	0	0	0	0	0	0
Arthrobacter	1	0	0	2	0	0	0	1	0	0	0	0	0	0	0	0	0	0	0	0	0	0	0	0	0	1	0	0	0	0	1	3	0	0	1	0	0	0	0	0	0	0	0	0	0	0	0	0	0
Arthrospira	0	0	0	0	0	0	0	0	0	0	0	0	0	0	0	0	0	0	0	0	0	0	0	1	0	0	0	0	0	0	0	0	0	0	0	0	0	0	0	0	0	0	0	0	0	0	0	0	0
Asaccharospora	0	0	0	0	0	0	0	0	0	0	0	0	0	0	0	0	0	0	0	0	0	0	0	0	0	0	0	0	0	0	1	0	0	0	0	0	0	0	0	0	0	0	0	0	0	0	0	0	0
Asaia	0	0	0	0	0	0	0	0	0	0	0	1	0	0	1	0	0	0	0	0	0	1	0	0	0	0	0	0	0	0	0	0	1	0	0	0	0	0	0	0	0	0	0	0	0	0	0	0	0
Asinibacterium	0	4	0	0	0	0	0	0	0	0	3	0	0	0	0	0	0	0	0	0	0	0	0	0	0	0	0	0	0	0	0	0	0	0	0	0	0	0	0	0	0	0	0	0	1	0	0	0	0
Asticcacaulis	1	0	0	1	1	0	0	1	0	1	0	0	0	0	3	0	0	0	1	0	0	0	0	0	0	0	0	0	0	0	0	0	1	0	0	0	0	0	0	0	0	0	0	0	0	0	0	0	0
Atopobium	0	0	0	0	0	0	0	2	0	0	0	0	0	0	0	0	0	0	0	0	0	0	0	0	0	0	0	0	0	0	0	0	0	0	0	0	0	0	0	0	0	0	0	0	0	0	0	0	0
Aurantimonas	0	1	0	1	2	1	0	0	0	0	0	0	1	0	0	0	0	0	0	0	0	1	0	0	0	0	0	0	0	0	0	0	1	0	0	0	0	0	0	1	0	0	0	0	0	0	0	0	0
Aureimonas	0	1	3	2	3	9	0	1	0	0	0	0	0	0	0	0	0	0	0	0	1	0	0	2	0	2	1	0	0	1	1	2	2	0	0	0	0	0	0	1	0	0	0	0	0	0	0	0	0
Avibacterium	0	0	0	0	0	0	0	0	0	0	0	0	0	0	0	0	0	0	0	0	0	0	0	0	0	0	0	0	0	0	0	0	0	0	0	0	0	0	0	0	0	0	0	0	0	0	0	0	0
Azoarcus	0	0	0	3	12	4	3	6	0	1	0	1	4	0	1	0	0	0	0	0	0	2	1	6	0	3	0	0	0	0	0	13	3	0	0	0	0	0	0	0	1	0	1	0	0	0	0	0	0
Azohydromonas	0	0	0	1	0	1	0	0	0	0	0	0	0	3	1	1	0	0	0	1	0	0	2	0	0	2	0	0	0	0	0	0	3	0	0	0	0	0	0	3	0	0	0	0	0	2	0	0	0
Azonexus	0	0	0	0	2	0	0	0	0	1	0	0	0	0	0	0	0	0	0	0	0	0	0	1	0	0	0	0	0	0	0	0	0	0	0	0	0	0	0	0	0	0	0	0	0	0	0	0	0
Azorhizobium	0	1	0	0	1	0	0	0	0	0	0	0	0	3	0	1	0	0	0	0	0	4	0	3	0	1	0	0	0	1	1	1	0	0	0	0	0	0	0	0	1	0	0	0	1	0	1	0	0
Azospira	0	0	1	0	0	1	0	0	0	4	0	0	0	0	0	0	0	0	0	0	0	2	0	4	0	1	1	0	0	0	1	1	2	0	0	0	0	0	0	1	0	0	0	0	0	0	0	0	0
Azospirillum	0	3	3	0	5	2	2	0	0	11	0	1	0	1	0	4	0	0	0	1	0	1	0	0	0	1	0	0	0	0	4	6	1	0	0	0	0	0	0	1	1	1	0	0	0	0	0	0	0
Azotobacter	0	0	0	0	0	0	0	0	0	0	0	0	0	0	0	0	0	0	0	0	0	0	0	1	0	0	0	0	0	0	0	0	0	0	0	0	0	0	0	1	0	0	0	0	0	0	0	0	0
Azovibrio	0	0	2	0	4	0	0	4	2	0	0	0	0	0	2	0	0	0	1	0	0	1	0	1	0	0	0	0	0	0	1	0	1	0	0	0	0	0	0	0	0	0	0	0	0	1	0	0	0
Bacillaceae bacterium MTCC 8252	0	0	0	0	0	0	0	0	0	0	0	0	0	0	0	0	0	0	0	0	0	2	0	0	0	0	2	0	0	0	0	0	0	0	0	0	0	0	0	0	0	0	0	0	0	1	0	0	0
Bacillus	0	1	2	9	10	7	9	4	1	5	0	2	1	6	0	5	0	1	0	0	0	6	3	41	0	8	5	2	1	2	6	3	8	0	0	0	1	0	0	0	1	0	1	0	9	1	0	5	0
Bacteriovorax	0	0	0	0	0	0	0	0	0	0	0	0	0	0	0	0	0	0	0	0	0	0	0	0	0	0	0	0	0	0	0	0	0	0	0	0	0	0	0	0	0	0	0	0	0	0	0	0	0
bacterium endosymbiont of Mortierella elongata FMR23-6	0	0	0	0	0	0	0	0	0	0	0	0	0	0	0	0	0	0	0	0	0	0	0	0	0	0	0	0	0	0	0	0	0	0	0	0	0	0	0	0	0	0	0	0	0	0	0	0	0
bacterium JKG1	0	0	0	0	0	0	0	0	0	0	0	0	0	0	0	0	0	0	1	0	0	0	0	0	0	0	0	0	0	0	0	0	1	0	0	0	0	0	0	0	0	0	0	0	0	0	0	0	0
bacterium LF-3	0	0	0	1	0	0	0	0	0	0	0	0	0	0	0	0	0	0	0	0	0	0	0	0	0	0	0	0	0	0	0	0	0	0	0	0	0	0	0	0	0	0	0	0	0	0	0	0	0
bacterium MS4	0	0	0	0	0	0	0	0	0	0	0	0	0	0	0	0	0	0	0	0	0	1	0	0	0	0	0	0	0	0	0	0	0	0	0	0	0	0	0	0	0	0	0	0	0	0	0	0	0
bacterium SIT5	0	0	0	0	0	0	0	0	0	0	0	0	0	0	0	0	0	0	0	0	0	0	0	0	0	0	0	0	0	0	0	0	0	0	0	0	0	0	0	0	0	0	0	0	0	0	0	0	0
bacterium SIT6	0	0	0	0	0	0	0	0	0	0	0	0	0	0	0	0	0	0	0	0	0	0	0	0	0	0	0	0	0	0	0	0	0	0	0	0	0	0	0	0	0	0	0	0	0	0	0	0	0
Bacteroidales bacterium 6E	0	0	0	0	0	0	0	0	0	0	0	0	0	0	0	0	0	0	0	0	0	0	0	0	0	0	0	0	0	0	0	0	0	0	0	0	0	0	0	0	0	0	0	0	0	0	0	0	0
Bacteroidales bacterium Barb4	0	0	0	0	0	0	0	0	0	0	0	0	0	0	0	0	0	0	0	0	0	0	0	1	0	0	0	0	0	0	0	0	0	0	0	0	0	0	0	0	0	0	0	0	0	0	0	0	0
Bacteroides	0	0	0	0	0	0	0	0	0	0	0	0	0	0	0	0	0	0	0	0	0	0	0	0	0	0	0	0	0	0	0	0	0	0	0	0	0	0	0	0	0	0	0	0	0	0	0	0	0
Balneatrix	0	1	0	0	0	0	0	0	0	0	0	0	0	0	0	0	0	0	0	0	0	0	0	0	0	0	0	0	0	0	0	0	1	0	0	0	0	0	0	0	0	0	0	0	0	0	0	1	0
Balneola	0	0	2	0	0	0	0	0	0	0	0	0	0	0	0	0	0	0	0	0	0	0	0	0	0	0	0	0	0	0	0	0	0	0	0	0	0	0	0	0	0	0	0	0	0	0	0	0	0
Bartonella	0	0	0	0	0	0	0	0	0	0	0	0	0	0	1	2	0	0	0	0	0	0	0	2	0	1	1	0	1	0	0	1	3	0	0	0	0	0	0	0	0	0	0	0	0	1	0	0	0
Basilea	1	0	0	0	0	0	0	0	0	0	0	0	0	0	0	3	0	0	0	0	0	0	0	0	0	0	0	0	0	0	0	0	0	0	0	0	0	0	0	0	0	0	0	0	0	0	0	0	0
Bathymodiolus septemdierum thioautotrophic gill symbiont	0	0	0	0	0	0	0	0	0	0	0	0	0	0	0	0	0	0	0	0	0	0	0	1	0	0	0	0	0	0	0	0	0	0	0	0	0	0	0	0	0	0	0	0	0	0	0	0	0
Bathymodiolus thermophilus thioautotrophic gill symbiont	0	0	0	0	0	0	0	0	0	0	0	0	0	0	0	0	0	0	0	0	0	0	0	0	0	0	0	0	0	0	0	0	0	0	0	0	0	0	0	0	0	0	0	0	0	0	0	0	0
Bavariicoccus	0	0	0	0	0	0	0	0	0	0	0	0	0	0	0	0	0	0	0	0	0	0	0	1	0	0	0	0	0	0	0	0	0	0	0	0	0	0	0	0	0	0	0	0	0	0	0	0	0
Bdellovibrio	0	1	0	0	4	0	0	0	0	0	0	1	0	0	0	0	0	0	0	0	0	0	0	1	0	0	1	0	0	0	1	0	0	0	0	0	0	0	0	0	0	0	0	0	0	0	0	0	0
Beggiatoa	0	0	0	2	0	0	1	0	0	0	0	0	0	0	0	0	0	0	0	0	0	1	0	0	0	0	0	0	0	0	1	0	0	0	0	0	0	0	0	0	0	0	0	0	0	0	0	0	0
Beijerinckia	0	0	0	0	0	0	0	0	0	0	0	0	0	0	1	0	0	0	0	0	0	0	0	0	0	0	0	0	0	0	0	0	1	0	0	0	0	0	0	0	0	0	0	0	0	0	0	0	0
Belliella	0	0	0	0	0	0	0	0	0	0	0	0	0	0	0	0	0	0	0	0	0	0	0	0	0	0	0	0	0	0	0	0	0	0	0	0	0	0	0	0	0	0	0	0	0	0	0	0	0
Bellilinea	0	0	0	0	0	0	0	0	0	0	0	0	0	0	0	0	0	0	0	0	0	0	0	0	0	0	0	0	0	0	0	0	0	0	0	0	0	0	0	0	0	0	0	0	0	0	0	0	0
Belnapia	0	0	0	0	0	0	0	0	1	0	0	0	0	0	2	0	0	0	1	0	0	1	0	0	0	0	0	0	0	0	1	2	1	0	0	0	0	0	0	0	1	0	0	0	0	0	0	0	0
Bergeriella	0	0	0	0	0	0	0	0	1	0	0	0	0	0	0	0	0	0	0	0	0	0	0	0	0	0	0	0	0	0	1	0	0	0	0	0	0	0	0	0	0	0	0	0	0	0	0	0	0
Bergeyella	0	0	0	0	0	0	0	0	0	0	0	0	0	0	0	0	0	0	0	0	0	0	0	0	0	0	0	0	0	0	0	0	0	0	0	0	0	0	0	0	0	0	0	0	0	0	0	0	0
Bernardetia	0	0	0	1	0	0	0	0	0	0	0	0	0	0	0	0	0	0	0	0	0	0	0	0	0	0	0	0	0	0	0	0	0	0	0	0	0	0	0	0	0	0	0	0	0	0	0	0	0
beta proteobacterium AAP51	0	0	0	0	0	0	0	0	0	0	0	0	0	0	0	2	0	0	0	0	0	0	0	0	0	1	0	0	0	0	0	0	0	0	0	0	0	0	0	0	0	0	0	0	0	0	0	0	0
beta proteobacterium AAP99	0	0	0	0	2	2	0	0	0	0	0	0	0	0	0	0	0	0	0	0	0	0	0	0	0	0	0	0	0	0	0	0	0	0	0	0	0	0	0	0	1	0	0	0	0	0	0	0	0
beta proteobacterium CB	0	0	0	0	0	0	0	0	0	0	0	0	0	0	0	0	0	0	0	0	0	1	0	0	0	0	0	0	0	0	0	0	0	0	0	0	0	0	0	0	0	0	0	0	0	0	0	0	0
beta proteobacterium KB13	0	0	0	0	0	0	0	0	0	0	0	0	0	0	0	0	0	0	0	0	0	0	1	0	0	0	0	0	0	0	0	0	0	0	0	0	0	0	0	0	0	0	0	0	0	0	0	0	0
beta proteobacterium L13	0	0	0	0	0	0	0	1	0	0	0	0	0	0	0	0	0	0	0	0	0	0	0	0	0	0	0	0	0	0	0	0	0	0	0	0	0	0	0	1	0	0	0	0	0	0	0	0	0
Betaproteobacteria bacterium MOLA814	0	0	0	0	0	0	0	0	0	0	0	0	0	0	0	0	0	0	0	0	0	0	0	1	0	0	0	0	0	0	0	0	0	0	0	0	0	0	0	0	0	0	0	0	0	0	0	0	0
Beutenbergia	0	0	0	0	0	0	0	0	0	0	0	0	0	0	0	0	0	0	0	0	0	0	0	0	0	0	0	0	0	0	0	0	0	0	0	0	0	0	0	0	1	0	0	0	0	0	0	0	0
Bhargavaea	0	0	0	0	1	0	0	0	0	0	0	0	0	0	0	0	0	0	0	0	0	0	0	3	0	0	0	0	0	0	0	1	0	0	0	0	0	0	0	0	0	0	0	0	0	0	0	0	0
Bibersteinia	0	0	0	0	0	0	0	0	0	0	0	0	0	0	0	0	0	0	0	0	0	0	0	0	0	0	0	0	0	0	0	0	1	0	0	0	0	0	0	0	0	0	0	0	0	0	0	1	0
Bizionia	0	0	0	0	1	0	0	0	0	0	0	0	0	0	0	0	0	0	0	0	0	0	0	0	0	0	0	0	0	0	0	0	0	0	0	0	0	0	0	0	0	0	0	0	0	0	0	0	0
Blastochloris	0	0	0	0	0	0	0	0	0	0	0	0	0	3	0	0	0	0	0	0	1	0	0	0	0	0	0	0	0	0	0	2	2	0	0	0	0	0	0	0	0	1	0	0	0	0	0	0	0
Blastococcus	0	0	0	0	0	0	1	0	0	0	0	0	0	0	0	0	0	0	0	0	0	0	0	0	0	1	0	0	0	0	1	0	1	0	0	0	0	0	0	0	0	0	0	0	0	0	0	0	0
Blastomonas	0	0	0	0	1	0	0	0	0	0	0	0	0	0	0	0	0	0	0	0	0	0	0	0	0	0	0	0	0	0	0	0	1	0	0	0	0	0	0	0	0	0	0	0	0	0	0	0	0
Blautia	0	0	0	0	0	0	0	0	0	0	0	0	0	0	0	0	0	0	0	0	0	1	0	1	0	1	0	0	0	0	0	0	0	0	0	0	0	0	0	0	0	0	0	0	0	0	0	0	0
Bordetella	1	0	0	8	4	2	3	0	1	2	0	3	1	4	0	0	0	0	0	0	0	4	0	5	0	0	0	0	0	0	1	2	2	0	2	1	0	1	1	1	2	0	0	0	0	0	0	0	0
Bosea	0	0	2	2	6	2	0	0	0	12	1	1	8	2	0	2	1	0	0	0	0	3	0	1	0	4	0	0	0	0	1	2	2	0	1	0	0	0	0	0	1	1	0	0	0	0	1	1	0
Brachybacterium	0	0	0	0	0	0	0	0	0	0	0	0	0	0	0	0	0	0	0	0	0	0	0	1	0	0	0	0	0	0	1	3	3	0	0	0	0	0	0	0	0	0	0	0	0	0	0	0	0
Brachymonas	0	0	0	0	0	0	0	1	0	0	0	0	0	0	0	0	0	0	0	0	0	0	0	0	0	0	0	0	0	0	0	0	0	0	0	0	0	0	0	0	0	0	0	0	0	0	0	0	0
Brackiella	0	0	0	0	0	0	0	0	0	0	0	0	0	0	0	0	0	0	0	0	0	0	0	0	0	0	0	0	0	0	0	0	0	0	0	0	0	0	0	0	0	0	0	0	0	0	0	0	0
Bradyrhizobiaceae bacterium SG-6C	0	0	0	0	0	0	0	0	0	0	0	0	0	0	0	0	0	0	0	0	0	0	0	0	0	0	0	0	0	0	0	0	0	0	0	0	0	0	0	0	0	0	0	0	0	0	0	0	0
Bradyrhizobium	5	4	7	0	11	19	8	2	7	18	9	3	43	15	21	10	1	0	0	2	0	14	2	2	0	29	3	0	0	0	25	24	24	0	0	2	0	3	2	1	3	13	2	3	0	1	3	2	3
Brenneria	0	0	0	0	0	0	0	0	0	0	0	0	0	0	0	0	0	0	0	0	0	0	0	1	0	0	0	0	0	0	0	0	0	0	0	0	0	0	0	0	0	0	0	0	0	0	0	0	0
Brevibacillus	0	1	0	6	6	1	1	1	2	2	1	0	7	1	0	0	0	0	0	0	0	0	0	3	0	4	1	0	0	0	1	3	0	0	0	0	0	0	0	0	0	0	0	0	0	0	1	0	0
Brevibacterium	0	0	0	0	0	0	0	0	0	0	0	0	0	0	0	0	0	0	0	0	0	0	0	0	0	0	0	0	0	0	1	1	0	0	0	0	0	0	0	0	0	0	0	0	0	0	0	0	0
Brevundimonas	0	0	1	0	0	0	0	2	0	1	0	1	0	1	7	0	0	0	0	0	0	0	0	0	0	2	0	0	0	0	0	3	2	0	0	0	0	0	0	0	2	0	0	0	0	1	0	0	0
Brochothrix	0	0	0	0	0	0	0	0	0	0	0	0	0	0	0	0	0	0	0	0	0	0	1	1	0	0	0	0	0	0	1	0	0	0	0	0	0	0	0	0	0	0	0	0	0	0	0	0	0
Brucella	0	0	0	0	0	0	0	0	0	0	0	0	0	0	0	0	0	0	0	0	0	0	0	0	0	0	1	0	0	0	0	0	0	0	0	0	0	0	0	0	0	0	0	0	0	0	0	0	0
Bryobacter	2	8	6	0	0	4	0	0	0	2	2	1	1	1	1	1	0	0	0	0	0	1	0	0	0	0	0	0	0	0	4	6	3	0	0	0	0	0	1	0	1	1	0	0	0	0	1	0	1
Budvicia	0	0	0	0	0	0	0	0	0	0	0	0	0	0	0	0	0	0	0	0	0	0	0	0	0	0	0	0	0	0	0	0	0	0	0	0	0	0	0	0	0	0	0	0	0	0	0	0	0
Burkholderia	1	2	4	3	9	3	1	2	0	3	2	2	7	2	3	1	1	0	0	0	0	1	4	3	0	7	2	0	0	1	1	8	5	0	0	0	0	0	0	4	1	0	0	0	1	0	0	0	0
Burkholderiaceae bacterium 16	0	0	0	0	2	0	0	0	0	0	0	0	0	0	0	0	0	0	0	0	0	0	0	0	0	0	0	0	0	0	0	0	0	0	0	0	0	0	0	0	0	0	0	1	0	0	0	0	0
Burkholderiales bacterium GJ-E10	3	0	0	3	1	0	3	0	0	0	0	0	1	0	0	3	0	0	0	0	1	1	0	0	1	1	0	0	0	0	3	0	1	0	0	0	0	0	0	3	0	0	1	0	1	0	1	0	0
Burkholderiales bacterium JOSHI_001	0	0	0	0	0	3	0	0	0	0	0	0	0	0	0	0	0	0	0	0	0	1	0	0	0	0	0	0	0	0	0	1	0	0	0	0	0	0	0	0	0	0	0	0	0	0	0	0	0
Burkholderiales bacterium YL45	0	0	0	0	0	0	0	0	0	0	0	0	0	0	0	0	0	0	0	0	0	0	0	0	0	0	0	0	0	0	0	0	0	0	0	0	0	0	0	0	0	0	0	0	0	0	0	0	0
Buttiauxella	0	0	0	0	0	0	0	0	0	0	0	0	0	0	0	0	0	0	0	0	0	0	0	0	0	0	0	0	0	0	0	0	0	0	0	0	0	0	0	0	0	0	0	0	0	0	0	0	0
Butyricicoccus	0	0	0	1	1	0	0	0	0	0	0	0	0	0	0	0	0	0	0	0	0	1	0	0	0	1	0	0	0	0	0	0	1	0	0	0	0	0	0	0	0	0	0	0	0	0	0	0	0
Butyricimonas	0	0	0	0	0	0	0	0	0	0	0	0	0	0	0	0	0	0	0	0	0	0	0	0	0	0	0	0	0	0	0	0	0	0	0	0	0	0	0	0	0	0	0	0	0	0	0	0	0
Butyrivibrio	0	0	0	0	2	0	0	0	0	0	0	0	0	0	0	0	0	0	0	0	0	0	0	2	0	0	0	0	0	0	0	0	0	0	0	0	0	0	0	1	0	0	0	0	0	0	0	0	0
Caballeronia	0	0	0	2	0	0	1	0	0	0	2	0	7	0	1	0	0	0	0	0	0	0	0	0	0	0	0	0	0	0	0	1	1	0	0	0	0	0	0	0	0	0	0	0	0	0	0	0	0
Caenimonas	0	0	0	1	0	4	0	1	0	0	0	0	0	0	0	0	0	0	0	0	0	0	0	0	0	0	0	0	0	0	0	0	0	0	0	0	0	0	0	2	0	0	0	0	0	0	0	0	0
Caenispirillum	0	0	0	0	0	0	0	1	0	0	0	0	0	0	0	0	0	0	0	0	0	0	0	0	0	0	0	0	0	0	0	0	0	0	0	0	0	0	0	0	0	0	0	0	0	0	0	0	0
Caldalkalibacillus	0	0	0	0	1	0	1	5	0	0	0	0	0	0	0	3	0	0	0	0	0	1	3	0	0	2	1	0	0	0	1	1	0	0	0	0	0	0	0	0	0	0	0	0	0	0	0	0	0
Caldanaerobacter	0	0	0	0	0	0	0	0	0	0	0	0	0	0	0	0	0	0	0	0	0	0	0	1	0	0	0	0	0	0	0	0	0	0	0	0	0	0	0	0	0	0	0	0	0	0	0	0	0
Caldanaerovirga	0	0	0	1	0	0	0	0	0	0	0	0	0	0	1	0	0	0	0	0	0	1	0	1	0	0	0	0	0	0	1	1	0	0	0	0	0	0	0	0	0	0	0	0	0	0	0	0	0
Caldibacillus	0	0	0	0	0	0	0	0	0	0	0	0	0	0	0	0	0	0	0	0	0	0	0	0	0	0	0	0	0	0	0	0	0	0	0	0	0	0	0	0	0	0	0	0	0	0	0	0	0
Caldicellulosiruptor	0	0	0	0	0	0	0	0	0	0	0	0	0	0	0	0	0	0	0	0	0	0	0	0	0	0	0	0	0	0	0	0	0	0	0	0	0	0	0	0	0	0	0	0	0	0	0	0	0
Caldicoprobacter	0	0	0	0	0	0	0	0	0	0	0	0	0	0	0	0	0	0	0	0	0	0	0	0	0	0	0	0	0	0	0	0	0	0	0	0	0	0	0	0	0	0	0	0	0	0	0	0	0
Caldimicrobium	0	0	0	0	0	0	0	0	0	0	0	0	0	0	0	0	0	0	0	0	0	0	0	1	0	0	0	0	0	0	1	0	0	0	0	0	0	0	0	0	0	0	0	0	0	0	0	0	0
Caldimonas	1	0	0	0	0	0	1	0	0	1	0	0	0	0	0	1	0	0	0	0	0	1	0	0	0	1	0	0	0	0	0	4	0	0	0	0	0	0	0	0	0	0	0	0	0	0	0	0	0
Calditerricola	0	0	0	0	0	0	0	0	0	0	0	0	0	1	0	0	0	0	0	0	0	0	0	0	0	0	0	0	0	0	0	0	0	0	0	0	0	0	0	0	0	0	0	0	0	0	0	0	0
Caldithrix	0	0	0	0	0	0	0	0	0	0	0	0	0	0	0	0	0	0	0	0	0	0	0	5	0	0	0	0	0	0	0	0	0	0	0	0	0	0	0	0	0	0	0	0	0	0	0	0	0
Caldivirga	0	0	0	0	0	0	0	0	0	0	0	0	0	0	0	0	0	0	0	0	0	0	0	0	0	0	0	0	0	0	0	0	0	0	0	0	0	0	0	0	0	0	0	0	0	0	0	0	0
Caloramator	0	0	0	2	0	0	0	0	0	0	0	0	0	0	0	0	0	0	1	0	0	0	0	0	0	0	0	0	0	0	1	0	0	0	0	0	0	0	0	0	0	0	0	0	0	0	0	0	0
Caloranaerobacter	0	0	0	0	1	0	0	0	0	0	0	0	0	0	0	0	0	0	0	0	0	0	0	1	0	0	0	0	0	0	0	0	0	0	0	0	0	0	0	0	0	0	0	0	0	0	0	0	0
Calothrix	0	0	0	0	0	0	0	0	0	0	0	0	0	0	0	0	0	0	0	0	0	0	0	0	0	0	0	0	0	0	0	0	0	0	0	0	0	0	0	0	0	0	0	0	0	0	0	0	0
Caminibacter	0	0	0	0	0	0	0	0	0	0	0	0	0	0	0	0	0	0	0	0	0	0	0	0	0	0	0	0	0	0	0	0	0	0	0	0	0	0	0	0	0	0	0	0	0	0	0	0	0
Caminicella	0	0	0	0	0	0	0	0	0	0	0	0	0	0	0	0	0	0	0	0	0	0	0	1	0	0	0	0	0	0	0	0	0	0	0	0	0	0	0	0	0	0	0	0	0	0	0	0	0
Campylobacter	0	0	0	0	0	0	0	0	0	0	0	0	0	0	0	0	0	0	0	0	0	0	0	0	0	0	0	0	0	0	0	0	0	0	0	0	0	0	0	0	0	0	0	0	0	0	0	0	0
Candidatus Accumulibacter	0	0	0	3	2	13	1	0	1	0	0	0	2	0	0	0	0	0	0	0	0	2	1	3	0	0	0	0	0	0	0	2	0	0	0	0	0	0	0	0	0	0	0	0	0	0	0	0	0
Candidatus Arthromitus	0	0	0	0	0	0	0	0	0	0	0	0	0	0	0	0	0	0	0	0	0	0	0	0	0	0	0	0	0	0	0	0	0	0	0	0	0	0	0	0	0	0	0	0	0	0	0	0	0
Candidatus Atelocyanobacterium	0	0	0	0	0	2	0	0	0	0	0	0	0	0	0	0	0	0	0	0	0	0	0	1	0	0	0	0	0	0	0	0	0	0	0	0	0	0	0	0	0	0	0	0	0	0	0	0	0
Candidatus Berkiella	0	1	0	0	0	0	0	0	0	0	0	0	0	0	0	0	0	0	0	0	0	0	0	2	0	0	0	0	0	0	0	0	0	0	0	0	0	0	0	0	0	0	0	0	0	0	0	0	0
Candidatus Brocadia	1	1	0	0	0	0	0	2	0	0	0	0	0	2	0	0	0	0	0	0	0	0	0	2	0	2	0	0	0	0	2	1	0	0	0	0	0	0	0	0	0	0	0	0	0	0	0	0	0
Candidatus Cloacimonas	0	0	0	0	0	0	0	0	0	0	0	0	0	0	0	0	0	0	0	0	0	0	0	0	0	0	0	0	0	0	0	0	0	0	0	0	0	0	0	0	0	0	0	0	0	0	0	0	0
Candidatus Competibacter	0	0	0	0	0	0	0	0	0	0	0	0	0	0	1	0	0	0	0	0	0	0	0	5	0	0	0	0	0	0	0	0	0	0	0	0	0	0	0	0	0	0	0	0	0	0	0	0	0
Candidatus Contendobacter	0	0	1	0	2	0	1	0	0	0	0	0	2	0	0	0	0	0	0	0	0	0	0	2	0	0	0	0	0	0	0	0	1	0	0	0	0	0	0	0	0	4	0	0	0	0	0	0	0
Candidatus Desulforudis	0	0	0	2	0	0	3	0	0	0	0	0	0	0	0	0	0	0	0	0	0	0	0	0	0	0	0	0	0	0	0	0	0	0	0	0	0	0	0	0	0	0	0	0	0	0	0	0	0
Candidatus Doolittlea	0	0	0	0	0	0	0	0	0	0	0	0	0	0	0	0	0	0	0	0	0	0	0	0	0	0	0	0	0	0	0	0	0	0	0	0	0	0	0	0	0	0	0	0	0	0	0	0	0
Candidatus Endolissoclinum	0	0	0	0	1	0	0	0	0	0	0	0	0	0	0	0	0	0	0	0	0	0	0	0	0	0	0	0	0	0	0	0	0	0	0	0	0	0	0	0	0	0	0	0	0	0	0	0	0
Candidatus Glomeribacter	0	0	0	1	4	0	0	2	0	0	0	1	0	0	0	1	0	0	0	0	0	0	0	3	0	1	0	0	0	0	0	1	1	0	0	0	0	0	0	0	1	0	0	0	0	0	0	0	0
Candidatus Halobonum	0	0	0	0	0	0	0	0	0	0	0	0	0	0	0	0	0	0	0	0	0	0	0	0	0	2	0	0	0	0	1	0	0	0	0	0	0	0	0	0	0	0	0	0	0	0	0	0	0
Candidatus Hamiltonella	0	0	0	0	0	0	0	0	0	0	0	0	0	0	0	0	0	0	0	0	0	0	0	2	0	0	0	0	0	0	0	0	0	0	0	0	0	0	0	0	0	0	0	0	0	0	0	0	0
Candidatus Koribacter	10	15	31	6	0	9	4	1	1	33	13	6	14	35	26	13	0	0	0	0	0	5	0	1	0	12	0	0	1	1	20	18	14	0	0	1	1	1	2	1	0	12	2	0	3	3	0	1	3
Candidatus Kryptobacter	0	0	0	0	0	0	0	0	0	0	0	0	1	0	0	0	0	0	0	0	0	0	0	1	0	0	0	0	0	0	0	0	0	0	0	0	0	0	0	0	0	0	0	0	0	0	0	0	0
Candidatus Kryptonium	0	0	0	0	0	0	0	0	0	0	0	0	0	0	0	0	0	0	0	0	0	0	0	2	0	0	0	0	0	0	0	0	0	0	0	0	0	0	0	1	0	0	0	0	0	0	0	0	0
Candidatus Liberibacter	0	0	0	0	0	0	0	0	0	0	1	0	0	0	0	0	0	0	0	0	0	0	0	1	0	0	0	0	0	0	0	0	0	0	0	0	0	0	0	0	0	0	0	0	0	0	0	0	0
Candidatus Magnetobacterium	0	0	0	0	0	0	0	0	0	0	0	0	0	0	0	0	0	0	0	0	0	0	0	0	0	0	0	0	0	0	0	0	0	0	0	0	0	0	0	0	0	0	0	0	0	0	0	0	0
Candidatus Marithrix	0	0	0	0	0	10	0	1	0	0	0	0	0	0	0	0	0	0	0	0	0	0	0	9	0	0	1	0	0	0	0	0	0	0	0	0	0	0	0	0	0	0	0	0	0	0	0	0	0
Candidatus Methylopumilus	0	0	1	2	0	0	0	0	0	0	0	0	0	0	0	0	0	0	0	0	0	0	0	1	0	0	0	0	0	0	0	1	2	0	0	0	0	0	0	0	0	0	0	0	0	0	0	0	0
Candidatus Microthrix	0	0	0	0	0	0	0	0	0	0	0	0	0	0	0	0	0	0	0	0	0	0	0	0	0	0	0	0	0	0	0	0	0	0	0	0	0	0	0	0	0	0	0	0	0	0	0	0	0
Candidatus Odyssella	0	0	0	0	0	0	0	0	0	0	0	0	0	0	0	0	0	0	0	0	0	0	0	0	0	0	0	0	0	0	0	0	0	0	0	0	0	0	0	0	0	0	0	0	0	0	0	0	0
Candidatus Paracaedibacter	0	0	0	1	0	0	0	0	0	0	0	0	0	0	0	0	0	0	0	0	0	0	0	0	0	0	0	0	0	0	1	0	0	0	0	0	0	0	0	0	0	0	0	0	0	0	0	0	0
Candidatus Phaeomarinobacter	0	0	0	0	0	0	0	0	0	0	0	0	0	0	0	0	0	0	0	0	0	0	0	0	0	0	0	0	0	0	0	0	0	0	0	0	0	0	0	0	0	0	0	0	0	0	0	0	0
Candidatus Photodesmus	0	0	0	0	0	0	0	0	0	0	0	0	0	0	0	0	0	0	0	0	0	0	0	2	0	0	0	0	0	0	0	0	0	0	0	0	0	0	0	0	0	0	0	0	0	0	0	0	0
Candidatus Profftella	0	0	0	0	0	0	0	0	0	0	0	0	0	0	0	0	0	0	0	0	0	0	0	0	0	0	0	0	0	0	1	0	0	0	0	0	0	0	0	0	0	0	0	0	0	0	0	0	0
Candidatus Protochlamydia	0	0	0	0	0	0	0	0	0	0	0	0	0	0	0	0	0	0	0	0	0	0	0	0	0	1	0	0	0	0	0	0	0	0	0	0	0	0	0	0	0	0	0	0	0	0	0	0	0
Candidatus Puniceispirillum	0	0	0	0	0	0	0	0	0	0	0	0	0	0	0	0	0	0	0	0	0	0	0	0	0	0	0	0	0	0	0	0	0	0	0	0	0	0	0	0	0	0	0	0	0	0	0	0	0
Candidatus Soleaferrea	0	0	0	0	0	0	2	0	0	0	0	0	0	0	0	0	0	0	0	0	0	0	0	0	0	0	0	0	0	0	0	0	0	0	0	0	0	0	0	0	0	0	0	0	0	0	0	0	0
Candidatus Solibacter	9	13	8	4	6	9	5	0	1	21	11	4	4	2	10	10	0	0	0	2	2	6	0	3	0	3	1	0	0	0	15	11	4	0	0	0	0	2	1	1	0	2	2	0	0	0	0	1	0
Candidatus Stoquefichus	0	0	0	0	0	0	0	0	0	0	0	0	0	0	0	0	0	0	0	0	0	1	0	1	0	1	0	0	0	0	0	0	0	0	0	0	0	0	0	0	0	0	0	0	0	0	0	0	0
Candidatus Symbiobacter	0	0	0	0	3	0	0	0	0	0	0	0	0	0	0	0	0	0	0	0	0	0	0	0	0	0	0	0	0	0	1	0	0	0	0	0	0	0	0	0	0	0	0	0	0	0	0	0	0
Candidatus Thiodiazotropha	0	0	1	0	0	0	0	0	0	0	0	1	0	0	0	0	0	0	0	0	0	0	0	6	0	1	0	0	0	0	0	0	1	0	0	0	0	0	0	0	0	0	0	0	0	0	0	0	0
Candidimonas	0	0	0	0	1	0	0	0	0	3	0	0	0	0	0	0	0	1	0	0	0	0	0	0	0	0	0	0	0	0	4	0	1	0	0	0	0	0	0	0	0	0	0	1	0	0	0	0	0
Capnocytophaga	0	0	0	0	0	0	0	0	0	3	0	0	0	0	0	0	0	0	0	0	0	0	0	3	0	0	0	0	0	0	0	0	0	0	0	0	0	0	0	0	0	0	0	0	0	0	0	0	0
Carboxydothermus	0	1	0	0	0	1	0	1	0	0	0	1	0	0	0	0	0	0	0	0	0	1	0	0	0	1	0	0	0	0	1	1	0	0	0	0	0	0	0	0	0	0	0	0	0	0	0	0	0
Cardiobacterium	0	0	0	0	0	0	2	0	0	0	0	0	0	0	0	0	0	0	0	0	0	0	0	0	0	0	0	0	0	0	0	0	0	0	0	0	0	0	0	0	0	0	0	0	0	0	0	0	0
Carnimonas	0	0	0	0	0	0	0	0	0	0	0	0	0	0	0	0	0	0	0	0	0	0	0	0	0	0	0	0	0	0	0	0	0	0	0	0	0	0	0	0	0	0	0	0	0	0	0	0	0
Carnobacterium	0	0	3	0	0	0	0	0	0	0	0	0	0	0	0	0	0	0	0	0	0	0	0	0	0	0	0	0	0	0	1	0	0	0	0	0	0	0	0	0	0	0	0	0	0	0	0	0	0
Caryophanon	0	0	0	0	0	1	0	1	0	0	0	1	0	0	0	0	0	0	0	0	0	1	0	0	0	0	0	0	0	0	0	0	0	0	0	0	0	0	0	0	0	0	0	0	0	1	0	0	0
Castellaniella	0	0	0	3	0	1	0	0	0	0	0	0	0	0	0	0	0	0	0	0	0	0	0	0	0	0	0	0	0	0	1	0	0	0	0	0	0	0	0	0	0	0	0	0	0	0	0	0	0
Catelliglobosispora	0	0	0	0	0	0	0	0	0	0	0	0	0	0	0	0	0	0	0	0	0	0	0	0	0	0	0	0	0	0	0	0	0	0	0	0	0	0	0	0	0	0	0	0	0	0	0	0	0
Catenovulum	0	0	0	0	0	0	0	0	0	0	0	0	0	0	0	0	0	0	0	0	0	0	0	0	0	0	0	0	0	0	0	0	0	0	0	0	0	0	0	0	0	0	0	0	0	0	0	0	0
Catenulispora	0	0	0	0	0	0	0	0	0	0	0	0	0	0	0	0	0	0	0	0	0	0	0	1	0	0	0	0	0	0	0	0	0	0	0	0	0	0	0	0	0	0	0	0	0	0	0	0	0
Catonella	0	0	0	0	0	0	0	0	0	0	0	0	0	0	0	0	0	0	0	0	0	0	0	1	0	0	0	0	0	0	0	0	0	0	0	0	0	0	0	0	0	0	0	0	0	0	0	0	0
Caulobacter	1	1	6	7	0	7	5	1	1	0	0	0	5	8	1	2	0	0	1	0	0	0	0	3	0	2	0	0	0	0	1	11	6	0	0	0	0	0	0	0	1	0	1	0	0	0	1	0	0
Caulobacteraceae bacterium OTSz_A_272	0	0	0	0	4	0	0	3	0	0	0	0	0	0	0	0	0	0	0	0	0	0	0	0	0	0	0	0	0	0	0	0	4	0	0	0	0	0	0	1	1	0	0	0	0	0	0	0	0
Caulobacteraceae bacterium PMMR1	0	0	0	0	0	0	0	0	0	0	0	0	0	0	0	0	0	0	0	0	0	0	0	0	0	0	0	0	0	0	0	0	0	0	0	0	0	0	0	0	0	0	0	0	0	0	0	0	0
Cecembia	0	0	0	0	0	0	0	1	0	0	0	0	0	0	0	0	0	0	0	0	0	0	0	0	0	0	1	1	0	0	0	0	0	0	0	0	0	0	0	0	0	0	0	0	0	0	0	0	0
Cedecea	0	0	0	0	0	0	0	0	0	0	0	0	0	0	0	0	0	0	0	0	0	0	0	0	0	0	0	0	0	0	0	0	0	0	0	0	0	0	0	0	0	0	0	0	0	0	0	0	0
Celeribacter	0	0	0	0	0	0	0	0	0	0	1	0	0	0	0	0	0	0	0	0	0	0	0	1	0	0	0	0	0	0	0	0	0	1	0	0	0	0	0	0	0	0	0	0	0	0	0	0	0
Cellulomonas	0	1	0	0	0	0	2	1	0	0	0	0	0	0	0	0	0	0	0	0	0	0	0	2	0	1	0	0	0	0	2	0	0	0	0	0	0	1	0	0	0	0	0	0	0	0	0	0	0
Cellulophaga	0	0	0	0	0	0	0	0	0	0	0	0	0	0	0	0	0	0	0	0	0	0	0	1	0	0	0	0	0	0	0	0	0	0	0	0	0	0	0	0	0	0	0	0	0	0	0	0	0
Cellulosilyticum	0	0	0	0	0	0	0	1	0	0	0	0	0	0	0	0	0	0	0	0	0	0	0	2	0	0	0	0	0	0	0	0	0	0	0	0	0	0	0	0	0	0	0	0	0	0	0	0	0
Cellulosimicrobium	0	0	0	0	0	0	0	0	0	0	0	0	0	0	0	0	0	0	0	0	0	0	0	0	0	0	0	0	0	0	0	0	0	0	0	0	0	0	0	0	1	0	0	0	0	0	0	0	0
Cellvibrio	0	0	0	0	0	0	0	0	0	0	0	0	0	0	0	0	0	0	0	0	0	0	0	2	0	0	0	0	0	0	0	0	1	0	0	0	0	0	0	0	1	0	0	0	0	0	0	0	0
Centipeda	0	0	0	0	0	0	0	0	0	0	0	0	0	0	0	0	0	0	0	0	0	0	0	0	0	0	0	0	0	0	0	0	0	0	0	0	0	0	0	0	0	0	0	0	0	0	0	0	0
Cephaloticoccus	0	0	0	0	0	3	5	0	0	2	0	0	0	0	0	4	0	0	0	0	0	4	0	0	0	0	0	0	0	0	0	3	0	0	0	0	0	0	0	0	0	0	0	0	0	0	0	0	0
Cesiribacter	0	0	0	0	0	0	0	0	0	0	0	0	0	0	0	0	0	0	0	0	0	0	0	0	0	0	0	0	0	0	0	0	0	0	0	0	0	0	0	0	0	0	0	0	0	0	0	0	0
Cetobacterium	0	0	0	0	0	0	0	0	0	0	0	0	0	0	0	0	0	0	0	0	0	0	0	0	0	0	0	0	0	0	0	0	0	0	0	0	0	0	0	0	0	0	0	0	0	0	0	0	0
Chamaesiphon	0	0	0	0	0	0	0	0	0	0	0	0	0	0	0	0	0	0	0	0	0	0	0	0	0	0	0	0	0	0	0	0	0	0	0	0	0	0	0	0	0	0	0	0	0	0	0	0	0
Chania	0	0	0	0	0	0	0	0	0	0	0	0	0	0	0	0	0	0	0	0	0	0	0	0	0	0	0	0	0	0	0	0	0	0	0	0	0	0	0	0	0	0	0	0	0	0	0	0	0
Chelativorans	0	0	0	2	0	0	0	0	0	0	0	0	0	0	0	0	0	0	0	0	0	0	0	1	0	0	0	0	0	0	0	0	0	0	0	0	0	0	0	1	0	0	0	0	0	0	0	0	0
Chelatococcus	0	0	0	0	0	0	0	0	0	0	0	0	0	0	0	1	0	0	1	0	0	0	0	2	0	2	0	0	0	0	1	0	0	0	0	0	0	0	0	0	0	0	0	0	0	0	0	1	0
Chishuiella	0	0	0	0	0	0	0	0	0	0	0	0	0	0	0	0	0	0	0	0	0	0	0	0	0	0	0	0	0	0	0	1	0	0	0	0	0	0	0	0	0	0	0	0	0	0	0	0	0
Chitinibacter	0	0	0	0	0	0	0	0	1	0	0	0	0	0	0	0	0	0	0	0	0	0	0	0	0	0	0	0	0	0	0	0	0	0	0	0	0	0	0	0	0	0	0	0	0	0	0	0	0
Chitinilyticum	0	0	0	0	0	0	0	0	0	0	0	0	0	0	0	0	0	0	0	0	0	0	0	0	0	0	0	0	0	0	0	0	0	0	0	0	0	0	0	0	0	0	0	0	0	0	0	0	0
Chitinimonas	0	0	0	0	5	0	0	0	0	0	0	0	0	0	0	1	0	0	0	0	0	0	0	3	0	1	0	0	0	0	0	0	0	0	0	0	0	0	0	1	1	0	0	0	0	0	0	0	0
Chitiniphilus	0	1	0	1	2	0	0	0	0	0	0	0	0	1	0	0	0	0	0	0	0	0	0	4	0	0	0	0	0	0	0	0	0	0	0	0	0	0	1	0	1	0	0	0	0	0	0	1	0
Chitinivibrio	0	0	0	0	0	0	0	0	0	0	0	0	0	0	0	0	0	0	0	0	0	0	0	1	0	0	0	0	0	0	0	0	0	0	0	0	0	0	0	0	0	0	0	0	0	0	0	0	0
Chitinophaga	0	0	0	0	0	0	0	0	0	0	0	0	0	0	0	0	0	0	0	0	0	0	0	0	0	0	0	0	0	0	0	0	0	0	0	0	0	0	0	0	0	0	0	0	0	0	0	0	0
Chitinophagaceae bacterium PMP191F	0	0	0	0	0	0	0	0	0	0	0	0	0	0	0	0	0	0	0	0	0	0	0	0	0	0	0	0	0	0	0	0	0	0	0	0	0	0	0	0	0	0	0	0	0	0	0	0	0
Chlamydia	0	0	0	0	0	0	0	0	0	0	0	0	0	0	0	0	0	0	0	0	0	0	0	0	0	0	0	0	0	0	0	0	0	0	0	0	0	0	0	0	0	0	0	0	0	0	0	0	0
Chloracidobacterium	0	1	1	0	0	0	0	0	0	0	0	0	2	0	1	0	0	0	0	0	0	1	1	0	0	0	0	0	0	0	2	0	1	0	0	0	0	0	0	0	0	0	0	0	0	0	0	0	1
Chlorobaculum	0	0	0	0	1	0	0	0	0	0	0	0	2	0	0	0	0	0	0	0	0	0	0	0	0	1	0	0	0	0	0	0	0	0	0	0	0	0	0	0	0	0	0	0	0	0	0	0	0
Chlorobium	0	0	0	0	0	0	1	0	0	0	0	0	0	0	0	0	0	0	0	0	0	0	0	0	0	0	0	0	0	0	0	1	0	0	0	0	0	0	0	0	0	0	0	0	0	0	0	0	0
Chloroherpeton	0	0	0	0	0	0	0	0	0	0	0	0	0	0	0	0	0	0	0	0	0	0	0	2	0	0	0	0	0	0	0	0	0	0	0	0	0	0	0	0	0	0	0	0	0	0	0	0	0
Chondromyces	0	0	0	0	0	0	0	0	0	1	0	0	0	0	0	0	0	0	0	0	0	0	0	1	0	0	0	0	0	0	0	0	0	0	0	0	0	0	0	0	1	0	0	0	0	0	0	0	0
Christensenella	0	0	0	0	0	0	0	0	0	0	0	0	0	0	0	0	0	0	0	0	0	0	0	0	0	0	0	0	0	0	0	0	0	0	0	0	0	0	0	0	0	0	0	0	0	0	0	0	0
Chromobacterium	0	0	0	2	2	5	0	4	0	0	0	0	1	0	0	0	0	0	0	1	0	1	1	0	0	1	1	0	0	0	0	3	1	0	0	0	0	0	0	1	1	0	1	0	0	0	0	0	0
Chromohalobacter	0	0	0	0	0	0	0	0	0	0	0	0	0	0	1	0	0	0	0	0	0	0	0	1	0	0	0	0	0	0	0	0	0	0	0	0	0	0	0	0	0	0	0	0	0	0	0	0	0
Chryseobacterium	0	0	0	0	0	0	0	0	0	1	0	0	0	0	2	1	0	0	0	0	0	0	0	0	0	2	0	0	0	0	0	0	1	0	0	0	0	0	0	0	1	0	0	0	0	0	0	0	0
Chryseolinea	5	2	0	2	4	3	0	4	0	3	0	1	1	1	0	0	1	0	0	0	0	2	0	1	0	0	0	0	0	0	2	1	1	0	0	0	0	0	0	0	1	0	0	0	0	0	0	0	0
Chrysiogenes	0	0	0	0	0	0	0	0	0	0	0	0	0	0	0	0	0	0	0	0	0	0	0	0	0	0	0	0	0	0	0	0	0	0	0	0	0	0	0	0	0	0	0	0	0	0	0	0	0
Chthoniobacter	5	6	1	15	12	16	12	8	2	7	1	1	9	7	1	9	0	0	1	1	0	8	0	6	0	13	3	2	1	3	21	12	7	0	0	0	1	2	0	0	0	1	2	1	0	1	0	0	0
Chthonomonas	0	0	0	0	0	0	0	0	0	0	0	0	0	0	0	0	0	0	0	0	0	0	0	0	0	0	0	0	0	0	0	0	0	0	0	0	0	0	0	0	0	0	0	0	0	0	0	0	0
Citreicella	0	0	0	0	0	0	0	0	0	0	0	0	0	0	0	0	0	0	0	0	0	0	0	0	0	0	0	0	0	0	0	0	0	0	0	0	0	0	0	0	0	0	0	0	0	0	0	0	0
Citricoccus	0	0	0	0	0	0	0	0	0	0	0	0	0	0	0	0	0	0	0	0	0	1	0	0	0	0	0	0	0	0	0	0	0	0	0	0	0	0	0	0	0	0	0	0	0	0	0	0	0
Citrobacter	0	0	4	0	0	0	0	0	0	0	0	0	0	0	0	0	0	0	0	0	0	0	0	2	0	0	0	0	0	0	0	0	0	0	0	0	0	0	0	0	0	0	0	0	0	0	0	0	0
Citromicrobium	0	0	0	0	0	0	0	0	0	0	0	0	0	0	0	0	0	0	0	0	0	0	0	0	0	0	0	0	0	0	0	0	0	0	0	0	0	0	0	0	0	0	0	0	0	0	0	0	0
Clavibacter	0	0	0	0	0	0	0	0	0	0	0	0	0	0	0	0	0	0	0	0	0	0	0	1	0	0	0	0	0	0	0	0	0	0	0	0	0	0	0	0	0	0	0	0	0	0	0	0	0
Cloacibacillus	0	0	0	0	0	0	0	0	0	0	0	0	0	0	0	0	0	0	0	0	0	0	0	0	0	0	0	0	0	0	0	0	0	0	0	0	0	0	0	0	0	0	0	0	0	0	0	0	0
Clostridia bacterium UC5.1-1D1	0	0	0	0	0	0	0	0	0	0	0	0	0	0	0	0	0	0	0	0	0	0	0	0	0	1	0	0	0	0	2	0	1	0	0	0	0	0	0	0	0	0	0	0	0	0	0	0	0
Clostridiaceae bacterium mt12	0	0	0	0	0	0	0	0	0	0	0	0	0	0	0	0	0	0	0	0	0	0	0	0	0	0	0	0	0	0	0	0	0	0	0	0	0	0	0	0	0	0	0	0	0	0	0	0	0
Clostridiales bacterium 1_7_47FAA	0	0	0	0	0	0	0	0	0	0	0	0	0	0	0	0	0	0	0	0	0	0	0	0	0	0	0	0	0	0	0	0	0	0	0	0	0	0	0	0	0	0	0	0	0	0	0	0	0
Clostridiales bacterium DRI-13	0	0	0	0	0	0	0	0	0	0	0	0	0	0	0	0	0	0	0	0	0	2	0	0	0	0	0	0	0	0	0	0	0	0	0	0	0	0	0	0	0	0	2	0	0	0	0	0	0
Clostridiales bacterium KA00274	0	0	0	0	0	0	0	0	0	0	0	0	0	0	0	0	0	0	0	0	0	0	0	0	0	0	0	0	0	0	0	0	1	0	0	0	0	0	0	0	0	0	0	0	0	0	0	0	0
Clostridiales bacterium KLE1615	0	0	0	0	0	0	0	0	0	0	0	0	0	0	0	0	0	0	0	0	0	0	0	0	0	0	0	0	0	0	0	0	0	0	0	0	0	0	0	0	0	0	0	0	0	0	0	0	0
Clostridiales bacterium mt11	0	0	0	0	0	0	0	0	0	0	0	0	0	0	0	0	0	0	0	0	0	0	0	0	0	1	0	0	0	0	0	0	0	0	0	0	0	0	0	0	0	0	0	0	0	0	0	0	0
Clostridiales bacterium oral taxon 876	0	0	0	0	0	0	0	0	0	0	0	0	0	0	0	0	0	0	0	0	0	0	0	1	0	0	0	0	0	0	0	0	0	0	0	0	0	0	0	0	0	0	0	0	0	0	0	0	0
Clostridiales bacterium VE202-14	0	0	0	0	0	0	0	0	0	0	0	0	0	0	0	0	0	0	0	0	0	0	0	0	0	0	0	0	0	0	0	1	0	0	0	0	0	0	0	0	0	0	0	0	0	0	0	0	0
Clostridiales bacterium VE202-21	0	0	0	0	0	0	0	0	0	0	0	0	0	0	0	0	0	0	0	0	0	0	0	0	0	0	0	0	0	0	0	0	0	0	0	0	0	0	0	0	0	0	0	0	0	0	0	0	0
Clostridioides	0	0	0	0	1	0	0	0	0	0	0	0	0	0	0	0	0	0	0	0	0	0	0	0	0	0	0	0	0	0	0	0	0	0	0	0	0	0	0	0	0	0	0	0	0	0	0	0	0
Clostridium	0	0	0	1	2	0	1	0	1	0	0	0	0	1	0	0	0	0	0	0	0	0	2	7	0	3	1	0	1	0	0	1	0	0	0	0	0	0	0	0	0	0	1	1	0	0	0	0	0
Cnuella	0	0	0	0	0	0	0	0	0	0	0	0	0	0	0	0	0	0	0	0	0	0	0	0	0	0	0	0	0	0	0	0	0	0	0	0	0	0	0	0	0	0	0	0	0	0	0	0	0
Cobetia	0	0	0	0	0	0	0	0	0	0	0	0	0	0	0	0	0	0	0	0	0	0	0	1	0	0	2	0	0	0	0	0	0	0	0	0	0	0	0	0	0	0	0	0	0	0	0	0	0
Cohnella	0	0	0	0	0	0	0	0	0	0	0	0	0	0	0	0	0	0	0	0	0	0	0	0	0	0	0	0	0	0	0	0	1	0	0	0	0	0	0	0	0	0	0	0	0	0	0	0	0
Coleofasciculus	0	0	0	0	1	0	0	0	0	0	0	0	0	0	0	0	0	0	0	0	0	0	0	0	0	0	0	0	0	0	0	0	1	0	0	0	0	0	0	0	0	0	0	0	0	0	0	0	0
Collimonas	0	0	0	0	0	0	0	0	0	2	3	0	0	0	0	1	0	0	0	0	1	0	0	1	0	0	1	0	0	0	0	1	1	0	0	0	0	0	0	0	1	0	0	0	0	0	0	0	0
Collinsella	0	0	0	0	0	0	0	0	0	0	0	0	0	0	0	0	0	0	0	0	0	0	0	1	0	0	0	0	0	0	0	0	1	0	0	0	0	0	0	0	0	0	0	0	0	0	0	0	0
Colwellia	0	0	0	0	0	0	0	0	0	2	0	0	0	0	0	0	0	0	0	0	0	0	0	3	0	0	0	0	0	0	0	0	0	0	0	0	0	0	0	0	0	0	0	0	0	0	0	0	0
Comamonadaceae bacterium B1	0	0	0	0	0	0	0	1	0	0	0	0	0	0	0	0	0	0	0	0	0	1	0	0	0	0	0	0	0	0	0	1	1	0	0	0	0	0	0	1	0	0	0	0	0	0	0	0	0
Comamonadaceae bacterium CCH4-C5	0	0	0	0	0	0	0	0	0	3	0	0	0	0	0	0	0	0	0	0	0	0	0	0	0	0	0	0	0	0	0	0	0	0	0	0	0	0	0	0	0	0	0	0	0	0	0	0	0
Comamonadaceae bacterium H1	0	0	0	0	0	0	1	0	0	0	0	0	0	0	0	2	0	0	0	0	0	0	0	0	0	0	0	0	0	0	0	0	0	0	0	0	0	0	0	0	0	0	0	0	0	0	0	0	0
Comamonadaceae bacterium URHA0028	0	0	0	0	0	0	0	0	0	0	0	0	0	0	0	0	0	0	0	0	0	0	0	1	0	1	0	0	0	0	0	1	0	0	0	0	0	0	0	0	0	0	0	0	0	0	0	0	0
Comamonas	1	0	0	0	0	0	0	1	0	0	0	1	0	1	0	1	0	0	0	0	0	1	0	0	0	1	0	0	0	0	1	4	0	0	0	0	0	0	0	1	0	0	0	0	0	0	0	0	0
Conchiformibius	0	0	0	0	0	0	0	2	0	0	0	0	0	0	0	0	0	0	0	0	0	1	0	1	0	0	0	0	0	0	0	0	0	0	0	0	0	0	0	1	0	0	0	0	0	0	0	0	0
Conexibacter	0	2	4	0	0	0	2	0	0	1	0	2	6	2	0	1	1	0	0	0	0	1	0	1	0	10	0	0	0	0	18	12	4	0	0	0	0	0	0	0	2	2	1	0	0	0	0	0	0
Confluentimicrobium	0	0	0	0	0	0	0	0	0	0	0	0	0	0	0	0	0	0	0	0	0	0	0	0	0	0	0	0	0	0	0	0	0	0	0	0	0	0	0	0	0	0	0	0	0	0	0	0	0
Congregibacter	0	0	0	0	0	0	0	0	0	0	0	0	0	0	0	0	0	0	0	0	0	0	0	0	0	0	0	0	0	0	0	0	0	0	0	0	0	0	0	1	0	0	0	0	0	0	0	0	0
Coprobacillus	0	0	0	0	0	0	0	0	0	0	0	0	0	0	0	0	0	0	0	0	0	0	0	1	0	0	0	0	0	0	0	0	0	0	0	0	0	0	0	0	0	0	0	0	0	0	0	0	0
Coprococcus	0	0	0	0	1	0	0	0	0	0	0	0	0	0	0	0	0	0	0	0	0	1	0	0	0	0	0	0	0	0	0	0	0	0	0	0	0	0	0	0	0	0	0	0	0	0	0	0	0
Coraliomargarita	0	0	0	0	0	0	0	0	0	0	0	0	0	0	0	0	0	0	0	0	0	0	0	0	0	0	0	0	0	0	0	0	0	0	0	0	0	0	0	0	0	0	0	0	0	0	0	0	0
Corallococcus	0	0	0	1	0	0	0	0	0	0	0	0	3	0	0	0	0	0	0	0	0	2	0	0	0	1	0	0	0	0	0	0	0	0	0	1	0	1	0	0	1	0	0	0	0	0	0	0	0
Coriobacteriaceae bacterium 68-1-3	0	0	0	0	0	0	0	0	0	0	0	0	0	0	0	1	0	0	1	0	0	0	0	1	0	0	0	0	0	0	0	0	0	0	0	0	0	0	0	0	0	0	0	0	0	0	0	0	0
Coriobacteriaceae bacterium BV3Ac1	0	0	0	0	0	0	0	0	0	0	0	0	0	0	0	0	0	0	0	0	0	0	0	0	0	0	0	0	0	0	0	0	0	0	0	0	0	0	0	0	0	0	0	0	0	0	0	0	0
Coriobacteriales bacterium DNF00809	0	0	0	0	0	0	0	0	0	0	0	0	0	0	0	0	0	0	0	0	0	0	0	0	0	0	0	0	0	0	0	1	0	0	0	0	0	0	0	0	0	0	0	0	0	0	0	0	2
Coriobacterium	0	0	0	0	0	0	0	0	0	0	0	0	0	0	0	0	0	0	0	0	0	0	0	1	0	0	0	0	0	0	0	0	0	0	0	0	0	0	0	0	0	0	0	0	0	0	0	0	0
Corynebacterium	0	1	1	0	3	1	0	3	1	4	1	2	0	0	1	1	0	0	1	0	0	2	2	3	1	5	0	0	0	0	5	5	3	0	0	0	0	0	0	0	1	0	0	2	0	0	1	2	2
Couchioplanes	0	0	0	0	0	0	0	0	0	0	0	0	0	0	0	0	0	0	1	0	0	0	0	0	0	1	0	0	0	0	0	0	1	0	0	0	0	0	0	0	0	0	0	0	0	0	0	0	0
Coxiella	0	0	0	0	0	1	0	0	0	0	0	0	0	1	0	0	0	0	0	0	0	0	0	7	0	0	0	0	0	0	0	0	0	0	0	0	0	0	0	0	0	1	0	0	0	0	0	0	0
Crenobacter	0	0	0	0	0	0	0	0	0	0	0	0	0	0	0	1	0	0	0	0	0	0	0	0	0	0	0	0	0	0	0	0	0	0	0	0	0	0	0	1	1	1	0	0	0	0	0	0	0
Criblamydia	0	0	0	0	0	0	0	0	0	0	0	0	0	0	0	0	0	0	0	0	0	0	0	0	0	0	0	0	0	0	0	0	0	0	0	0	0	0	0	0	1	0	0	0	0	0	0	0	0
Crinalium	0	0	0	0	0	0	0	0	0	0	0	0	0	0	0	0	0	0	0	0	0	0	0	0	0	0	0	0	0	0	0	0	0	0	0	0	0	0	0	0	0	0	0	0	0	0	0	0	0
Croceibacter	0	0	0	0	0	0	0	0	0	0	0	0	0	0	0	0	0	0	0	0	0	0	0	0	0	0	0	0	0	0	0	0	0	0	0	0	0	0	0	0	0	0	0	0	0	0	0	0	0
Croceicoccus	0	0	0	0	0	0	0	0	0	0	0	0	0	0	0	0	0	0	0	0	0	0	0	1	0	1	0	0	0	0	0	0	0	0	0	0	0	0	0	0	0	0	0	0	0	0	0	0	0
Croceitalea	0	0	0	0	0	0	0	0	0	0	0	0	0	0	0	0	0	0	0	0	0	0	0	0	0	0	0	0	0	0	0	0	0	0	0	0	0	0	0	0	0	0	0	0	0	0	0	0	0
Crocosphaera	0	0	0	0	0	0	0	0	0	0	0	0	0	0	0	0	0	0	0	0	0	0	0	1	0	0	0	0	0	0	0	0	0	0	0	0	0	0	0	0	0	0	0	0	0	0	0	0	0
Cronobacter	0	0	0	0	0	0	0	0	0	0	0	0	0	2	0	0	0	0	0	0	0	0	0	1	0	0	0	0	0	0	0	0	0	0	0	0	0	0	0	0	0	0	0	0	0	0	0	0	0
Cryobacterium	0	0	0	0	0	0	0	0	0	1	0	0	0	0	0	0	0	0	0	0	0	0	0	0	0	0	0	0	0	0	0	0	0	0	0	0	0	0	0	0	0	0	0	0	0	0	0	0	0
Cryptobacterium	0	0	0	0	0	0	0	0	0	0	0	0	0	0	0	0	0	0	0	0	0	0	0	0	0	0	0	0	0	0	0	0	1	0	0	0	0	0	0	0	0	0	0	0	0	0	0	0	0
Cryptosporangium	0	0	0	0	0	0	0	0	0	0	0	0	0	0	0	0	0	0	0	0	0	0	0	0	0	0	0	0	0	0	0	0	0	0	0	0	0	0	0	0	0	0	0	0	0	0	0	0	0
Cucumibacter	0	0	0	0	0	0	0	0	0	0	0	0	0	0	0	0	0	0	0	0	0	0	0	0	0	0	0	0	0	0	0	0	0	0	0	0	0	0	0	0	0	0	0	0	0	0	0	0	0
Cupriavidus	1	2	9	9	13	2	7	2	0	5	2	5	7	4	1	5	0	0	0	0	0	4	1	4	0	6	0	0	0	0	2	5	4	0	0	0	0	0	0	0	1	0	0	0	0	1	0	0	0
Curtobacterium	0	0	0	1	0	0	3	0	0	0	0	0	0	0	0	0	0	0	0	0	0	0	0	0	0	0	0	0	0	0	0	0	0	0	0	0	0	0	0	0	0	0	0	0	0	0	0	0	0
Curvibacter	0	1	0	0	0	0	0	0	0	2	0	0	0	0	0	0	0	0	0	0	0	1	0	1	0	1	1	0	0	0	0	0	0	0	0	0	0	0	0	0	0	0	0	0	0	0	0	0	0
Cutibacterium	1	2	1	2	0	0	0	0	0	1	0	0	0	1	3	0	0	0	0	0	0	0	0	0	0	2	0	0	0	0	6	4	4	0	0	0	0	0	0	0	0	0	1	0	0	0	4	0	1
Cyanobacterium	0	0	0	1	0	0	0	0	0	0	0	0	1	0	0	0	0	0	0	0	0	0	2	3	0	0	1	0	0	0	0	0	0	0	0	0	0	0	0	0	0	0	0	0	0	0	0	0	0
cyanobacterium endosymbiont of Epithemia turgida	0	0	0	0	0	0	0	0	0	0	0	0	0	0	0	0	0	0	0	0	0	0	0	0	0	1	0	0	0	0	0	0	0	0	0	0	0	0	0	0	0	0	0	0	0	0	0	0	0
cyanobacterium PCC 7702	0	0	0	0	0	0	0	0	0	0	0	0	0	0	0	0	0	0	0	0	0	0	0	0	0	0	0	0	0	0	0	0	0	0	0	0	0	0	0	0	0	0	0	0	0	0	0	0	0
Cyanobium	0	0	0	0	0	0	1	1	0	0	0	0	1	0	0	0	0	0	0	0	0	1	0	1	0	4	0	0	0	0	3	1	1	0	0	0	0	0	0	0	0	0	0	0	0	1	0	0	0
Cyanothece	0	0	0	0	0	0	0	1	0	0	0	0	0	0	0	0	0	0	0	0	0	0	0	20	0	1	0	0	0	0	0	0	0	0	0	0	0	0	0	0	0	0	0	0	0	0	0	0	0
Cyclobacterium	0	0	0	1	0	0	0	0	0	0	0	0	0	0	0	0	0	0	0	0	0	0	0	0	0	0	0	0	0	0	1	0	1	0	0	0	0	0	0	0	0	0	0	0	1	0	0	0	0
Cycloclasticus	0	0	0	0	0	0	0	0	0	0	0	0	0	0	0	0	0	0	0	0	0	0	0	1	0	0	0	0	0	0	0	0	0	0	0	0	0	0	0	0	0	0	0	0	0	0	0	0	0
Cylindrospermopsis	0	0	0	0	0	0	0	0	0	0	0	0	0	0	0	0	0	0	0	0	0	0	0	2	0	0	0	0	0	0	0	0	0	0	0	0	0	0	0	0	0	0	0	0	0	0	0	0	0
Cylindrospermum	0	0	0	0	0	0	3	0	0	0	0	0	0	0	0	0	0	0	0	0	0	0	0	0	0	0	0	0	0	0	0	0	0	0	0	0	0	0	0	0	0	0	0	0	0	0	0	0	0
Cystobacter	0	0	1	1	2	4	0	0	0	0	0	0	2	0	2	0	0	0	0	0	0	0	0	0	0	1	0	0	0	0	0	0	1	0	0	0	0	0	1	1	0	0	0	0	0	0	0	0	0
Cytophaga	0	0	0	0	0	1	0	0	0	0	0	0	0	0	0	0	0	0	0	0	0	0	0	0	0	0	0	0	0	0	0	0	0	0	0	0	0	0	0	0	0	0	0	0	0	0	0	0	0
Cytophagales bacterium B6	0	0	0	0	0	0	0	0	0	0	0	0	0	0	0	0	0	0	0	0	0	0	0	0	0	0	0	0	0	0	0	0	0	0	0	0	0	0	0	0	0	0	0	0	0	0	0	0	0
Dactylococcopsis	0	0	0	0	0	0	0	0	0	0	0	0	0	0	0	0	0	0	0	0	0	0	0	1	0	0	0	0	0	0	0	0	0	0	0	0	0	0	0	0	0	0	0	0	0	0	0	0	0
Dactylosporangium	1	0	0	0	0	0	0	0	0	0	0	0	0	0	0	0	0	0	0	0	0	0	0	0	0	1	0	0	0	0	0	0	0	0	0	0	0	0	0	0	0	0	0	0	0	0	0	0	0
Dasania	0	0	0	0	0	0	0	0	0	0	0	0	0	0	0	0	0	0	0	0	0	0	0	0	0	0	0	0	0	0	0	0	0	0	0	0	0	0	0	0	0	0	0	0	0	0	0	0	0
Dechloromonas	0	0	0	1	5	0	0	0	0	0	0	1	0	3	0	0	0	0	0	0	0	0	0	0	0	0	0	0	0	0	1	1	0	0	0	0	0	0	0	0	0	0	0	0	0	0	0	0	0
Deefgea	0	0	0	0	1	0	0	0	0	0	0	0	0	0	0	0	0	0	0	0	0	0	0	0	0	0	0	0	0	0	0	1	0	0	0	0	0	0	0	0	0	0	0	0	0	0	0	0	0
Deferribacter	0	0	0	0	0	0	0	0	0	0	0	0	0	0	0	0	0	0	0	0	0	0	0	0	0	0	0	0	0	0	0	0	0	0	0	0	0	0	0	0	0	0	0	0	0	0	0	0	0
Deferrisoma	0	0	0	0	0	0	0	0	0	0	0	0	0	0	0	0	0	0	0	0	0	1	0	2	0	1	0	0	0	0	1	1	1	0	0	0	0	1	0	1	0	0	0	0	0	0	0	0	0
Defluviimonas	0	0	0	0	0	0	0	0	0	0	0	0	0	0	0	1	0	0	0	0	0	0	0	0	0	0	0	0	0	0	0	0	0	0	0	0	0	0	0	0	0	0	0	0	0	0	0	0	0
Defluviitalea	0	0	0	0	0	0	0	0	0	0	0	0	0	0	0	0	0	0	0	0	0	0	0	1	0	0	0	0	0	0	0	0	0	0	0	0	0	0	0	0	0	0	0	0	0	0	0	0	0
Dehalobacter	0	0	0	0	0	0	1	0	0	0	0	0	0	0	0	0	0	0	0	0	0	2	0	0	0	1	0	0	0	0	2	0	0	0	0	0	0	0	0	0	0	0	0	0	0	0	0	0	0
Dehalogenimonas	0	0	0	0	0	0	0	0	0	0	0	0	0	0	0	0	0	0	0	0	0	0	0	0	0	0	0	0	0	0	0	0	0	0	0	0	0	0	0	0	0	0	0	0	0	0	0	0	0
Deinococcus	0	0	0	0	0	0	0	0	0	1	0	0	0	0	4	0	0	0	0	0	0	0	0	0	0	1	0	0	0	0	2	0	1	0	0	0	0	0	0	0	0	0	0	0	0	0	0	1	0
Delftia	0	0	0	0	2	0	0	1	1	0	0	0	0	0	1	0	0	0	0	0	0	1	0	0	0	2	0	0	0	0	1	0	3	0	0	0	0	0	0	0	0	0	0	0	0	0	0	0	0
delta proteobacterium MLMS-1	0	0	0	0	0	0	0	0	0	0	0	0	0	0	0	0	0	0	0	0	0	0	0	11	0	1	0	0	0	0	0	0	0	0	0	0	0	0	0	0	0	0	0	0	0	0	0	0	0
delta proteobacterium NaphS2	0	0	0	0	0	0	0	0	0	0	0	0	0	0	0	0	0	0	0	0	0	0	0	41	0	0	0	0	0	0	0	0	0	0	0	0	0	0	0	0	0	0	0	0	0	0	0	0	0
Demequina	0	0	0	0	0	0	0	0	0	0	0	0	0	0	0	0	0	0	0	0	0	0	0	0	0	0	0	0	0	0	1	0	0	0	0	0	0	0	0	1	0	0	0	0	0	0	0	0	0
Demetria	0	0	0	0	0	0	0	0	0	0	0	0	0	0	0	0	0	0	0	0	0	0	0	0	0	0	0	0	0	0	0	0	0	0	0	0	0	0	0	0	0	0	0	0	0	0	0	0	0
Denitrobacterium	0	0	0	0	0	0	0	0	0	0	0	0	0	0	0	0	0	0	0	0	0	0	0	0	0	0	0	0	0	0	0	0	0	0	0	0	0	0	0	0	0	0	0	0	0	0	0	0	0
Denitrovibrio	0	0	0	0	0	0	0	0	0	0	0	0	0	0	0	0	0	0	0	0	0	0	0	0	0	0	0	0	0	0	0	0	0	0	0	0	0	0	0	0	0	0	0	0	0	0	0	0	0
Dermabacter	0	0	0	0	0	0	0	0	0	0	0	0	0	0	0	0	0	0	0	0	0	0	0	0	0	0	0	0	0	0	0	0	0	0	0	0	0	0	0	0	0	0	0	0	0	0	0	0	0
Dermacoccus	0	0	0	0	0	0	0	0	0	0	0	0	0	0	0	0	0	0	0	0	0	1	0	0	0	0	0	0	0	0	1	0	0	0	0	0	0	0	0	0	0	0	0	0	0	0	0	0	0
Dermatophilus	0	0	0	0	0	0	0	0	0	0	0	0	0	0	0	0	0	0	0	0	0	0	0	0	0	0	0	0	0	0	0	0	0	0	0	0	0	0	0	0	0	0	0	0	0	0	0	0	0
Derxia	0	0	0	0	5	0	0	0	0	0	0	0	0	0	0	0	0	0	0	0	0	0	0	0	0	0	0	0	0	0	0	0	0	0	0	0	0	0	0	0	0	0	0	0	0	0	0	0	0
Desertifilum	0	0	0	0	0	0	0	0	0	0	0	0	1	0	0	0	0	0	0	0	0	0	0	1	0	0	0	0	0	0	0	0	0	0	0	0	0	0	0	0	0	0	0	0	0	0	0	0	0
Desmospora	0	0	0	1	0	0	0	0	0	1	0	0	1	0	0	0	0	0	0	0	0	1	0	0	0	0	0	0	0	0	0	0	0	0	0	0	0	0	0	0	0	0	0	0	0	0	0	0	0
Desulfacinum	0	0	0	2	4	5	0	4	0	1	0	0	0	4	0	0	0	0	0	0	0	1	0	0	0	0	2	1	2	0	2	1	3	0	0	0	0	0	0	0	1	0	0	0	0	1	0	1	0
Desulfarculus	0	0	0	0	4	0	0	1	0	0	0	0	0	0	1	0	0	0	0	0	0	0	0	1	0	1	0	0	0	0	0	0	0	0	0	0	0	0	0	0	0	0	0	0	0	0	0	0	0
Desulfatibacillum	0	1	0	0	0	0	0	0	0	0	0	0	0	0	0	0	0	0	0	0	0	1	0	1	0	0	0	0	0	0	0	0	0	0	0	0	0	0	0	1	0	0	0	0	0	0	0	0	0
Desulfatiglans	0	0	0	0	0	0	0	0	0	0	0	0	0	0	0	0	0	0	0	0	0	0	0	10	0	0	0	0	0	0	0	0	0	0	0	0	0	0	0	0	1	0	0	0	0	0	0	0	0
Desulfatirhabdium	0	0	0	0	0	0	0	0	0	0	0	0	0	0	0	0	0	0	0	0	0	0	0	3	0	0	0	0	0	0	0	0	0	0	0	0	0	0	0	1	0	0	0	0	0	0	0	0	0
Desulfatitalea	0	0	0	0	0	0	0	0	0	0	0	0	0	0	0	0	0	0	0	0	0	0	0	17	0	0	0	0	0	0	0	0	0	0	0	0	0	0	0	0	0	0	0	0	0	0	0	0	0
Desulfitibacter	0	0	0	0	0	1	0	0	0	0	0	0	0	0	0	0	0	0	0	0	0	1	0	0	0	0	0	0	0	0	0	0	2	0	0	0	0	0	0	0	0	0	0	0	0	0	0	0	0
Desulfitobacterium	0	0	0	0	1	0	0	0	0	0	0	0	0	0	0	0	0	0	0	0	0	0	0	1	0	2	0	0	0	0	4	2	3	0	0	0	0	0	0	0	0	0	0	0	1	0	0	0	0
Desulfobacca	0	0	0	0	0	2	0	0	0	0	0	0	0	0	0	1	0	0	0	0	0	1	0	4	0	0	0	0	0	0	0	2	1	0	0	0	0	0	0	1	0	0	0	0	0	0	0	0	0
Desulfobacter	0	0	0	2	0	0	0	0	0	0	0	0	0	0	0	0	0	0	0	0	0	0	0	3	0	0	0	0	0	0	1	0	1	0	0	0	0	0	0	0	0	0	0	0	0	0	0	0	0
Desulfobacterium	0	0	0	0	0	0	0	0	0	0	0	0	0	0	0	0	0	0	0	0	0	0	0	15	0	0	0	0	0	0	0	0	1	0	0	0	0	0	0	0	0	0	0	0	0	0	0	0	0
Desulfobacula	0	0	0	0	0	0	0	0	0	0	0	0	0	0	0	1	0	0	0	0	0	0	0	42	0	0	0	0	0	0	0	0	0	0	0	0	0	0	0	0	0	0	0	0	0	0	0	0	0
Desulfobulbus	0	2	0	0	2	0	0	2	0	0	0	0	0	0	0	1	0	0	0	0	0	1	0	10	0	0	0	0	0	0	1	1	2	0	0	0	0	0	0	0	1	0	0	0	0	0	0	0	0
Desulfocapsa	0	0	0	0	0	0	0	0	0	0	0	0	0	0	0	0	0	0	0	0	0	0	0	6	0	0	0	0	0	0	0	0	0	0	0	0	0	0	0	0	0	0	0	0	0	0	0	0	0
Desulfocarbo	0	0	0	0	0	0	0	0	0	0	0	0	0	0	0	0	0	0	0	0	0	0	0	3	0	0	0	0	0	0	0	0	0	0	0	0	0	0	0	0	0	0	0	0	0	0	0	0	0
Desulfococcus	0	2	0	0	0	0	0	0	0	0	0	0	0	0	0	0	0	0	0	0	0	0	0	100	0	0	0	0	0	0	0	0	0	0	0	0	0	0	0	0	0	0	0	0	0	0	0	0	0
Desulfocurvus	0	0	0	0	0	0	0	0	0	0	0	0	0	0	0	0	0	0	0	0	0	0	0	0	0	1	0	0	0	0	0	0	0	0	0	0	0	0	0	0	0	0	0	0	0	0	0	0	0
Desulfofustis	0	0	0	0	2	0	0	0	0	0	0	0	0	0	0	0	0	0	0	0	0	0	0	7	0	0	0	0	0	0	0	0	0	0	0	0	0	0	0	0	0	0	0	0	0	0	0	0	0
Desulfohalobium	0	0	0	0	1	0	0	0	0	0	0	0	0	0	0	0	0	0	0	0	0	0	0	0	0	0	0	0	0	0	0	0	0	0	0	0	0	0	0	0	0	0	0	0	0	0	0	0	0
Desulfomicrobium	0	0	0	0	0	3	0	0	0	0	0	0	0	0	0	0	0	1	0	0	0	0	0	0	0	0	0	0	0	0	0	0	0	0	0	0	0	0	0	0	0	0	0	0	0	0	0	0	0
Desulfomonile	0	0	0	0	0	0	0	0	0	0	0	0	0	0	0	1	0	0	0	0	0	0	0	2	0	0	1	0	0	0	0	0	0	0	0	0	0	0	0	0	1	0	0	0	0	0	0	1	0
Desulfonatronospira	0	0	0	0	0	0	0	0	0	0	0	0	0	0	0	0	0	0	0	0	0	0	0	0	0	0	0	0	0	0	0	0	0	0	0	0	0	0	0	0	0	0	0	0	0	0	0	0	0
Desulfonatronovibrio	0	0	0	0	0	0	0	0	0	0	0	0	0	0	0	0	0	0	0	0	0	0	0	3	0	0	0	0	0	0	0	0	0	0	0	0	0	0	0	0	0	0	0	0	0	0	0	0	0
Desulfopila	0	0	0	0	0	0	0	0	0	0	0	0	0	0	0	0	0	0	0	0	0	0	0	6	0	0	0	0	0	0	0	0	0	0	0	0	0	0	0	0	0	0	0	0	0	0	0	0	0
Desulfoplanes	0	0	0	0	0	0	0	0	0	0	0	0	0	0	0	0	0	0	0	0	0	0	0	0	0	0	0	0	0	0	0	0	0	0	0	0	0	0	0	0	0	0	0	0	0	0	0	0	0
Desulforegula	0	0	0	0	1	0	0	0	0	0	0	0	0	0	0	0	0	0	0	0	0	0	0	31	0	2	0	0	0	0	0	0	0	0	0	0	0	0	0	0	0	0	0	0	0	0	0	0	0
Desulfosarcina	0	0	0	0	0	0	0	0	0	0	0	0	0	0	0	0	0	0	0	0	0	0	0	0	0	0	0	0	0	0	0	0	0	0	0	0	0	0	0	0	0	0	0	0	0	0	0	0	0
Desulfospira	0	0	0	0	0	0	0	0	0	0	0	0	0	0	0	0	0	0	1	0	0	0	0	4	0	2	0	0	0	0	1	0	0	0	0	0	0	0	0	0	0	0	0	0	0	0	0	0	0
Desulfosporosinus	0	0	0	0	0	0	0	0	0	0	1	0	0	0	0	0	0	0	0	0	0	0	0	0	0	0	0	0	0	0	1	1	1	0	0	0	0	0	0	0	0	0	0	0	0	0	0	0	0
Desulfotalea	0	0	0	0	0	0	0	0	0	0	0	0	0	0	0	0	0	0	0	0	0	0	0	1	0	0	0	0	0	0	0	0	0	0	0	0	0	0	0	0	0	0	0	0	0	0	0	0	0
Desulfotignum	0	0	0	2	0	0	0	0	0	0	0	0	0	0	0	0	0	0	0	0	0	0	0	5	0	1	0	0	0	0	0	0	1	0	0	0	0	0	0	0	0	0	0	0	0	0	0	0	0
Desulfotomaculum	1	2	3	4	4	0	3	0	0	1	1	1	0	1	2	4	0	0	0	1	0	1	3	3	0	3	0	0	0	1	4	8	6	0	0	0	0	0	0	1	0	0	1	1	0	0	1	1	0
Desulfovibrio	0	0	0	1	1	8	0	1	0	0	1	1	3	0	0	0	0	0	0	0	0	1	3	2	0	2	1	0	0	0	0	4	1	0	0	0	0	0	0	0	0	0	0	0	0	0	0	1	0
Desulfovirgula	0	0	0	0	0	0	0	1	0	0	0	0	1	0	0	1	0	0	2	0	0	1	0	2	0	0	0	0	0	0	0	0	2	0	0	0	0	0	0	0	0	0	0	0	0	0	0	0	0
Desulfuribacillus	0	0	0	0	0	0	0	0	0	0	0	0	0	0	0	0	0	0	0	0	0	0	0	0	0	0	0	0	0	0	0	0	0	0	0	0	0	0	0	0	0	0	0	0	0	0	0	0	0
Desulfurispirillum	0	0	0	0	0	0	0	0	0	0	0	0	0	0	0	0	0	0	0	0	0	0	0	2	0	0	0	0	0	0	0	0	0	0	0	0	0	0	0	0	0	0	0	0	0	0	0	0	0
Desulfurispora	3	2	0	0	0	5	2	1	0	0	0	0	1	0	0	0	0	0	0	0	0	0	0	2	0	3	0	0	0	0	2	2	2	0	0	0	0	0	0	0	0	0	0	0	0	1	0	0	0
Desulfurivibrio	0	0	0	0	0	0	0	0	0	0	0	0	0	0	0	0	0	0	0	0	0	0	0	2	0	0	0	0	0	0	0	0	0	0	0	0	0	0	0	0	0	0	0	0	0	0	0	0	0
Desulfurobacterium	0	0	0	0	0	0	0	0	0	0	0	0	0	0	0	0	0	0	0	0	0	0	0	0	0	0	0	0	0	0	0	0	0	0	0	0	0	0	0	0	0	0	0	0	0	0	1	0	0
Desulfurococcus	0	0	0	0	0	0	0	0	0	0	0	0	0	0	0	0	0	0	0	0	0	0	0	0	0	0	0	0	0	0	0	0	0	0	0	0	0	0	0	0	0	0	0	0	0	0	0	0	0
Desulfuromonas	0	0	0	5	0	4	0	4	1	0	0	0	0	0	1	2	0	0	0	0	0	2	0	13	0	4	0	0	0	0	0	0	0	0	0	0	0	0	0	4	0	0	2	0	0	0	0	0	0
Dethiobacter	0	0	0	0	0	0	0	0	0	0	0	0	0	0	0	0	0	0	0	0	0	0	0	0	0	0	0	0	0	0	0	0	0	0	0	0	0	0	0	0	0	0	0	0	0	0	0	0	0
Dethiosulfatarculus	0	0	0	0	0	0	0	0	0	0	0	0	0	0	0	0	0	0	0	0	0	0	0	0	0	0	0	0	0	0	0	0	0	0	0	0	0	0	0	0	0	0	0	0	0	0	0	0	0
Dethiosulfatibacter	0	0	0	0	0	0	0	0	0	0	0	0	0	0	0	0	0	0	0	0	0	0	0	0	0	0	0	0	0	0	0	0	0	0	0	0	0	0	0	0	0	0	0	0	0	0	0	0	0
Dethiosulfovibrio	0	0	0	0	0	0	0	0	0	0	0	0	0	0	0	0	0	0	0	0	0	0	0	0	0	0	0	0	0	0	0	0	0	0	0	0	0	0	0	0	0	0	0	0	0	0	0	0	0
Devosia	0	0	0	0	2	1	0	1	1	3	0	0	1	0	0	0	0	0	0	0	0	0	0	2	1	3	0	0	0	0	4	1	2	0	0	0	0	0	0	1	1	0	0	0	1	0	0	0	0
Devriesea	0	0	0	0	0	0	0	0	0	0	0	0	0	0	0	0	0	0	0	0	0	0	0	0	0	0	0	0	0	0	0	0	0	0	0	0	0	0	0	0	0	0	0	0	0	0	0	0	0
Dialister	0	0	0	0	0	0	0	0	0	0	0	0	1	0	0	0	0	0	0	0	0	0	0	1	0	0	0	0	0	0	0	0	0	0	0	0	0	0	0	0	0	0	0	0	0	0	0	0	0
Dichelobacter	0	0	0	0	1	0	0	0	0	0	0	0	0	0	0	0	0	0	0	0	0	0	0	0	0	0	1	0	0	0	0	0	0	0	0	0	0	0	0	0	0	0	0	0	0	0	0	0	0
Dickeya	0	0	1	0	0	0	0	0	0	0	0	0	0	0	0	3	0	0	0	0	0	0	0	1	0	0	0	0	0	0	0	0	0	0	0	0	0	0	0	0	0	0	0	0	0	0	0	0	0
Dictyoglomus	0	0	0	0	0	0	0	0	0	0	0	0	1	0	0	0	0	0	0	0	0	0	0	0	0	0	0	0	0	0	0	0	0	0	0	0	0	0	0	0	0	0	0	0	0	0	0	0	0
Dietzia	0	0	0	0	0	0	0	0	0	0	0	1	0	3	0	0	0	0	0	0	0	0	0	2	0	1	0	0	0	0	1	1	0	0	0	0	0	0	0	0	0	0	0	0	0	0	0	1	0
Dinoroseobacter	0	0	0	0	0	0	0	0	0	0	0	0	0	0	0	1	0	0	0	0	0	0	0	0	0	0	0	0	0	0	0	0	0	0	0	0	0	0	0	0	0	0	0	0	0	0	0	0	0
Dissulfuribacter	0	0	0	2	0	0	0	1	0	2	0	0	2	0	0	2	0	0	0	0	0	0	0	5	0	0	0	0	0	0	1	1	0	0	0	0	0	0	0	0	0	0	0	0	0	0	0	0	0
Dokdonella	0	0	0	0	0	6	0	0	0	19	0	0	0	0	0	0	0	0	0	0	0	0	0	0	0	1	0	0	0	0	2	1	1	0	0	0	0	0	0	0	1	0	0	0	0	0	0	1	0
Dokdonia	0	0	0	0	0	0	0	0	0	0	0	0	0	0	0	0	0	0	0	0	0	0	0	0	0	0	0	0	0	0	0	0	0	0	0	0	0	0	0	0	0	0	0	0	0	0	0	0	0
Dolichospermum	0	0	0	0	1	0	2	0	0	0	0	0	0	0	0	0	0	0	0	0	0	0	0	1	0	0	1	0	0	0	0	2	0	0	0	0	0	0	0	0	0	0	0	0	0	0	0	0	0
Domibacillus	0	0	0	0	0	0	0	0	0	0	0	0	0	0	0	0	0	0	0	0	0	0	0	5	0	0	0	0	0	0	0	0	0	0	0	0	0	0	0	0	0	0	0	0	0	0	0	0	0
Donghicola	0	0	0	0	0	0	0	0	0	0	0	0	0	0	3	0	0	0	0	0	0	0	0	0	0	0	0	0	0	0	0	0	0	0	0	0	0	0	0	0	0	0	0	0	0	0	0	0	0
Dongia	0	0	0	0	1	2	0	1	0	0	1	0	0	4	1	0	0	0	0	0	0	1	0	0	0	1	0	0	0	0	5	0	2	0	0	0	0	0	0	1	0	0	0	0	0	0	0	0	0
Duganella	0	0	1	0	3	4	0	0	0	0	0	0	0	0	0	0	0	0	0	0	0	0	0	0	0	0	0	0	0	0	0	2	4	0	0	0	0	0	0	0	0	0	0	0	1	0	0	0	0
Dyadobacter	0	0	0	1	1	2	0	0	0	4	2	0	0	0	0	1	0	0	0	0	0	0	0	1	0	1	0	0	0	0	0	1	1	0	0	0	0	0	0	0	0	0	0	0	0	0	0	0	0
Dyella	0	0	1	0	2	8	0	0	0	4	0	0	2	0	0	2	0	0	0	0	0	0	0	0	0	0	0	0	0	0	1	0	0	0	0	0	0	0	0	0	0	0	0	0	0	0	0	0	0
Dyella-like sp. DHo	0	2	0	0	0	0	1	0	0	3	0	0	1	0	1	0	0	0	0	0	0	0	0	0	0	0	0	0	0	0	0	0	1	0	0	0	0	0	0	0	0	0	0	0	0	0	0	0	0
Dysgonomonas	0	0	0	0	0	0	0	0	0	0	0	0	0	0	0	0	0	0	0	0	0	0	0	0	0	0	0	0	0	0	0	0	0	0	0	0	0	0	0	1	0	0	0	0	0	0	0	0	0
Echinicola	0	0	0	0	0	0	0	0	0	0	0	0	0	0	0	0	0	0	0	0	0	0	0	0	0	0	0	0	0	0	0	0	0	0	0	0	0	0	0	0	0	0	0	0	0	0	0	0	0
Ectothiorhodospira	0	0	0	0	3	0	0	0	0	0	0	0	0	0	0	0	0	0	0	0	0	0	0	2	0	1	0	0	0	0	0	0	0	0	0	0	0	0	0	1	1	0	0	0	0	0	0	0	0
Edaphobacter	1	1	0	0	0	0	0	0	0	0	0	0	0	1	0	1	0	0	0	0	0	0	0	0	0	0	0	0	0	1	1	1	0	0	0	0	0	0	0	0	0	2	0	0	0	0	0	0	0
Edwardsiella	0	0	0	0	0	0	0	0	0	0	0	0	0	0	0	0	0	0	0	0	0	0	0	2	0	0	0	0	0	0	0	0	0	0	0	0	0	0	0	0	0	0	0	0	0	0	0	0	0
Effusibacillus	0	0	1	0	0	0	0	0	1	0	0	0	0	0	0	0	0	0	0	0	0	0	0	0	0	1	0	0	0	0	1	0	1	0	0	0	0	0	0	0	0	0	0	0	0	0	0	0	0
Eggerthella	0	0	0	0	0	0	0	0	0	0	0	0	0	0	0	0	0	0	0	0	0	1	0	0	0	0	0	0	0	0	0	0	0	0	0	0	0	0	0	1	0	0	0	0	0	0	0	0	0
Eggerthellaceae bacterium AT8	0	0	0	0	0	1	0	0	0	0	0	0	0	0	0	1	0	0	0	0	0	0	0	0	0	0	0	0	0	0	1	0	0	0	0	0	0	0	0	0	0	0	0	0	0	0	0	0	0
Eikenella	0	1	0	5	1	1	2	0	0	0	0	0	0	0	0	0	0	0	0	0	0	2	0	1	0	0	2	0	0	0	0	0	0	0	0	0	0	0	0	0	0	0	0	0	0	1	0	0	0
Eisenbergiella	0	0	0	0	0	0	0	2	0	0	0	0	0	0	0	0	0	0	0	0	0	0	0	2	0	0	0	0	0	0	0	0	0	0	0	0	0	0	0	1	0	0	0	0	0	0	0	0	0
Eisenibacter	0	0	0	0	0	0	0	0	0	0	0	0	0	2	0	0	0	0	0	0	0	0	0	0	0	0	0	0	0	0	0	0	0	0	0	0	0	0	0	0	0	0	0	0	0	0	0	0	0
Elioraea	0	0	0	0	0	0	0	0	0	0	0	0	2	0	0	1	0	0	0	0	0	0	0	0	0	0	0	0	0	0	0	0	0	0	0	0	0	0	0	1	0	0	0	0	0	0	0	0	0
Elstera	0	0	0	0	0	0	0	0	0	1	0	0	0	0	1	0	0	0	0	0	0	0	0	0	0	1	0	0	0	0	0	0	0	0	0	0	0	0	0	0	0	0	0	0	0	0	0	0	0
Emticicia	0	0	0	0	0	0	0	0	0	0	0	0	0	0	0	0	0	0	0	0	0	0	0	0	0	0	0	0	0	0	0	0	0	0	0	0	0	0	0	0	0	0	0	0	0	0	0	0	0
endosymbiont of Bathymodiolus sp.	0	0	0	0	0	0	0	0	0	0	0	0	0	0	0	0	0	0	0	0	0	0	0	1	0	0	0	0	0	0	0	0	1	0	0	0	0	0	0	0	0	0	0	0	0	0	0	0	0
endosymbiont of Tevnia jerichonana	0	0	0	0	0	0	2	0	0	0	0	0	0	0	0	0	0	0	0	0	0	0	0	0	0	2	0	0	0	0	1	0	1	0	0	0	0	0	0	0	1	0	0	0	0	0	0	0	0
endosymbiont of unidentified scaly snail isolate Monju	0	1	0	1	0	0	0	0	0	1	0	0	1	0	2	0	0	0	0	0	0	0	0	6	0	0	0	0	0	0	3	0	0	0	0	0	0	0	0	0	0	0	0	0	0	0	0	0	0
Endozoicomonas	0	0	0	0	0	0	0	0	0	0	0	0	0	0	0	0	0	0	0	0	0	0	0	3	0	0	0	0	0	0	0	0	0	0	0	0	0	0	0	0	0	0	0	0	0	0	0	0	0
Enorma	0	0	0	0	0	0	1	0	0	0	0	0	0	0	0	0	0	0	0	0	0	0	0	1	0	0	0	0	0	0	0	0	0	0	0	0	0	0	0	0	0	0	0	0	0	0	0	1	0
Ensifer	0	0	0	0	0	0	0	0	0	0	0	0	0	0	0	0	0	0	0	0	0	0	0	0	0	0	0	0	0	0	0	0	0	0	0	0	0	0	0	0	0	0	0	0	0	0	0	0	0
Enteractinococcus	0	0	0	0	0	0	0	0	0	0	0	0	0	0	0	0	0	0	0	0	0	0	0	0	0	0	0	0	0	0	0	0	0	0	0	0	0	0	0	0	0	0	0	0	0	0	0	0	0
Enterobacter	0	0	0	0	2	0	0	0	0	0	0	0	0	0	0	0	0	0	0	0	0	0	0	1	0	0	0	1	0	0	0	0	1	0	0	0	0	0	0	0	0	0	0	0	0	0	0	0	0
Enterobacteriaceae bacterium B14	0	0	0	0	0	0	0	0	0	0	0	0	0	0	0	0	0	0	0	0	0	0	0	0	0	0	0	0	0	0	0	0	0	0	0	0	0	0	0	0	0	0	0	0	0	0	0	0	0
Enterobacteriaceae bacterium LSJC7	0	0	0	0	0	0	0	0	0	0	0	0	1	0	0	0	0	0	0	0	0	0	0	0	0	0	0	0	0	0	0	0	0	0	0	0	0	0	0	0	0	0	0	0	0	0	0	0	0
Enterococcus	0	0	0	0	0	1	0	0	0	0	0	0	0	0	0	0	0	0	0	0	0	1	0	0	0	0	0	0	0	0	0	1	0	0	0	0	0	0	0	0	0	0	0	0	0	0	0	0	0
Enterovibrio	0	0	0	0	0	0	0	0	0	0	0	0	0	0	0	0	0	0	0	0	0	0	0	0	0	0	0	0	0	0	0	1	0	0	0	0	0	0	0	0	0	0	0	0	0	0	0	0	0
Entomoplasma	0	0	0	0	0	0	0	0	0	0	0	0	0	0	0	0	0	0	0	0	0	0	0	0	0	0	0	0	0	0	0	0	0	0	0	0	0	0	0	0	0	0	0	0	0	0	0	0	0
Eremococcus	0	0	0	0	0	0	0	0	0	0	0	0	0	0	0	0	0	0	0	0	0	0	0	0	0	0	0	0	0	0	0	0	0	0	0	0	0	0	0	0	0	0	0	0	0	0	0	0	0
Erwinia	0	0	0	0	0	0	0	0	0	0	0	0	1	0	0	0	0	0	0	0	0	0	0	0	0	0	0	0	0	0	0	0	0	0	0	0	0	0	0	0	0	0	0	0	0	0	0	0	0
Erysipelatoclostridium	0	0	0	0	0	0	0	0	0	0	0	0	0	0	0	0	0	0	0	0	0	0	0	0	0	0	0	0	0	0	0	0	0	0	0	0	0	0	0	0	0	0	0	0	0	0	0	0	0
Erysipelothrix	0	0	0	0	0	0	0	0	0	0	0	0	0	0	0	0	0	0	0	0	0	0	0	0	0	0	0	0	0	0	0	0	0	0	0	0	0	0	0	0	0	0	0	0	0	0	0	0	0
Erysipelotrichaceae bacterium MTC7	0	0	0	0	0	0	0	0	0	0	0	0	0	0	0	0	0	0	0	0	0	0	0	0	0	0	0	0	0	0	0	0	0	0	0	0	0	0	0	0	0	0	0	0	0	0	0	0	0
Erythrobacter	0	0	0	0	1	5	2	0	1	0	0	0	0	0	0	0	0	0	0	0	0	1	0	1	0	1	0	0	0	0	0	0	0	0	0	0	0	0	0	0	0	0	0	0	0	0	0	0	0
Erythrobacteraceae bacterium CCH12-C2	0	0	0	0	3	0	0	0	0	0	0	0	0	0	0	0	0	0	0	0	0	0	0	0	0	0	0	0	0	0	0	0	0	0	0	0	0	0	0	0	0	0	0	0	0	0	0	0	0
Escherichia	0	0	0	0	0	0	0	0	0	0	0	0	0	0	0	0	0	0	0	0	0	0	0	0	0	0	0	0	0	0	1	0	0	0	0	0	0	0	0	0	0	0	0	0	0	0	0	0	0
Ethanoligenens	0	0	0	1	0	0	0	0	0	0	0	0	0	0	0	0	0	0	0	0	0	0	0	1	0	2	0	0	0	0	0	0	0	0	0	0	0	0	0	0	0	0	0	0	0	0	0	0	0
Eubacterium	2	0	0	1	0	0	0	0	0	0	0	0	0	2	0	0	0	0	0	0	0	0	0	1	0	0	0	0	0	0	0	0	0	0	0	0	0	0	0	0	0	0	0	0	0	0	0	0	0
Eudoraea	0	0	0	0	0	0	0	0	0	0	0	0	0	0	0	0	0	0	0	0	0	0	0	1	0	0	0	0	0	0	0	0	0	0	0	0	0	0	0	0	0	0	0	0	0	0	0	0	0
Euryhalocaulis	0	0	0	0	0	0	0	0	0	0	0	1	1	0	0	0	0	0	0	0	0	0	0	0	0	0	0	0	0	0	0	0	0	0	0	0	0	0	0	0	0	0	0	0	0	0	0	0	0
Exiguobacterium	0	0	0	0	0	0	0	1	0	0	0	0	0	0	0	0	0	0	0	0	0	1	0	1	0	0	0	0	0	0	0	0	0	0	0	0	0	0	0	0	1	0	0	0	0	0	0	0	0
Facklamia	0	0	0	0	0	0	0	0	0	0	0	0	0	0	0	0	0	0	0	0	0	0	0	0	0	1	0	0	0	0	0	0	1	0	0	0	0	0	0	0	0	0	0	0	0	0	0	0	0
Faecalibacterium	0	0	0	0	0	0	0	0	0	0	1	0	0	0	0	0	0	0	0	0	0	1	0	0	0	1	0	0	0	0	0	1	1	0	0	0	0	0	0	0	0	0	0	0	0	0	0	0	0
Faecalibaculum	0	0	0	0	0	0	0	0	0	0	0	0	0	0	0	0	0	0	0	0	0	0	0	0	0	0	0	0	0	0	0	0	0	0	0	0	0	0	0	0	0	0	0	0	0	0	0	0	0
Faecalitalea	0	0	0	0	0	0	0	0	0	0	0	0	0	0	0	0	0	0	0	0	0	0	0	0	0	0	0	0	0	0	0	0	0	0	0	0	0	0	0	0	0	0	0	0	0	0	0	0	0
Fangia	0	0	0	0	0	0	0	0	0	0	0	0	0	0	0	0	0	0	0	0	0	0	0	1	0	0	0	0	0	0	0	0	0	0	0	0	0	0	0	0	0	0	0	0	0	0	0	0	0
Fenollaria	0	0	0	0	0	0	0	0	0	0	0	0	0	0	0	0	0	0	0	0	0	0	0	0	0	0	0	0	0	0	0	0	0	0	0	0	0	0	0	0	0	0	0	0	0	0	0	0	0
Ferrimonas	0	0	0	0	0	1	0	0	0	0	0	0	0	0	0	0	0	0	0	0	0	0	1	1	0	0	0	1	0	0	2	0	0	0	0	0	0	0	0	0	0	0	0	0	0	0	0	0	0
Ferriphaselus	0	0	0	0	0	0	0	1	0	0	0	0	0	0	0	0	0	0	0	0	0	1	0	0	0	0	0	0	0	0	0	0	0	0	0	0	0	0	0	0	0	0	0	0	0	0	0	0	0
Ferroglobus	0	0	3	0	1	0	0	2	0	0	0	0	0	0	0	0	0	0	0	0	0	0	0	0	0	1	0	0	0	0	1	0	1	0	0	0	0	0	0	0	0	0	0	0	0	0	0	0	0
Ferrovum	0	0	0	1	0	5	0	0	0	1	0	0	0	8	0	0	0	0	0	0	0	0	1	1	0	4	0	0	0	0	1	1	1	0	0	0	0	0	0	0	0	0	0	0	0	0	0	0	0
Fervidicella	0	0	0	1	0	0	0	0	0	2	0	0	0	0	0	0	0	0	0	0	0	0	0	0	0	0	0	0	0	0	0	0	0	0	0	0	0	0	0	0	0	0	0	0	0	0	0	0	0
Fibrisoma	0	0	0	0	0	0	0	0	0	0	0	0	0	0	0	0	0	0	0	0	0	0	0	0	0	0	0	0	0	0	0	0	0	0	0	0	0	0	0	0	0	0	0	0	0	0	0	0	0
Fibrobacter	0	0	0	0	1	0	0	0	0	0	0	0	0	0	0	0	0	0	0	0	0	0	0	3	0	0	0	0	0	0	0	0	0	0	0	0	0	0	0	0	0	0	0	0	0	0	0	0	0
Fictibacillus	0	0	0	1	0	1	0	0	0	0	0	0	0	0	0	0	0	0	0	0	0	0	0	0	0	0	1	0	0	0	0	0	0	0	0	0	0	0	0	0	0	0	0	0	0	0	0	0	0
filamentous cyanobacterium ESFC-1	0	0	0	0	0	0	2	0	0	0	0	0	0	0	0	0	0	0	0	0	0	0	0	0	0	1	0	0	0	0	2	1	0	0	0	0	0	0	0	0	0	0	0	0	0	0	0	0	0
Filifactor	0	0	0	0	0	0	0	0	0	0	0	0	0	0	0	0	0	0	0	0	0	0	0	1	0	0	0	0	0	0	0	0	0	0	0	0	0	0	0	0	0	0	0	0	0	0	0	0	0
Filomicrobium	0	0	0	0	0	0	2	0	0	0	0	0	0	0	0	0	0	0	0	0	0	0	0	0	0	0	0	0	0	0	0	0	0	0	0	0	0	0	0	0	1	0	0	0	0	0	0	0	0
Finegoldia	0	0	0	0	0	0	0	0	0	0	0	0	0	0	0	0	0	0	0	0	0	0	0	0	0	0	0	0	0	0	0	0	0	0	0	0	0	0	0	0	0	0	0	0	0	0	0	0	0
Firmicutes bacterium ASF500	0	0	0	0	0	0	0	0	0	0	0	0	0	0	0	0	0	0	0	0	0	0	0	0	0	0	0	0	0	0	0	0	0	0	0	0	0	0	0	0	0	0	0	0	0	0	0	0	0
Firmicutes bacterium ZOR0006	0	0	0	0	0	1	0	0	0	0	0	0	0	0	0	0	0	0	0	0	0	0	0	5	0	0	0	0	0	0	0	0	0	0	0	0	0	0	0	0	0	0	0	0	0	0	0	0	0
Fischerella	0	0	0	0	0	0	0	0	0	0	0	0	0	0	0	0	0	0	0	0	0	0	0	0	0	0	0	0	0	0	0	0	0	0	0	0	0	0	0	0	0	0	0	0	0	0	1	0	0
Flammeovirga	0	0	0	0	0	0	0	0	0	0	0	0	0	0	0	0	0	0	0	0	0	0	0	0	0	0	0	0	0	0	0	0	0	0	0	0	0	0	0	0	0	0	0	0	0	0	0	0	0
Flammeovirgaceae bacterium 311	0	0	0	0	0	0	0	0	0	0	0	0	0	0	0	0	0	0	0	0	0	0	0	0	0	0	0	0	0	0	0	0	0	0	0	0	0	0	0	0	0	0	0	0	0	0	0	0	0
Flavihumibacter	0	0	0	0	0	0	0	0	0	0	0	0	0	0	0	0	0	0	0	0	0	0	0	0	0	0	0	0	0	0	0	0	0	0	0	0	0	0	0	0	0	0	0	0	0	0	0	0	0
Flaviramulus	0	0	0	0	0	0	0	0	0	0	0	0	0	0	0	0	0	0	0	0	0	0	0	2	0	0	0	0	0	0	0	0	0	0	0	0	0	0	0	0	0	0	0	0	0	0	0	0	0
Flavisolibacter	0	0	0	0	0	0	0	0	0	0	0	0	0	0	0	0	0	0	0	0	0	1	0	0	0	0	0	0	0	0	0	0	0	0	0	0	0	0	0	0	0	0	0	0	0	0	0	0	0
Flavobacteriaceae bacterium A100	0	0	0	0	0	0	0	0	0	0	0	0	0	0	0	0	0	0	0	0	0	0	0	1	0	0	0	0	0	0	1	0	0	0	0	0	0	0	0	0	0	0	0	0	0	0	0	0	0
Flavobacteriaceae bacterium CP2B	0	0	0	0	0	0	0	0	0	0	0	0	0	0	0	0	0	0	0	0	0	0	0	0	0	0	0	0	0	0	0	0	0	0	0	0	0	0	0	0	0	0	0	0	0	0	0	0	0
Flavobacteriaceae bacterium UJ101	0	0	0	0	0	0	0	0	0	1	0	0	0	0	0	0	0	0	0	0	0	0	0	0	0	0	0	0	0	0	0	0	0	0	0	0	0	0	0	0	0	0	0	0	0	0	0	0	0
Flavobacteriales bacterium ALC-1	0	0	0	0	0	0	0	0	0	0	0	0	0	0	0	0	0	0	0	0	0	0	0	0	0	0	0	0	0	0	0	0	0	0	0	0	0	0	0	0	0	0	0	0	0	0	0	0	0
Flavobacterium	0	1	0	1	0	8	1	0	0	1	0	0	2	0	0	0	0	0	0	0	0	0	0	2	0	0	0	0	0	0	0	10	6	0	0	0	0	0	0	0	0	0	0	0	0	0	0	0	0
Flavonifractor	0	0	0	0	0	0	0	0	0	0	0	0	0	0	0	0	0	0	0	0	0	0	0	1	0	0	0	0	0	0	0	0	0	0	0	0	0	0	0	0	0	0	0	0	0	0	0	0	0
Flectobacillus	0	0	0	0	0	0	0	1	0	0	0	0	0	0	0	0	0	0	0	0	0	0	0	0	0	0	0	0	0	0	1	0	0	0	0	0	0	0	0	0	0	0	0	0	0	0	0	0	0
Flexilinea	0	0	0	0	0	0	0	0	0	0	0	0	0	0	0	0	0	0	0	0	0	0	0	0	0	0	0	0	0	0	0	0	0	0	0	0	0	0	0	0	0	0	0	0	0	0	0	0	0
Flexistipes	0	0	1	0	0	0	0	0	0	0	0	0	0	0	0	0	0	0	0	0	0	0	0	0	0	0	0	0	0	0	0	0	0	0	0	0	0	0	0	0	0	0	0	0	0	0	0	0	0
Fluoribacter	0	0	0	0	0	0	0	0	0	0	0	0	0	1	0	0	0	0	0	0	0	0	0	1	0	0	0	0	0	0	0	0	0	0	0	0	0	0	0	0	0	0	0	0	0	0	0	0	0
Fodinicurvata	0	0	2	0	0	2	0	0	1	1	0	0	0	0	0	0	0	0	0	0	0	3	0	1	0	0	0	0	0	0	2	1	0	0	0	0	0	0	0	0	0	0	0	0	0	0	0	0	0
Formosa	0	0	0	0	0	0	0	0	0	0	0	0	0	0	0	0	0	0	0	0	0	0	0	0	0	0	0	0	0	0	0	0	0	0	0	0	0	0	0	0	0	0	0	0	0	0	0	0	0
Fortiea	0	0	0	0	0	0	0	0	0	0	0	0	0	0	0	0	0	0	0	0	0	0	0	0	0	0	0	0	0	0	0	0	0	0	0	0	0	0	0	0	0	0	0	0	0	0	0	0	0
Fournierella	0	0	0	0	0	0	0	0	0	0	0	0	0	0	0	0	0	0	0	0	0	0	0	0	0	0	0	0	0	0	0	0	0	0	0	0	0	0	0	0	0	0	0	0	0	0	0	0	0
Francisella	0	0	0	0	0	0	0	0	0	0	0	0	0	0	0	0	0	0	0	0	0	0	0	1	0	0	0	0	0	0	0	0	0	0	0	0	0	0	0	0	0	0	0	0	0	0	0	0	0
Franconibacter	0	0	0	0	0	0	0	0	0	0	0	0	1	0	0	0	0	0	0	0	0	0	0	0	0	0	0	0	0	0	0	0	0	0	0	0	0	0	0	0	0	0	0	0	0	0	0	0	0
Frankia	0	0	0	0	0	1	0	0	0	0	0	0	0	1	1	0	0	0	0	0	0	1	0	0	0	0	0	0	0	0	2	0	0	0	0	1	0	0	0	0	0	0	0	0	0	0	0	0	0
Frateuria	0	0	0	0	0	1	0	0	0	2	0	0	0	0	0	0	0	0	0	0	0	0	0	0	0	0	0	0	0	0	1	0	0	0	0	0	0	0	0	1	0	0	0	0	0	0	0	0	0
Frigoribacterium	0	0	0	0	0	0	0	0	0	0	0	0	0	0	0	0	0	0	0	0	0	0	0	0	0	0	0	0	0	0	0	0	0	0	0	0	0	0	0	0	0	0	0	0	0	0	0	0	0
Frischella	0	0	0	0	0	0	0	0	0	0	0	0	0	0	0	0	0	0	0	0	0	0	0	0	0	0	0	0	0	0	0	0	0	0	0	0	0	0	0	0	0	0	0	0	0	0	0	0	0
Fructobacillus	0	0	0	0	0	0	0	0	0	0	0	0	0	0	0	0	0	0	0	0	0	0	0	0	0	0	0	0	0	0	0	0	0	0	0	0	0	0	0	0	0	0	0	0	0	0	0	0	0
Fulvimarina	0	0	0	0	0	0	0	0	0	0	0	0	0	0	0	0	0	0	0	0	0	0	0	1	0	0	0	0	0	0	0	1	1	0	0	0	0	0	0	0	0	0	0	0	0	0	0	0	0
Fusibacter	0	0	0	0	0	0	0	0	0	0	0	0	0	0	0	0	0	0	0	0	0	0	0	1	0	0	0	0	0	0	0	0	0	0	0	0	0	0	0	0	0	0	0	0	0	0	0	0	0
Fusicatenibacter	0	0	0	0	0	0	0	0	0	0	0	0	0	0	0	0	0	0	0	0	0	0	0	1	0	0	0	0	0	0	0	0	0	0	0	0	0	0	0	0	0	0	0	0	0	0	0	0	0
Fusobacterium	0	0	0	0	0	0	0	0	0	0	0	0	0	0	0	0	0	0	0	0	0	0	0	2	0	0	0	0	0	0	0	0	0	0	0	0	0	0	0	0	0	0	0	0	0	0	0	0	0
Gaetbulibacter	0	0	0	0	0	0	0	0	0	0	0	0	0	0	0	0	0	0	0	0	0	0	0	0	0	0	0	0	0	0	0	0	0	0	0	0	0	0	0	0	0	0	0	0	0	0	0	0	0
Gallaecimonas	0	0	0	0	0	3	0	0	0	0	0	0	0	0	0	0	0	0	0	0	0	0	0	1	0	0	1	0	0	0	0	0	0	0	0	0	0	0	0	0	0	0	0	0	0	0	0	0	0
Gallibacterium	0	0	0	0	0	0	0	0	0	0	0	0	0	0	0	0	0	0	0	0	0	0	0	1	0	0	0	0	0	0	0	0	0	0	0	0	0	0	0	0	0	0	0	0	0	0	0	0	0
Gallionella	0	0	0	5	0	0	0	0	0	2	0	0	2	1	0	0	0	0	0	0	0	0	0	1	0	1	0	0	0	0	0	0	1	0	0	0	0	0	0	0	0	0	0	0	0	0	0	0	0
gamma proteobacterium HdN1	0	0	0	0	0	0	0	0	0	0	0	0	0	0	0	0	0	0	0	0	0	0	0	0	0	0	0	0	0	0	0	0	0	0	0	0	0	0	0	0	0	0	0	0	0	0	0	0	0
gamma proteobacterium HIMB30	0	0	0	0	0	0	0	0	1	0	0	0	0	0	0	0	0	0	0	0	0	0	0	1	0	0	0	0	0	0	0	0	0	0	0	0	0	0	0	0	0	0	0	0	0	0	0	0	0
gamma proteobacterium HIMB55	0	0	0	0	0	0	0	0	0	0	0	0	0	0	0	0	0	0	0	0	0	0	0	0	0	0	0	0	0	0	0	0	0	0	0	0	0	0	0	0	0	0	0	0	0	0	0	0	0
gamma proteobacterium HTCC5015	0	0	0	0	0	0	0	0	0	0	0	0	0	0	0	0	0	0	0	0	0	0	1	19	0	0	0	0	0	0	0	0	1	0	0	0	0	0	0	0	0	0	0	0	0	0	0	0	0
gamma proteobacterium IMCC1989	0	0	0	0	0	0	0	0	0	0	0	0	0	0	0	0	0	0	0	0	0	0	0	1	0	0	0	0	0	0	0	0	1	0	0	0	0	0	0	0	1	0	0	0	0	0	0	0	0
[truncated: 1,005 more rows]
[truncated: 106 more columns]
