# Supplementary material for: Metagenomic and chemical characterization of soil cobalamin production
Source: ISME J. 2019 Sep 6;14(1):53–66. doi: 10.1038/s41396-019-0502-0 (PMC6908642; doi:10.1038/s41396-019-0502-0)
Supplement: Supplementary file 3 — Supplemental material S2 [file 41396_2019_502_MOESM3_ESM.xlsx]

## Sheet: B12_concentrations
Concentrations are shown as pmol g-1 dry soil.
Dataset	Sample	Total cobalamin	DMB	Ado-B12	CN-B12	Me-B12	OH-B12
rare soil	IW_3	0.166327	0.659258	0	0.0110764	0	0.155251
rare soil	IW_2	0.212406	8.27632	0	0.00695269	0	0.205453
rare soil	IW_1	0.247246	1.56529	0	0.0168458	0	0.2304
rare soil	H_3	0.133359	1.26265	0	0.0133607	0	0.119998
rare soil	H_2	0.295276	2.27252	0	0.0125584	0	0.282717
rare soil	H_1	1.10875	2.26931	0	0.0383075	0	1.07045
rare soil	D10_3	0.177742	0.0348103	0	0.0121551	0	0.165587
rare soil	D10_2	0.373209	1.69678	0.0122554	0.00735915	0	0.353595
rare soil	D10_1	0.997906	0.437721	0	0.0241074	0	0.973798
rare soil	D07_3	0.0566129	0.0410783	0	0.00837791	0	0.048235
rare soil	D07_2	0.125259	1.04485	0	0.00769389	0	0.117565
rare soil	D07_1	0.739996	0.609935	0	0.0246223	0	0.715374
rare soil	D03_3	0.687525	5.11922	0.0366067	0.0109247	0	0.639993
rare soil	D03_2	0.883147	2.32559	0	0.0226107	0	0.860536
rare soil	D03_1	1.08858	0.474599	0	0.0417714	0	1.04681
rare soil	CA_3	0.115325	0.409344	0	0.00821773	0	0.107107
rare soil	CA_2	0.235106	3.05899	0.00509903	0.00546188	0	0.224545
rare soil	CA_1	0.168942	0.500681	0	0.0157417	0	0.153201
rare soil	AA_3	0.0911258	0.0434009	0	0.0182642	0	0.0728615
rare soil	AA_2	0.136552	1.15435	0	0.0103113	0	0.126241
rare soil	AA_1	0.518338	0.501201	0.00369429	0.0411166	0	0.473527
pH soil	pH7-5	0.654062	0.721274	0.0164049	0.0259049	0	0.611752
pH soil	pH7-0	0.725286	1.2348	0.0242244	0.014921	0	0.686141
pH soil	pH6-5	0.30687	0.690177	0	0.0130605	0	0.29381
pH soil	pH6-0	0.330544	0.710697	0	0.0198961	0	0.310648
pH soil	pH5-5	0.570467	1.60901	0.00555054	0.00853813	0	0.556379
pH soil	pH5-0	0.622656	1.15342	0	0.00698654	0	0.615669
pH soil	pH4-5	0.47263	1.04096	0.0159775	0.00665582	0	0.449997
CM2BL	9WLM	6.20523	2.44725	0	0.0198838	0	6.18535
CM2BL	8NP	5.50799	61.1192	0	3.69801	0	1.80999
CM2BL	7TR	1.1838	9.01204	0.086141	0.00721062	0	1.09045
CM2BL	6TD	2.32479	0.873394	0.0586689	0.494933	0	1.77119
CM2BL	5BF	0.303454	2.19567	0	0.0192137	0	0.28424
CM2BL	4TS	1.64972	3.43546	0.0536738	0.250951	0	1.3451
CM2BL	2ATN	0.694632	0.0450406	0	0.588025	0	0.106607
CM2BL	1Tundra	6.84233	0.183363	0	6.35578	0	0.486547
CM2BL	20CG	1.98631	1.49046	0.0588777	0.117421	0	1.81001
CM2BL	13CO	6.65519	1.48739	0.902942	0.0659759	0	5.68627
CM2BL	11AW	0.893335	0.977499	0.0153746	0.0208364	0	0.857124
CM2BL	10ASSOY	1.0854	0.517582	0.0200909	0.0219934	0	1.04331

## Sheet: Soil_samples_for_B12_measure
For rare Charitable Research Reserve soils, depth is denoted as following: L1 is 0-15 cm, L2 is 15-30 cm, and L3 is 30-45 cm.
Sample	Project	Land use
10AS	CM2BL	Agricultural soil - soy
11AW	CM2BL	Agricultural soil - wheat
13CO	CM2BL	Compost
1AT	CM2BL	Arctic Tundra
20CG	CM2BL	UW community garden
2ATN	CM2BL	Arctic Tundra
4TS	CM2BL	Tar sand
5BF	CM2BL	Boreal coniferous forest
6TD	CM2BL	Temperate deciduous forst
7TR	CM2BL	Temperate rain forest
8NP	CM2BL	Northern peatlands
9WLM	CM2BL	Wetland soil
pH4-5	Scotland pH plot	Agricultural
pH5-0	Scotland pH plot	Agricultural
pH5-5	Scotland pH plot	Agricultural
pH6-0	Scotland pH plot	Agricultural
pH6-5	Scotland pH plot	Agricultural
pH7-0	Scotland pH plot	Agricultural
pH7-5	Scotland pH plot	Agricultural
AA_L1	rare	Agricultural 0-15 cm
AA_L2	rare	Agricultural 15-30 cm
AA_L3	rare	Agricultural 30-45 cm
D03_L1	rare	Decommissioned agricultural 0-15 cm
D03_L2	rare	Decommissioned agricultural 15-30 cm
D03_L3	rare	Decommissioned agricultural 30-45 cm
D07_L1	rare	Decommissioned agricultural 0-15 cm
D07_L2	rare	Decommissioned agricultural 15-30 cm
D07_L3	rare	Decommissioned agricultural 30-45 cm
D10_L1	rare	Decommissioned agricultural 0-15 cm
D10_L2	rare	Decommissioned agricultural 15-30 cm
D10_L3	rare	Decommissioned agricultural 30-45 cm
CA_L1	rare	Forest 0-15 cm
CA_L2	rare	Forest 15-30 cm
CA_L3	rare	Forest 30-45 cm
HB_L1	rare	Forest 0-15 cm
HB_L2	rare	Forest 15-30 cm
HB_L3	rare	Forest 30-45 cm
IW_L1	rare	Forest 0-15 cm
IW_L2	rare	Forest 15-30 cm
IW_L3	rare	Forest 30-45 cm
