# Supplementary material for: Metagenomic and chemical characterization of soil cobalamin production
Source: ISME J. 2019 Sep 6;14(1):53–66. doi: 10.1038/s41396-019-0502-0 (PMC6908642; doi:10.1038/s41396-019-0502-0)
Supplement: Supplementary file 4 — Supplemental material S3 [file 41396_2019_502_MOESM4_ESM.xlsx]

## Sheet: Replication_verification
Sample	Compound	Soil fraction	Mean (n=3)	Standard Deviation
Forest	sum of cobalamins	water leachable	0.138066	0.086313
Forest	DMB	water leachable	0.0513041	0.0169022
Forest	sum of cobalamins	bead beaten	0.770075	0.199008
Forest	DMB	bead beaten	3.05164	0.678455
Agriculture	sum of cobalamins	water leachable	0.014941	0.00400863
Agriculture	DMB	water leachable	0.0449964	0.00218236
Agriculture	sum of cobalamins	bead beaten	0.830134	0.182702
Agriculture	DMB	bead beaten	0.419026	0.0892227

## Sheet: Double_extraction
Sample	Compound	Extraction	Mean	Stdev	Extraction Efficiency
Forest	sum of cobalamins	First	0.908142	0.145952	0.874202
Forest	DMB	First	3.10294	0.66328	0.987826
Forest	sum of cobalamins	Second	0.0609554	0.00559381
Forest	DMB	Second	0.0190034	0.0165339
Agriculture	sum of cobalamins	First	0.846019	0.18088	0.892395
Agriculture	DMB	First	0.463508	0.0899083	0.874369
Agriculture	sum of cobalamins	Second	0.0481062	0.00248875
Agriculture	DMB	Second	0.031067	0.00446647
